# Supplementary material for: The population structure of Clostridium tetani deduced from its pan-genome
Source: Sci Rep. 2019 Aug 2;9:11220. doi: 10.1038/s41598-019-47551-4 (PMC6677821; doi:10.1038/s41598-019-47551-4)
Supplement: Supplementary file 1 — Table S1 [file 41598_2019_47551_MOESM1_ESM.xlsx]

## Sheet: myproject
Table S1: Bidirectional Blast of all CDS of the given strains of C. tetani
The analysis was done with Proteinortho. All genomes were annotated with RAST.
# Species	Genes	Alg.-Conn.	E88	1240	132CV	2017.061	3483	329	358.99	3582	407.86	46-1-08	51215	526.17	63.05	641.84	75.97	778.17	B4	157.15	202.15	4784A	89.12	COR1	TMP2	c-tet-1586-U1	c-tet-1586-Z1	strain-3	Annotation	CTC number
29	29	1	E88_peg.1	1240_peg.2724	132CV__peg.94	2017.061_peg.2749	3483_peg.134	329_peg.2820	358-99_peg.2704	3582_peg.2410	407.86_peg.2761	46-1-08_peg.2811	51215_peg.43	526.17_peg.2963	63.05_peg.5	641.84_peg.2736	75.97_peg.2848	778.17_peg.2800	B4_peg.2735	157.15_peg.2611	202.15_peg.2710	4784A_peg.2806	89.12_peg.2864	COR1_peg.2820	TMP2_peg.822	c-tet-1586-U1_peg.2695	c-tet-1586-Z1_peg.2363	strain-3_peg.2801	ATP-dependent Clp protease ATP-binding subunit ClpA	CTC00060
29	29	1	E88_peg.10	1240_peg.2646	132CV__peg.102	2017.061_peg.2650	3483_peg.1085	329_peg.2657	358-99_peg.2547	3582_peg.356	407.86_peg.2689	46-1-08_peg.2725	51215_peg.19	526.17_peg.2806	63.05_peg.17	641.84_peg.2700	75.97_peg.2801	778.17_peg.1717	B4_peg.2670	157.15_peg.64	202.15_peg.1102	4784A_peg.1424	89.12_peg.2458	COR1_peg.2700	TMP2_peg.18	c-tet-1586-U1_peg.69	c-tet-1586-Z1_peg.31	strain-3_peg.2759	Ferredoxin	CTC00067
29	29	1	E88_peg.11	1240_peg.2647	132CV__peg.103	2017.061_peg.2651	3483_peg.1086	329_peg.2658	358-99_peg.2548	3582_peg.357	407.86_peg.2690	46-1-08_peg.2726	51215_peg.20	526.17_peg.2807	63.05_peg.18	641.84_peg.2701	75.97_peg.2802	778.17_peg.1716	B4_peg.2671	157.15_peg.65	202.15_peg.1103	4784A_peg.1425	89.12_peg.2459	COR1_peg.2701	TMP2_peg.19	c-tet-1586-U1_peg.70	c-tet-1586-Z1_peg.32	strain-3_peg.2760	Permeases of the major facilitator superfamily	CTC00068
29	29	1	E88_peg.1129	1240_peg.2239	132CV__peg.2320	2017.061_peg.367	3483_peg.2366	329_peg.71	358-99_peg.608	3582_peg.1528	407.86_peg.329	46-1-08_peg.1050	51215_peg.1600	526.17_peg.330	63.05_peg.2257	641.84_peg.329	75.97_peg.330	778.17_peg.2169	B4_peg.2433	157.15_peg.443	202.15_peg.1053	4784A_peg.1336	89.12_peg.995	COR1_peg.71	TMP2_peg.515	c-tet-1586-U1_peg.745	c-tet-1586-Z1_peg.1196	strain-3_peg.844	Cell division protein FtsA	CTC01122
29	29	1	E88_peg.1130	1240_peg.2240	132CV__peg.2321	2017.061_peg.368	3483_peg.2367	329_peg.72	358-99_peg.609	3582_peg.1529	407.86_peg.330	46-1-08_peg.1051	51215_peg.1601	526.17_peg.331	63.05_peg.2258	641.84_peg.330	75.97_peg.331	778.17_peg.2170	B4_peg.2434	157.15_peg.444	202.15_peg.1054	4784A_peg.1337	89.12_peg.996	COR1_peg.72	TMP2_peg.516	c-tet-1586-U1_peg.746	c-tet-1586-Z1_peg.1197	strain-3_peg.845	Cell division protein FtsZ (EC 3.4.24.-)	CTC01124
29	29	1	E88_peg.1131	1240_peg.2241	132CV__peg.2322	2017.061_peg.369	3483_peg.2368	329_peg.73	358-99_peg.610	3582_peg.1530	407.86_peg.331	46-1-08_peg.1052	51215_peg.1602	526.17_peg.332	63.05_peg.2259	641.84_peg.331	75.97_peg.332	778.17_peg.2171	B4_peg.2435	157.15_peg.445	202.15_peg.1055	4784A_peg.1338	89.12_peg.997	COR1_peg.73	TMP2_peg.517	c-tet-1586-U1_peg.747	c-tet-1586-Z1_peg.1198	strain-3_peg.846	Sporulation sigma-E factor processing peptidase (SpoIIGA)	CTC01125
29	29	1	E88_peg.1132	1240_peg.2242	132CV__peg.2323	2017.061_peg.370	3483_peg.2277	329_peg.74	358-99_peg.611	3582_peg.1531	407.86_peg.332	46-1-08_peg.1053	51215_peg.1603	526.17_peg.333	63.05_peg.2260	641.84_peg.332	75.97_peg.333	778.17_peg.2172	B4_peg.2436	157.15_peg.446	202.15_peg.1056	4784A_peg.1339	89.12_peg.998	COR1_peg.74	TMP2_peg.518	c-tet-1586-U1_peg.748	c-tet-1586-Z1_peg.1199	strain-3_peg.847	RNA polymerase sporulation specific sigma factor SigE	CTC01126
29	29	1	E88_peg.1133	1240_peg.2243	132CV__peg.2324	2017.061_peg.371	3483_peg.2278	329_peg.75	358-99_peg.612	3582_peg.1532	407.86_peg.333	46-1-08_peg.1054	51215_peg.1604	526.17_peg.334	63.05_peg.2261	641.84_peg.333	75.97_peg.334	778.17_peg.2173	B4_peg.2437	157.15_peg.447	202.15_peg.1057	4784A_peg.1340	89.12_peg.999	COR1_peg.75	TMP2_peg.519	c-tet-1586-U1_peg.749	c-tet-1586-Z1_peg.1200	strain-3_peg.848	RNA polymerase sporulation specific sigma factor SigG	CTC01128
29	29	1	E88_peg.1134	1240_peg.2244	132CV__peg.2325	2017.061_peg.372	3483_peg.2279	329_peg.76	358-99_peg.613	3582_peg.1533	407.86_peg.334	46-1-08_peg.1055	51215_peg.1605	526.17_peg.335	63.05_peg.2262	641.84_peg.334	75.97_peg.335	778.17_peg.2174	B4_peg.2438	157.15_peg.448	202.15_peg.1058	4784A_peg.1341	89.12_peg.1000	COR1_peg.76	TMP2_peg.520	c-tet-1586-U1_peg.750	c-tet-1586-Z1_peg.1201	strain-3_peg.849	FIG011856: hypothetical protein	E88_peg.1134
29	29	1	E88_peg.1136	1240_peg.2246	132CV__peg.2327	2017.061_peg.374	3483_peg.2281	329_peg.78	358-99_peg.615	3582_peg.1535	407.86_peg.336	46-1-08_peg.1057	51215_peg.1607	526.17_peg.337	63.05_peg.2264	641.84_peg.336	75.97_peg.337	778.17_peg.2176	B4_peg.2440	157.15_peg.450	202.15_peg.1060	4784A_peg.1343	89.12_peg.1002	COR1_peg.78	TMP2_peg.522	c-tet-1586-U1_peg.752	c-tet-1586-Z1_peg.1203	strain-3_peg.851	Phosphate regulon transcriptional regulatory protein PhoB (SphR)	CTC01130
29	29	1	E88_peg.1137	1240_peg.2247	132CV__peg.2328	2017.061_peg.375	3483_peg.2282	329_peg.79	358-99_peg.616	3582_peg.1536	407.86_peg.337	46-1-08_peg.1058	51215_peg.1608	526.17_peg.338	63.05_peg.2265	641.84_peg.337	75.97_peg.338	778.17_peg.2177	B4_peg.2441	157.15_peg.451	202.15_peg.1061	4784A_peg.1344	89.12_peg.1003	COR1_peg.79	TMP2_peg.523	c-tet-1586-U1_peg.753	c-tet-1586-Z1_peg.1204	strain-3_peg.852	Phosphate regulon sensor protein PhoR (SphS) (EC 2.7.13.3)	CTC01131
29	29	1	E88_peg.1138	1240_peg.2248	132CV__peg.2329	20+G2717-00061_peg.376	3483_peg.2283	329_peg.80	358-99_peg.617	3582_peg.1537	407.86_peg.338	46-1-08_peg.1059	51215_peg.1609	526.17_peg.339	63.05_peg.2266	641.84_peg.338	75.97_peg.339	778.17_peg.2178	B4_peg.2442	157.15_peg.452	202.15_peg.1062	4784A_peg.1345	89.12_peg.1004	COR1_peg.80	TMP2_peg.524	c-tet-1586-U1_peg.754	c-tet-1586-Z1_peg.1205	strain-3_peg.853	Phosphate ABC transporter, periplasmic phosphate-binding protein PstS (TC 3.A.1.7.1)	CTC01132
29	29	1	E88_peg.1139	1240_peg.2249	132CV__peg.2330	2017.061_peg.377	3483_peg.2284	329_peg.81	358-99_peg.618	3582_peg.1538	407.86_peg.339	46-1-08_peg.1060	51215_peg.1610	526.17_peg.340	63.05_peg.2267	641.84_peg.339	75.97_peg.340	778.17_peg.2179	B4_peg.2443	157.15_peg.453	202.15_peg.1063	4784A_peg.1346	89.12_peg.1005	COR1_peg.81	TMP2_peg.525	c-tet-1586-U1_peg.755	c-tet-1586-Z1_peg.1206	strain-3_peg.854	Phosphate transport system permease protein PstC (TC 3.A.1.7.1)	CTC01133
29	29	1	E88_peg.1140	1240_peg.2250	132CV__peg.2331	2017.061_peg.378	3483_peg.2285	329_peg.82	358-99_peg.619	3582_peg.1539	407.86_peg.340	46-1-08_peg.1061	51215_peg.1611	526.17_peg.341	63.05_peg.2268	641.84_peg.340	75.97_peg.341	778.17_peg.2180	B4_peg.2444	157.15_peg.454	202.15_peg.1064	4784A_peg.1347	89.12_peg.1006	COR1_peg.82	TMP2_peg.526	c-tet-1586-U1_peg.756	c-tet-1586-Z1_peg.1207	strain-3_peg.855	Phosphate transport system permease protein PstA (TC 3.A.1.7.1)	CTC01134
29	29	1	E88_peg.1141	1240_peg.2251	132CV__peg.2332	2017.061_peg.379	3483_peg.2286	329_peg.83	358-99_peg.620	3582_peg.1540	407.86_peg.341	46-1-08_peg.1062	51215_peg.1612	526.17_peg.342	63.05_peg.2269	641.84_peg.341	75.97_peg.342	778.17_peg.2181	B4_peg.2445	157.15_peg.455	202.15_peg.1065	4784A_peg.1348	89.12_peg.1007	COR1_peg.83	TMP2_peg.527	c-tet-1586-U1_peg.757	c-tet-1586-Z1_peg.1208	strain-3_peg.856	Phosphate transport ATP-binding protein PstB (TC 3.A.1.7.1)	CTC01135
29	29	1	E88_peg.1142	1240_peg.2252	132CV__peg.2333	2017.061_peg.380	3483_peg.2287	329_peg.84	358-99_peg.621	3582_peg.1541	407.86_peg.342	46-1-08_peg.1063	51215_peg.1613	526.17_peg.343	63.05_peg.2270	641.84_peg.342	75.97_peg.343	778.17_peg.2182	B4_peg.2446	157.15_peg.456	202.15_peg.1066	4784A_peg.1349	89.12_peg.1008	COR1_peg.84	TMP2_peg.528	c-tet-1586-U1_peg.758	c-tet-1586-Z1_peg.1209	strain-3_peg.857	Fe-S oxidoreductase, related to NifB/MoaA family with PDZ N-terminal domain	CTC01136
29	29	1	E88_peg.1143	1240_peg.2253	132CV__peg.2334	2017.061_peg.381	3483_peg.2288	329_peg.85	358-99_peg.622	3582_peg.1542	407.86_peg.343	46-1-08_peg.1064	51215_peg.1614	526.17_peg.344	63.05_peg.2271	641.84_peg.343	75.97_peg.344	778.17_peg.2183	B4_peg.2447	157.15_peg.457	202.15_peg.1067	4784A_peg.1350	89.12_peg.1009	COR1_peg.85	TMP2_peg.529	c-tet-1586-U1_peg.759	c-tet-1586-Z1_peg.1210	strain-3_peg.858	GTP-binding protein EngA	CTC01137
29	29	1	E88_peg.1144	1240_peg.2254	132CV__peg.2335	2017.061_peg.382	3483_peg.2289	329_peg.86	358-99_peg.623	3582_peg.1543	407.86_peg.344	46-1-08_peg.1065	51215_peg.1615	526.17_peg.345	63.05_peg.2272	641.84_peg.344	75.97_peg.345	778.17_peg.2184	B4_peg.2448	157.15_peg.458	202.15_peg.1068	4784A_peg.1351	89.12_peg.1010	COR1_peg.86	TMP2_peg.530	c-tet-1586-U1_peg.760	c-tet-1586-Z1_peg.1211	strain-3_peg.859	Glycerol-3-phosphate dehydrogenase [NAD(P)+] (EC 1.1.1.94)	CTC01139
29	29	1	E88_peg.1145	1240_peg.2255	132CV__peg.2336	2017.061_peg.383	3483_peg.2290	329_peg.87	358-99_peg.624	3582_peg.1544	407.86_peg.345	46-1-08_peg.1066	51215_peg.1616	526.17_peg.346	63.05_peg.2273	641.84_peg.345	75.97_peg.346	778.17_peg.2185	B4_peg.2449	157.15_peg.459	202.15_peg.1069	4784A_peg.1352	89.12_peg.1011	COR1_peg.87	TMP2_peg.531	c-tet-1586-U1_peg.761	c-tet-1586-Z1_peg.1212	strain-3_peg.860	Stage IV sporulation protein A	CTC01140
29	29	1	E88_peg.1163	1240_peg.2184	132CV__peg.2337	2017.061_peg.386	3483_peg.2291	329_peg.88	358-99_peg.625	3582_peg.1545	407.86_peg.361	46-1-08_peg.1083	51215_peg.1617	526.17_peg.360	63.05_peg.2274	641.84_peg.362	75.97_peg.362	778.17_peg.2186	B4_peg.2326	157.15_peg.460	202.15_peg.1070	4784A_peg.1369	89.12_peg.1028	COR1_peg.88	TMP2_peg.532	c-tet-1586-U1_peg.778	c-tet-1586-Z1_peg.1229	strain-3_peg.877	Alpha/beta superfamily hydrolase (possible chloroperoxidase)	CTC01150
29	56	0.964	E88_peg.1164,E88_peg.1346	1240_peg.2185,1240_peg.992	132CV__peg.2111,132CV__peg.2338	2017.061_peg.2022,2017.061_peg.387	3483_peg.2292,3483_peg.254	329_peg.270,329_peg.89	358-99_peg.2023,358-99_peg.626	3582_peg.1546,3582_peg.2286	407.86_peg.1592,407.86_peg.362	46-1-08_peg.1084,46-1-08_peg.1805	51215_peg.1618,51215_peg.2681	526.17_peg.361,526.17_peg.542	63.05_peg.2275,63.05_peg.2798	641.84_peg.363,641.84_peg.545	75.97_peg.1726,75.97_peg.363	778.17_peg.2187,778.17_peg.2610	B4_peg.1355,B4_peg.2327	157.15_peg.461,157.15_peg.642	202.15_peg.1071,202.15_peg.2572	4784A_peg.1056,4784A_peg.1370	89.12_peg.1029,89.12_peg.1267	COR1_peg.269,COR1_peg.89	TMP2_peg.533,TMP2_peg.713	c-tet-1586-U1_peg.312,c-tet-1586-U1_peg.779	c-tet-1586-Z1_peg.1230,c-tet-1586-Z1_peg.1413	strain-3_peg.1061,strain-3_peg.878	FIG00528682: hypothetical protein	CTC01151
29	29	1	E88_peg.1165	1240_peg.2186	132CV__peg.2339	2017.061_peg.388	3483_peg.2293	329_peg.90	358-99_peg.627	3582_peg.1547	407.86_peg.363	46-1-08_peg.1085	51215_peg.1619	526.17_peg.362	63.05_peg.2276	641.84_peg.364	75.97_peg.364	778.17_peg.2188	B4_peg.2328	157.15_peg.462	202.15_peg.1072	4784A_peg.1371	89.12_peg.1030	COR1_peg.90	TMP2_peg.534	c-tet-1586-U1_peg.780	c-tet-1586-Z1_peg.1231	strain-3_peg.879	YKOJ	E88_peg.1165
29	29	1	E88_peg.1166	1240_peg.2187	132CV__peg.2340	2017.061_peg.389	3483_peg.2294	329_peg.91	358-99_peg.628	3582_peg.1548	407.86_peg.364	46-1-08_peg.1086	51215_peg.1620	526.17_peg.363	63.05_peg.2277	641.84_peg.365	75.97_peg.365	778.17_peg.2189	B4_peg.2329	157.15_peg.463	202.15_peg.1073	4784A_peg.1372	89.12_peg.1031	COR1_peg.91	TMP2_peg.535	c-tet-1586-U1_peg.781	c-tet-1586-Z1_peg.1232	strain-3_peg.880	Homoserine O-succinyltransferase (EC 2.3.1.46)	CTC01152
29	29	1	E88_peg.1167	1240_peg.2188	132CV__peg.2341	2017.061_peg.390	3483_peg.2295	329_peg.92	358-99_peg.629	3582_peg.1549	407.86_peg.365	46-1-08_peg.1087	51215_peg.1621	526.17_peg.364	63.05_peg.2278	641.84_peg.366	75.97_peg.366	778.17_peg.2190	B4_peg.2330	157.15_peg.464	202.15_peg.1074	4784A_peg.1373	89.12_peg.1032	COR1_peg.92	TMP2_peg.536	c-tet-1586-U1_peg.782	c-tet-1586-Z1_peg.1233	strain-3_peg.881	O-acetylhomoserine sulfhydrylase (EC 2.5.1.49) / O-succinylhomoserine sulfhydrylase (EC 2.5.1.48)	CTC01153
29	29	1	E88_peg.1168	1240_peg.2189	132CV__peg.2342	2017.061_peg.391	3483_peg.2296	329_peg.93	358-99_peg.631	3582_peg.1550	407.86_peg.366	46-1-08_peg.1088	51215_peg.1623	526.17_peg.365	63.05_peg.2279	641.84_peg.367	75.97_peg.367	778.17_peg.2191	B4_peg.2331	157.15_peg.465	202.15_peg.1076	4784A_peg.1374	89.12_peg.1033	COR1_peg.93	TMP2_peg.537	c-tet-1586-U1_peg.783	c-tet-1586-Z1_peg.1234	strain-3_peg.882	hypothetical protein	CTC01154
29	29	1	E88_peg.1169	1240_peg.2190	132CV__peg.2343	2017.061_peg.392	3483_peg.2297	329_peg.94	358-99_peg.632	3582_peg.1551	407.86_peg.367	46-1-08_peg.1089	51215_peg.1624	526.17_peg.366	63.05_peg.2280	641.84_peg.368	75.97_peg.368	778.17_peg.2192	B4_peg.2332	157.15_peg.466	202.15_peg.1077	4784A_peg.1375	89.12_peg.1034	COR1_peg.94	TMP2_peg.538	c-tet-1586-U1_peg.784	c-tet-1586-Z1_peg.1235	strain-3_peg.883	Methyl-accepting chemotaxis protein	CTC01155
29	29	1	E88_peg.1170	1240_peg.2191	132CV__peg.2344	2017.061_peg.393	3483_peg.2298	329_peg.95	358-99_peg.633	3582_peg.1552	407.86_peg.368	46-1-08_peg.1090	51215_peg.1625	526.17_peg.367	63.05_peg.2281	641.84_peg.369	75.97_peg.369	778.17_peg.2193	B4_peg.2333	157.15_peg.467	202.15_peg.1078	4784A_peg.1376	89.12_peg.1035	COR1_peg.95	TMP2_peg.539	c-tet-1586-U1_peg.785	c-tet-1586-Z1_peg.1236	strain-3_peg.884	Similar to carbon monoxide dehydrogenase CooS subunit	CTC01156
29	29	1	E88_peg.1172	1240_peg.2193	132CV__peg.2346	2017.061_peg.394	3483_peg.2300	329_peg.97	358-99_peg.635	3582_peg.1554	407.86_peg.370	46-1-08_peg.1092	51215_peg.1627	526.17_peg.369	63.05_peg.2283	641.84_peg.371	75.97_peg.371	778.17_peg.2194	B4_peg.2335	157.15_peg.469	202.15_peg.1080	4784A_peg.1378	89.12_peg.1037	COR1_peg.97	TMP2_peg.540	c-tet-1586-U1_peg.787	c-tet-1586-Z1_peg.1238	strain-3_peg.886	hypothetical protein	E88_peg.1172
29	29	1	E88_peg.1173	1240_peg.2194	132CV__peg.2347	2017.061_peg.395	3483_peg.2301	329_peg.98	358-99_peg.636	3582_peg.1555	407.86_peg.371	46-1-08_peg.1093	51215_peg.1628	526.17_peg.370	63.05_peg.2284	641.84_peg.372	75.97_peg.372	778.17_peg.2195	B4_peg.2336	157.15_peg.470	202.15_peg.1081	4784A_peg.1379	89.12_peg.1038	COR1_peg.98	TMP2_peg.541	c-tet-1586-U1_peg.788	c-tet-1586-Z1_peg.1239	strain-3_peg.887	no significant homology.	E88_peg.1173
29	29	1	E88_peg.1177	1240_peg.2198	132CV__peg.2351	2017.061_peg.398	3483_peg.2305	329_peg.101	358-99_peg.825	3582_peg.1559	407.86_peg.375	46-1-08_peg.1097	51215_peg.2158	526.17_peg.374	63.05_peg.2288	641.84_peg.376	75.97_peg.376	778.17_peg.2199	B4_peg.2340	157.15_peg.473	202.15_peg.1245	4784A_peg.1383	89.12_peg.1042	COR1_peg.101	TMP2_peg.545	c-tet-1586-U1_peg.792	c-tet-1586-Z1_peg.1243	strain-3_peg.891	Pyruvate-flavodoxin oxidoreductase (EC 1.2.7.-)	CTC01159
29	29	1	E88_peg.1178	1240_peg.2199	132CV__peg.2352	2017.061_peg.399	3483_peg.2306	329_peg.102	358-99_peg.826	3582_peg.1560	407.86_peg.376	46-1-08_peg.1098	51215_peg.2159	526.17_peg.375	63.05_peg.2289	641.84_peg.377	75.97_peg.377	778.17_peg.2200	B4_peg.2341	157.15_peg.474	202.15_peg.1246	4784A_peg.1384	89.12_peg.1043	COR1_peg.102	TMP2_peg.546	c-tet-1586-U1_peg.793	c-tet-1586-Z1_peg.1244	strain-3_peg.892	hypothetical protein	E88_peg.1178
29	29	1	E88_peg.1179	1240_peg.2200	132CV__peg.2353	2017.061_peg.400	3483_peg.2307	329_peg.103	358-99_peg.827	3582_peg.1561	407.86_peg.377	46-1-08_peg.1099	51215_peg.2160	526.17_peg.376	63.05_peg.2290	641.84_peg.378	75.97_peg.378	778.17_peg.2201	B4_peg.2342	157.15_peg.475	202.15_peg.1247	4784A_peg.1385	89.12_peg.1044	COR1_peg.103	TMP2_peg.547	c-tet-1586-U1_peg.794	c-tet-1586-Z1_peg.1245	strain-3_peg.893	Arginine utilization protein RocB	CTC01161
29	29	1	E88_peg.1180	1240_peg.2201	132CV__peg.2354	2017.061_peg.401	3483_peg.2308	329_peg.104	358-99_peg.828	3582_peg.1562	407.86_peg.378	46-1-08_peg.1100	51215_peg.2161	526.17_peg.377	63.05_peg.2291	641.84_peg.379	75.97_peg.379	778.17_peg.2202	B4_peg.2343	157.15_peg.476	202.15_peg.1248	4784A_peg.1386	89.12_peg.1045	COR1_peg.104	TMP2_peg.548	c-tet-1586-U1_peg.795	c-tet-1586-Z1_peg.1246	strain-3_peg.894	membrane associated protein	CTC01162
29	29	1	E88_peg.1181	1240_peg.2202	132CV__peg.2355	2017.061_peg.402	3483_peg.2309	329_peg.105	358-99_peg.829	3582_peg.1563	407.86_peg.379	46-1-08_peg.1101	51215_peg.2162	526.17_peg.378	63.05_peg.2292	641.84_peg.380	75.97_peg.380	778.17_peg.2203	B4_peg.2344	157.15_peg.477	202.15_peg.1249	4784A_peg.1387	89.12_peg.1046	COR1_peg.105	TMP2_peg.549	c-tet-1586-U1_peg.796	c-tet-1586-Z1_peg.1247	strain-3_peg.895	COG0488: ATPase components of ABC transporters with duplicated ATPase domains	CTC01163
29	29	1	E88_peg.1182	1240_peg.2203	132CV__peg.2356	2017.061_peg.403	3483_peg.2310	329_peg.106	358-99_peg.830	3582_peg.1564	407.86_peg.380	46-1-08_peg.1102	51215_peg.2163	526.17_peg.379	63.05_peg.2293	641.84_peg.381	75.97_peg.381	778.17_peg.2204	B4_peg.2345	157.15_peg.478	202.15_peg.1250	4784A_peg.1388	89.12_peg.1047	COR1_peg.106	TMP2_peg.550	c-tet-1586-U1_peg.797	c-tet-1586-Z1_peg.1248	strain-3_peg.896	peptidase, M48B family( EC:3.4.- )	CTC01164
29	29	1	E88_peg.1184	1240_peg.2204	132CV__peg.2357	2017.061_peg.404	3483_peg.2311	329_peg.107	358-99_peg.831	3582_peg.1565	407.86_peg.382	46-1-08_peg.1104	51215_peg.2164	526.17_peg.381	63.05_peg.2294	641.84_peg.383	75.97_peg.383	778.17_peg.2205	B4_peg.2346	157.15_peg.479	202.15_peg.1251	4784A_peg.1390	89.12_peg.1049	COR1_peg.107	TMP2_peg.551	c-tet-1586-U1_peg.799	c-tet-1586-Z1_peg.1250	strain-3_peg.898	membrane associated protein	CTC01165
29	29	1	E88_peg.1185	1240_peg.2205	132CV__peg.2358	2017.061_peg.405	3483_peg.2312	329_peg.108	358-99_peg.832	3582_peg.1566	407.86_peg.383	46-1-08_peg.1105	51215_peg.2165	526.17_peg.382	63.05_peg.2295	641.84_peg.384	75.97_peg.384	778.17_peg.2206	B4_peg.2347	157.15_peg.480	202.15_peg.1252	4784A_peg.1391	89.12_peg.1050	COR1_peg.108	TMP2_peg.552	c-tet-1586-U1_peg.800	c-tet-1586-Z1_peg.1251	strain-3_peg.899	radical activating enzyme	CTC01166
29	29	1	E88_peg.1186	1240_peg.2206	132CV__peg.2359	2017.061_peg.406	3483_peg.2313	329_peg.109	358-99_peg.833	3582_peg.1567	407.86_peg.384	46-1-08_peg.1106	51215_peg.2166	526.17_peg.383	63.05_peg.2296	641.84_peg.385	75.97_peg.385	778.17_peg.2207	B4_peg.2348	157.15_peg.481	202.15_peg.1253	4784A_peg.1392	89.12_peg.1051	COR1_peg.109	TMP2_peg.553	c-tet-1586-U1_peg.801	c-tet-1586-Z1_peg.1252	strain-3_peg.900	hypothetical protein	CTC01167
29	29	1	E88_peg.1190	1240_peg.2210	132CV__peg.2363	2017.061_peg.408	3483_peg.2316	329_peg.114	358-99_peg.837	3582_peg.1569	407.86_peg.388	46-1-08_peg.1110	51215_peg.2170	526.17_peg.387	63.05_peg.2299	641.84_peg.389	75.97_peg.389	778.17_peg.2210	B4_peg.2352	157.15_peg.486	202.15_peg.1257	4784A_peg.1396	89.12_peg.1055	COR1_peg.114	TMP2_peg.557	c-tet-1586-U1_peg.805	c-tet-1586-Z1_peg.1256	strain-3_peg.904	Phosphoribosylaminoimidazole-succinocarboxamide synthase (EC 6.3.2.6)	CTC01170
29	29	1	E88_peg.1191	1240_peg.2211	132CV__peg.2364	2017.061_peg.409	3483_peg.2317	329_peg.115	358-99_peg.838	3582_peg.1570	407.86_peg.389	46-1-08_peg.1111	51215_peg.2171	526.17_peg.388	63.05_peg.2300	641.84_peg.390	75.97_peg.390	778.17_peg.2211	B4_peg.2353	157.15_peg.487	202.15_peg.1258	4784A_peg.1397	89.12_peg.1056	COR1_peg.115	TMP2_peg.558	c-tet-1586-U1_peg.806	c-tet-1586-Z1_peg.1257	strain-3_peg.905	transcriptional regulator, deoR family	CTC01171
29	29	1	E88_peg.1192	1240_peg.2212	132CV__peg.2365	2017.061_peg.410	3483_peg.2318	329_peg.116	358-99_peg.839	3582_peg.1571	407.86_peg.390	46-1-08_peg.1112	51215_peg.2172	526.17_peg.389	63.05_peg.2301	641.84_peg.391	75.97_peg.391	778.17_peg.2212	B4_peg.2354	157.15_peg.488	202.15_peg.1259	4784A_peg.1398	89.12_peg.1057	COR1_peg.116	TMP2_peg.559	c-tet-1586-U1_peg.807	c-tet-1586-Z1_peg.1258	strain-3_peg.906	Sodium/glycine symporter GlyP	CTC01172
29	29	1	E88_peg.1193	1240_peg.2213	132CV__peg.2366	2017.061_peg.412	3483_peg.2319	329_peg.117	358-99_peg.840	3582_peg.1573	407.86_peg.391	46-1-08_peg.1113	51215_peg.2173	526.17_peg.390	63.05_peg.2303	641.84_peg.392	75.97_peg.392	778.17_peg.2214	B4_peg.2355	157.15_peg.489	202.15_peg.1260	4784A_peg.1399	89.12_peg.1058	COR1_peg.117	TMP2_peg.560	c-tet-1586-U1_peg.808	c-tet-1586-Z1_peg.1259	strain-3_peg.907	transporter, MFS superfamily	CTC01173
29	29	1	E88_peg.1194	1240_peg.2214	132CV__peg.2367	2017.061_peg.413	3483_peg.2320	329_peg.118	358-99_peg.841	3582_peg.1574	407.86_peg.392	46-1-08_peg.1114	51215_peg.2174	526.17_peg.391	63.05_peg.2304	641.84_peg.393	75.97_peg.393	778.17_peg.2215	B4_peg.2356	157.15_peg.490	202.15_peg.1261	4784A_peg.1400	89.12_peg.1059	COR1_peg.118	TMP2_peg.561	c-tet-1586-U1_peg.809	c-tet-1586-Z1_peg.1260	strain-3_peg.908	hypothetical protein	CTC01174
29	29	1	E88_peg.1195	1240_peg.2215	132CV__peg.2368	2017.061_peg.414	3483_peg.2321	329_peg.119	358-99_peg.842	3582_peg.1575	407.86_peg.393	46-1-08_peg.1115	51215_peg.2175	526.17_peg.392	63.05_peg.2305	641.84_peg.394	75.97_peg.394	778.17_peg.2216	B4_peg.2357	157.15_peg.491	202.15_peg.1262	4784A_peg.1401	89.12_peg.1060	COR1_peg.119	TMP2_peg.562	c-tet-1586-U1_peg.810	c-tet-1586-Z1_peg.1261	strain-3_peg.909	Transporter	CTC01175
29	29	1	E88_peg.1196	1240_peg.2216	132CV__peg.2369	2017.061_peg.415	3483_peg.2322	329_peg.120	358-99_peg.843	3582_peg.1576	407.86_peg.394	46-1-08_peg.1116	51215_peg.2176	526.17_peg.393	63.05_peg.2306	641.84_peg.395	75.97_peg.395	778.17_peg.2217	B4_peg.2358	157.15_peg.492	202.15_peg.1263	4784A_peg.1402	89.12_peg.1061	COR1_peg.120	TMP2_peg.563	c-tet-1586-U1_peg.811	c-tet-1586-Z1_peg.1262	strain-3_peg.910	FIG00515560: hypothetical protein	E88_peg.1196
29	29	1	E88_peg.1197	1240_peg.2217	132CV__peg.2370	2017.061_peg.416	3483_peg.2323	329_peg.121	358-99_peg.844	3582_peg.1577	407.86_peg.395	46-1-08_peg.1117	51215_peg.2177	526.17_peg.394	63.05_peg.2307	641.84_peg.396	75.97_peg.396	778.17_peg.2218	B4_peg.2359	157.15_peg.493	202.15_peg.1264	4784A_peg.1403	89.12_peg.1062	COR1_peg.121	TMP2_peg.564	c-tet-1586-U1_peg.812	c-tet-1586-Z1_peg.1263	strain-3_peg.911	FIG00516340: hypothetical protein	CTC01176
29	29	1	E88_peg.1198	1240_peg.2218	132CV__peg.2371	2017.061_peg.417	3483_peg.2324	329_peg.122	358-99_peg.845	3582_peg.1578	407.86_peg.396	46-1-08_peg.1118	51215_peg.2178	526.17_peg.395	63.05_peg.2308	641.84_peg.397	75.97_peg.397	778.17_peg.2219	B4_peg.2360	157.15_peg.494	202.15_peg.1265	4784A_peg.1404	89.12_peg.1063	COR1_peg.122	TMP2_peg.565	c-tet-1586-U1_peg.813	c-tet-1586-Z1_peg.1264	strain-3_peg.912	Transcriptional regulator	CTC01177
29	29	1	E88_peg.1199	1240_peg.2219	132CV__peg.2372	2017.061_peg.418	3483_peg.2325	329_peg.123	358-99_peg.846	3582_peg.1579	407.86_peg.397	46-1-08_peg.1119	51215_peg.2179	526.17_peg.396	63.05_peg.2309	641.84_peg.398	75.97_peg.398	778.17_peg.2220	B4_peg.2361	157.15_peg.495	202.15_peg.1266	4784A_peg.1405	89.12_peg.1064	COR1_peg.123	TMP2_peg.566	c-tet-1586-U1_peg.814	c-tet-1586-Z1_peg.1265	strain-3_peg.913	CoA-disulfide reductase (EC 1.8.1.14)	CTC01178
29	29	1	E88_peg.12	1240_peg.2648	132CV__peg.104	2017.061_peg.2652	3483_peg.1087	329_peg.2659	358-99_peg.2549	3582_peg.358	407.86_peg.2691	46-1-08_peg.2727	51215_peg.21	526.17_peg.2808	63.05_peg.19	641.84_peg.2702	75.97_peg.2803	778.17_peg.1715	B4_peg.2672	157.15_peg.66	202.15_peg.1104	4784A_peg.1426	89.12_peg.2460	COR1_peg.2702	TMP2_peg.20	c-tet-1586-U1_peg.71	c-tet-1586-Z1_peg.33	strain-3_peg.2761	NADH pyrophosphatase (EC 3.6.1.22)	CTC00069
29	29	1	E88_peg.1200	1240_peg.2220	132CV__peg.2373	2017.061_peg.419	3483_peg.2326	329_peg.124	358-99_peg.847	3582_peg.1580	407.86_peg.398	46-1-08_peg.1120	51215_peg.2180	526.17_peg.397	63.05_peg.2310	641.84_peg.399	75.97_peg.399	778.17_peg.2221	B4_peg.2362	157.15_peg.496	202.15_peg.1267	4784A_peg.1406	89.12_peg.1065	COR1_peg.124	TMP2_peg.567	c-tet-1586-U1_peg.815	c-tet-1586-Z1_peg.1266	strain-3_peg.914	FIG00517133: hypothetical protein	CTC01179
29	29	1	E88_peg.1201	1240_peg.2221	132CV__peg.2374	2017.061_peg.420	3483_peg.2327	329_peg.125	358-99_peg.848	3582_peg.1581	407.86_peg.399	46-1-08_peg.1121	51215_peg.2181	526.17_peg.398	63.05_peg.2311	641.84_peg.400	75.97_peg.400	778.17_peg.2222	B4_peg.2363	157.15_peg.497	202.15_peg.1268	4784A_peg.1407	89.12_peg.1066	COR1_peg.125	TMP2_peg.568	c-tet-1586-U1_peg.816	c-tet-1586-Z1_peg.1267	strain-3_peg.915	Spore cortex-lytic enzyme, N-acetylglucosaminidase SleL (EC 3.2.1.-)	CTC01180
29	29	1	E88_peg.1202	1240_peg.2222	132CV__peg.2375	2017.061_peg.421	3483_peg.2328	329_peg.126	358-99_peg.849	3582_peg.1582	407.86_peg.400	46-1-08_peg.1122	51215_peg.2182	526.17_peg.399	63.05_peg.2312	641.84_peg.401	75.97_peg.401	778.17_peg.2223	B4_peg.2364	157.15_peg.498	202.15_peg.1269	4784A_peg.1408	89.12_peg.1067	COR1_peg.126	TMP2_peg.569	c-tet-1586-U1_peg.817	c-tet-1586-Z1_peg.1268	strain-3_peg.916	Arsenate reductase (EC 1.20.4.1)	CTC01181
29	29	1	E88_peg.1203	1240_peg.2223	132CV__peg.2376	2017.061_peg.422	3483_peg.2329	329_peg.127	358-99_peg.850	3582_peg.1583	407.86_peg.401	46-1-08_peg.1123	51215_peg.2183	526.17_peg.400	63.05_peg.2313	641.84_peg.402	75.97_peg.402	778.17_peg.2224	B4_peg.2365	157.15_peg.499	202.15_peg.1270	4784A_peg.1409	89.12_peg.1068	COR1_peg.127	TMP2_peg.570	c-tet-1586-U1_peg.818	c-tet-1586-Z1_peg.1269	strain-3_peg.917	Rubrerythrin	CTC01182
29	29	1	E88_peg.1204	1240_peg.2224	132CV__peg.2377	2017.061_peg.423	3483_peg.2330	329_peg.128	358-99_peg.851	3582_peg.1584	407.86_peg.402	46-1-08_peg.1124	51215_peg.2184	526.17_peg.401	63.05_peg.2314	641.84_peg.403	75.97_peg.403	778.17_peg.2225	B4_peg.2366	157.15_peg.500	202.15_peg.1271	4784A_peg.1410	89.12_peg.1069	COR1_peg.128	TMP2_peg.571	c-tet-1586-U1_peg.819	c-tet-1586-Z1_peg.1270	strain-3_peg.918	probable Na+/H+ antiporter	CTC01183
29	29	1	E88_peg.1207	1240_peg.2226	132CV__peg.2379	2017.061_peg.424	3483_peg.2331	329_peg.130	358-99_peg.853	3582_peg.1585	407.86_peg.405	46-1-08_peg.1127	51215_peg.2186	526.17_peg.403	63.05_peg.2315	641.84_peg.406	75.97_peg.406	778.17_peg.2226	B4_peg.2368	157.15_peg.502	202.15_peg.1273	4784A_peg.1413	89.12_peg.1072	COR1_peg.130	TMP2_peg.574	c-tet-1586-U1_peg.822	c-tet-1586-Z1_peg.1273	strain-3_peg.921	Cell wall-binding protein	CTC01185
29	29	1	E88_peg.1208	1240_peg.2227	132CV__peg.2380	2017.061_peg.425	3483_peg.2333	329_peg.131	358-99_peg.854	3582_peg.1586	407.86_peg.406	46-1-08_peg.1128	51215_peg.2187	526.17_peg.404	63.05_peg.2317	641.84_peg.407	75.97_peg.407	778.17_peg.2228	B4_peg.2369	157.15_peg.503	202.15_peg.1274	4784A_peg.1414	89.12_peg.1073	COR1_peg.131	TMP2_peg.575	c-tet-1586-U1_peg.823	c-tet-1586-Z1_peg.1274	strain-3_peg.922	Polysaccharide deacetylase	CTC01186
29	29	1	E88_peg.1209	1240_peg.2228	132CV__peg.2381	2017.061_peg.426	3483_peg.2334	329_peg.132	358-99_peg.855	3582_peg.1587	407.86_peg.407	46-1-08_peg.1129	51215_peg.2188	526.17_peg.405	63.05_peg.2318	641.84_peg.408	75.97_peg.408	778.17_peg.2229	B4_peg.2370	157.15_peg.504	202.15_peg.1275	4784A_peg.1415	89.12_peg.1074	COR1_peg.132	TMP2_peg.576	c-tet-1586-U1_peg.824	c-tet-1586-Z1_peg.1275	strain-3_peg.923	sodium/alanine symporter family protein	CTC01187
29	29	1	E88_peg.1211	1240_peg.2229	132CV__peg.2383	2017.061_peg.427	3483_peg.2336	329_peg.133	358-99_peg.856	3582_peg.1588	407.86_peg.409	46-1-08_peg.1131	51215_peg.2190	526.17_peg.407	63.05_peg.2320	641.84_peg.410	75.97_peg.410	778.17_peg.2231	B4_peg.2371	157.15_peg.505	202.15_peg.1276	4784A_peg.1417	89.12_peg.1076	COR1_peg.133	TMP2_peg.578	c-tet-1586-U1_peg.826	c-tet-1586-Z1_peg.1277	strain-3_peg.925	Acetyltransferase (GNAT) family	CTC01188
29	29	1	E88_peg.1212	1240_peg.2230	132CV__peg.2384	2017.061_peg.428	3483_peg.2337	329_peg.134	358-99_peg.857	3582_peg.1589	407.86_peg.410	46-1-08_peg.1132	51215_peg.2191	526.17_peg.408	63.05_peg.2321	641.84_peg.411	75.97_peg.411	778.17_peg.2232	B4_peg.2372	157.15_peg.506	202.15_peg.1277	4784A_peg.1418	89.12_peg.1077	COR1_peg.134	TMP2_peg.579	c-tet-1586-U1_peg.827	c-tet-1586-Z1_peg.1278	strain-3_peg.926	sodium-dependent amino acid transporter (proline, tryptophan)	CTC01190
29	29	1	E88_peg.1213	1240_peg.858	132CV__peg.2385	2017.061_peg.2086	3483_peg.2341	329_peg.135	358-99_peg.858	3582_peg.2151	407.86_peg.411	46-1-08_peg.1133	51215_peg.2192	526.17_peg.409	63.05_peg.2325	641.84_peg.412	75.97_peg.412	778.17_peg.2236	B4_peg.1222	157.15_peg.507	202.15_peg.1278	4784A_peg.1419	89.12_peg.1078	COR1_peg.135	TMP2_peg.580	c-tet-1586-U1_peg.828	c-tet-1586-Z1_peg.1279	strain-3_peg.927	tonB-dependent receptor protein	CTC01191
29	29	0.171	E88_peg.1214	1240_peg.859	132CV__peg.1979	2017.061_peg.1892	3483_peg.2342	329_peg.136	358-99_peg.859	3582_peg.2152	407.86_peg.412	46-1-08_peg.1134	51215_peg.2193	526.17_peg.410	63.05_peg.2326	641.84_peg.413	75.97_peg.413	778.17_peg.2237	B4_peg.1223	157.15_peg.508	202.15_peg.1279	4784A_peg.1162	89.12_peg.1079	COR1_peg.136	TMP2_peg.581	c-tet-1586-U1_peg.180	c-tet-1586-Z1_peg.1280	strain-3_peg.928	Cell surface protein IsdA, transfers heme from hemoglobin to apo-IsdC	CTC01193
29	29	1	E88_peg.1215	1240_peg.860	132CV__peg.1980	2017.061_peg.1893	3483_peg.2343	329_peg.137	358-99_peg.860	3582_peg.2153	407.86_peg.413	46-1-08_peg.1135	51215_peg.2194	526.17_peg.411	63.05_peg.2327	641.84_peg.414	75.97_peg.414	778.17_peg.2238	B4_peg.1224	157.15_peg.509	202.15_peg.1280	4784A_peg.1163	89.12_peg.1080	COR1_peg.137	TMP2_peg.582	c-tet-1586-U1_peg.181	c-tet-1586-Z1_peg.1281	strain-3_peg.929	Cell surface protein IsdA, transfers heme from hemoglobin to apo-IsdC / NPQTN cell wall anchored protein IsdC	CTC01194
29	29	1	E88_peg.1216	1240_peg.861	132CV__peg.1981	2017.061_peg.1894	3483_peg.2344	329_peg.138	358-99_peg.861	3582_peg.2154	407.86_peg.414	46-1-08_peg.1136	51215_peg.2195	526.17_peg.412	63.05_peg.2328	641.84_peg.415	75.97_peg.415	778.17_peg.2239	B4_peg.1225	157.15_peg.510	202.15_peg.1281	4784A_peg.1164	89.12_peg.1081	COR1_peg.138	TMP2_peg.583	c-tet-1586-U1_peg.182	c-tet-1586-Z1_peg.1282	strain-3_peg.930	Heme transporter IsdDEF, lipoprotein IsdE	CTC01195
29	29	1	E88_peg.1217	1240_peg.862	132CV__peg.1982	2017.061_peg.1895	3483_peg.2345	329_peg.139	358-99_peg.862	3582_peg.2155	407.86_peg.415	46-1-08_peg.1137	51215_peg.2196	526.17_peg.413	63.05_peg.2329	641.84_peg.416	75.97_peg.416	778.17_peg.2240	B4_peg.1226	157.15_peg.511	202.15_peg.1282	4784A_peg.1165	89.12_peg.1082	COR1_peg.139	TMP2_peg.584	c-tet-1586-U1_peg.183	c-tet-1586-Z1_peg.1283	strain-3_peg.931	Heme transporter IsdDEF, permease component IsdF	CTC01196
29	29	1	E88_peg.1218	1240_peg.863	132CV__peg.1983	2017.061_peg.1896	3483_peg.2346	329_peg.140	358-99_peg.863	3582_peg.2156	407.86_peg.416	46-1-08_peg.1138	51215_peg.2197	526.17_peg.414	63.05_peg.2330	641.84_peg.417	75.97_peg.417	778.17_peg.2241	B4_peg.1227	157.15_peg.512	202.15_peg.1283	4784A_peg.1166	89.12_peg.1083	COR1_peg.140	TMP2_peg.585	c-tet-1586-U1_peg.184	c-tet-1586-Z1_peg.1284	strain-3_peg.932	Heme transporter analogous to IsdDEF, ATP-binding protein	CTC01197
29	29	1	E88_peg.1219	1240_peg.864	132CV__peg.1984	2017.061_peg.1897	3483_peg.2347	329_peg.141	358-99_peg.864	3582_peg.2157	407.86_peg.417	46-1-08_peg.1139	51215_peg.2198	526.17_peg.415	63.05_peg.2331	641.84_peg.418	75.97_peg.418	778.17_peg.2242	B4_peg.1228	157.15_peg.513	202.15_peg.1284	4784A_peg.1167	89.12_peg.1084	COR1_peg.141	TMP2_peg.586	c-tet-1586-U1_peg.185	c-tet-1586-Z1_peg.1285	strain-3_peg.933	Sortase A, LPXTG specific	CTC01198
29	29	1	E88_peg.1220	1240_peg.865	132CV__peg.1985	2017.061_peg.1898	3483_peg.2348	329_peg.142	358-99_peg.865	3582_peg.2158	407.86_peg.418	46-1-08_peg.1140	51215_peg.2199	526.17_peg.416	63.05_peg.2332	641.84_peg.419	75.97_peg.419	778.17_peg.2243	B4_peg.1229	157.15_peg.514	202.15_peg.1285	4784A_peg.1168	89.12_peg.1085	COR1_peg.142	TMP2_peg.587	c-tet-1586-U1_peg.186	c-tet-1586-Z1_peg.1286	strain-3_peg.934	Putative ABC transporter (ATP-binding protein), spy1791 homolog	CTC01199
29	29	1	E88_peg.1221	1240_peg.866	132CV__peg.1986	2017.061_peg.1899	3483_peg.2349	329_peg.143	358-99_peg.866	3582_peg.2159	407.86_peg.419	46-1-08_peg.1141	51215_peg.2200	526.17_peg.417	63.05_peg.2333	641.84_peg.420	75.97_peg.420	778.17_peg.2244	B4_peg.1230	157.15_peg.515	202.15_peg.1286	4784A_peg.1169	89.12_peg.1086	COR1_peg.143	TMP2_peg.588	c-tet-1586-U1_peg.187	c-tet-1586-Z1_peg.1287	strain-3_peg.935	Putative ABC transporter ATP-binding protein, spy1790 homolog	CTC01201
29	29	1	E88_peg.1223	1240_peg.868	132CV__peg.1988	2017.061_peg.1901	3483_peg.2350	329_peg.145	358-99_peg.868	3582_peg.2161	407.86_peg.421	46-1-08_peg.1143	51215_peg.2202	526.17_peg.419	63.05_peg.2334	641.84_peg.422	75.97_peg.422	778.17_peg.2245	B4_peg.1232	157.15_peg.517	202.15_peg.1288	4784A_peg.1171	89.12_peg.1088	COR1_peg.145	TMP2_peg.590	c-tet-1586-U1_peg.189	c-tet-1586-Z1_peg.1289	strain-3_peg.937	N-acetylmuramoyl-L-alanine amidase (EC 3.5.1.28)	CTC01202
29	29	1	E88_peg.1224	1240_peg.869	132CV__peg.1989	2017.061_peg.1902	3483_peg.2351	329_peg.146	358-99_peg.869	3582_peg.2162	407.86_peg.422	46-1-08_peg.1144	51215_peg.2203	526.17_peg.420	63.05_peg.2335	641.84_peg.423	75.97_peg.423	778.17_peg.2246	B4_peg.1233	157.15_peg.518	202.15_peg.1289	4784A_peg.1173	89.12_peg.1089	COR1_peg.146	TMP2_peg.591	c-tet-1586-U1_peg.190	c-tet-1586-Z1_peg.1290	strain-3_peg.939	hydrolase (HAD superfamily)	CTC01203
29	29	1	E88_peg.1226	1240_peg.872	132CV__peg.1992	2017.061_peg.1904	3483_peg.2353	329_peg.149	358-99_peg.871	3582_peg.2165	407.86_peg.424	46-1-08_peg.1146	51215_peg.2205	526.17_peg.422	63.05_peg.2337	641.84_peg.425	75.97_peg.425	778.17_peg.2248	B4_peg.1236	157.15_peg.521	202.15_peg.1291	4784A_peg.1175	89.12_peg.1091	COR1_peg.149	TMP2_peg.593	c-tet-1586-U1_peg.192	c-tet-1586-Z1_peg.1292	strain-3_peg.941	tRNA nucleotidyltransferase (EC 2.7.7.21) (EC 2.7.7.25)	CTC01205
29	29	1	E88_peg.13	1240_peg.2649	132CV__peg.105	2017.061_peg.2653	3483_peg.1088	329_peg.2660	358-99_peg.2550	3582_peg.359	407.86_peg.2692	46-1-08_peg.2728	51215_peg.22	526.17_peg.2809	63.05_peg.20	641.84_peg.2703	75.97_peg.2804	778.17_peg.1714	B4_peg.2673	157.15_peg.67	202.15_peg.1105	4784A_peg.1427	89.12_peg.2461	COR1_peg.2703	TMP2_peg.21	c-tet-1586-U1_peg.72	c-tet-1586-Z1_peg.34	strain-3_peg.2762	Sugar/maltose fermentation stimulation protein homolog	CTC00070
29	29	1	E88_peg.136	1240_peg.2023	132CV__peg.187	2017.061_peg.2185	3483_peg.1265	329_peg.2298	358-99_peg.1367	3582_peg.500	407.86_peg.2470	46-1-08_peg.2470	51215_peg.144	526.17_peg.2340	63.05_peg.469	641.84_peg.2496	75.97_peg.2474	778.17_peg.655	B4_peg.2230	157.15_peg.1808	202.15_peg.678	4784A_peg.423	89.12_peg.1782	COR1_peg.2295	TMP2_peg.469	c-tet-1586-U1_peg.1667	c-tet-1586-Z1_peg.332	strain-3_peg.745	membrane protein, putative	CTC00177
29	29	1	E88_peg.137	1240_peg.2024	132CV__peg.188	2017.061_peg.2186	3483_peg.1266	329_peg.2299	358-99_peg.1368	3582_peg.501	407.86_peg.2471	46-1-08_peg.2471	51215_peg.145	526.17_peg.2341	63.05_peg.470	641.84_peg.2497	75.97_peg.2475	778.17_peg.654	B4_peg.2231	157.15_peg.1809	202.15_peg.679	4784A_peg.424	89.12_peg.1783	COR1_peg.2296	TMP2_peg.470	c-tet-1586-U1_peg.1668	c-tet-1586-Z1_peg.333	strain-3_peg.744	probable membrane protein	CTC00178
29	29	1	E88_peg.138	1240_peg.2025	132CV__peg.189	2017.061_peg.2187	3483_peg.1267	329_peg.2300	358-99_peg.1369	3582_peg.502	407.86_peg.2472	46-1-08_peg.2472	51215_peg.146	526.17_peg.2342	63.05_peg.471	641.84_peg.2498	75.97_peg.2476	778.17_peg.653	B4_peg.2232	157.15_peg.1810	202.15_peg.680	4784A_peg.425	89.12_peg.1784	COR1_peg.2297	TMP2_peg.471	c-tet-1586-U1_peg.1669	c-tet-1586-Z1_peg.334	strain-3_peg.743	COG1242: Predicted Fe-S oxidoreductase	CTC00179
29	29	1	E88_peg.139	1240_peg.2026	132CV__peg.190	2017.061_peg.2188	3483_peg.1268	329_peg.2301	358-99_peg.1370	3582_peg.503	407.86_peg.2473	46-1-08_peg.2473	51215_peg.147	526.17_peg.2343	63.05_peg.472	641.84_peg.2499	75.97_peg.2477	778.17_peg.652	B4_peg.2233	157.15_peg.1811	202.15_peg.681	4784A_peg.426	89.12_peg.1785	COR1_peg.2298	TMP2_peg.472	c-tet-1586-U1_peg.1670	c-tet-1586-Z1_peg.335	strain-3_peg.742	Probable 2-phosphosulfolactate phosphatase (EC 3.1.3.71)	CTC00180
29	29	1	E88_peg.14	1240_peg.2650	132CV__peg.106	2017.061_peg.2654	3483_peg.1089	329_peg.2661	358-99_peg.2551	3582_peg.360	407.86_peg.2693	46-1-08_peg.2729	51215_peg.23	526.17_peg.2810	63.05_peg.21	641.84_peg.2704	75.97_peg.2805	778.17_peg.1713	B4_peg.2674	157.15_peg.68	202.15_peg.1106	4784A_peg.1428	89.12_peg.2462	COR1_peg.2704	TMP2_peg.22	c-tet-1586-U1_peg.73	c-tet-1586-Z1_peg.35	strain-3_peg.2763	Threonine dehydratase (EC 4.3.1.19)	CTC00071
29	29	1	E88_peg.140	1240_peg.2027	132CV__peg.191	2017.061_peg.2189	3483_peg.1269	329_peg.2302	358-99_peg.1371	3582_peg.504	407.86_peg.2474	46-1-08_peg.2474	51215_peg.148	526.17_peg.2344	63.05_peg.473	641.84_peg.2500	75.97_peg.2478	778.17_peg.651	B4_peg.2234	157.15_peg.1812	202.15_peg.682	4784A_peg.427	89.12_peg.1786	COR1_peg.2299	TMP2_peg.473	c-tet-1586-U1_peg.1671	c-tet-1586-Z1_peg.336	strain-3_peg.741	FIG00522137: hypothetical protein	CTC00181
29	29	1	E88_peg.141	1240_peg.2028	132CV__peg.192	2017.061_peg.2190	3483_peg.1270	329_peg.2303	358-99_peg.1372	3582_peg.505	407.86_peg.2475	46-1-08_peg.2475	51215_peg.149	526.17_peg.2345	63.05_peg.474	641.84_peg.2501	75.97_peg.2479	778.17_peg.650	B4_peg.2235	157.15_peg.1813	202.15_peg.683	4784A_peg.428	89.12_peg.1787	COR1_peg.2300	TMP2_peg.474	c-tet-1586-U1_peg.1672	c-tet-1586-Z1_peg.337	strain-3_peg.740	ThMPase type I predicted	CTC00182
29	29	1	E88_peg.142	1240_peg.2029	132CV__peg.193	2017.061_peg.2191	3483_peg.1271	329_peg.2304	358-99_peg.1373	3582_peg.506	407.86_peg.2476	46-1-08_peg.2476	51215_peg.150	526.17_peg.2346	63.05_peg.475	641.84_peg.2502	75.97_peg.2480	778.17_peg.649	B4_peg.2236	157.15_peg.1814	202.15_peg.684	4784A_peg.429	89.12_peg.1788	COR1_peg.2301	TMP2_peg.475	c-tet-1586-U1_peg.1673	c-tet-1586-Z1_peg.338	strain-3_peg.739	Periplasmic [Fe] hydrogenase (EC 1.12.7.2)	CTC00184
29	29	1	E88_peg.143	1240_peg.2030	132CV__peg.194	2017.061_peg.2192	3483_peg.1272	329_peg.2305	358-99_peg.1374	3582_peg.507	407.86_peg.2477	46-1-08_peg.2477	51215_peg.151	526.17_peg.2347	63.05_peg.476	641.84_peg.2503	75.97_peg.2481	778.17_peg.648	B4_peg.2237	157.15_peg.1815	202.15_peg.685	4784A_peg.430	89.12_peg.1789	COR1_peg.2302	TMP2_peg.476	c-tet-1586-U1_peg.1674	c-tet-1586-Z1_peg.339	strain-3_peg.738	Predicted membrane protein	E88_peg.143
29	29	1	E88_peg.144	1240_peg.2031	132CV__peg.195	2017.061_peg.2193	3483_peg.1273	329_peg.2306	358-99_peg.1375	3582_peg.508	407.86_peg.2478	46-1-08_peg.2478	51215_peg.152	526.17_peg.2348	63.05_peg.477	641.84_peg.2504	75.97_peg.2482	778.17_peg.647	B4_peg.2238	157.15_peg.1816	202.15_peg.686	4784A_peg.431	89.12_peg.1790	COR1_peg.2303	TMP2_peg.477	c-tet-1586-U1_peg.1675	c-tet-1586-Z1_peg.340	strain-3_peg.737	UDP-N-acetylmuramate--alanine ligase (EC 6.3.2.8)	CTC00185
29	29	1	E88_peg.145	1240_peg.2032	132CV__peg.196	2017.061_peg.2194	3483_peg.1274	329_peg.2307	358-99_peg.1376	3582_peg.509	407.86_peg.2479	46-1-08_peg.2479	51215_peg.153	526.17_peg.2349	63.05_peg.478	641.84_peg.2505	75.97_peg.2483	778.17_peg.646	B4_peg.2239	157.15_peg.1817	202.15_peg.687	4784A_peg.432	89.12_peg.1791	COR1_peg.2304	TMP2_peg.478	c-tet-1586-U1_peg.1676	c-tet-1586-Z1_peg.341	strain-3_peg.736	PurR: transcription regulator associated with purine metabolism	CTC00186
29	29	1	E88_peg.1457	1240_peg.2674	132CV__peg.1770	2017.061_peg.861	3483_peg.2809	329_peg.2757	358-99_peg.1954	3582_peg.2737	407.86_peg.1700	46-1-08_peg.1639	51215_peg.2342	526.17_peg.663	63.05_peg.2916	641.84_peg.2430	75.97_peg.2724	778.17_peg.2493	B4_peg.2698	157.15_peg.756	202.15_peg.1177	4784A_peg.2482	89.12_peg.2583	COR1_peg.2783	TMP2_peg.2242	c-tet-1586-U1_peg.1388	c-tet-1586-Z1_peg.2592	strain-3_peg.2065	Teicoplanin resistance protein	CTC01412
29	29	1	E88_peg.1458	1240_peg.2675	132CV__peg.1771	2017.061_peg.862	3483_peg.2810	329_peg.2758	358-99_peg.1955	3582_peg.2738	407.86_peg.1701	46-1-08_peg.1640	51215_peg.2343	526.17_peg.664	63.05_peg.2917	641.84_peg.2431	75.97_peg.2725	778.17_peg.2492	B4_peg.2699	157.15_peg.757	202.15_peg.1178	4784A_peg.2483	89.12_peg.2584	COR1_peg.2784	TMP2_peg.2243	c-tet-1586-U1_peg.1389	c-tet-1586-Z1_peg.2593	strain-3_peg.2066	Methylated-DNA--protein-cysteine methyltransferase (EC 2.1.1.63)	CTC01413
29	29	1	E88_peg.1459	1240_peg.2676	132CV__peg.1772	2017.061_peg.863	3483_peg.2811	329_peg.2759	358-99_peg.1956	3582_peg.2739	407.86_peg.1702	46-1-08_peg.1641	51215_peg.2344	526.17_peg.665	63.05_peg.2918	641.84_peg.2432	75.97_peg.2726	778.17_peg.2491	B4_peg.2700	157.15_peg.758	202.15_peg.1179	4784A_peg.2484	89.12_peg.2585	COR1_peg.2785	TMP2_peg.2244	c-tet-1586-U1_peg.1390	c-tet-1586-Z1_peg.2594	strain-3_peg.2067	FIG00521373: hypothetical protein	CTC01414
29	29	1	E88_peg.146	1240_peg.2033	132CV__peg.197	2017.061_peg.2195	3483_peg.1275	329_peg.2308	358-99_peg.1377	3582_peg.510	407.86_peg.2480	46-1-08_peg.2480	51215_peg.154	526.17_peg.2350	63.05_peg.479	641.84_peg.2506	75.97_peg.2484	778.17_peg.645	B4_peg.2240	157.15_peg.1818	202.15_peg.688	4784A_peg.433	89.12_peg.1792	COR1_peg.2305	TMP2_peg.479	c-tet-1586-U1_peg.1677	c-tet-1586-Z1_peg.342	strain-3_peg.735	Protein of unknown function identified by role in sporulation (SpoVG)	E88_peg.146
29	29	1	E88_peg.1460	1240_peg.2677	132CV__peg.1773	2017.061_peg.864	3483_peg.2812	329_peg.2760	358-99_peg.1957	3582_peg.2740	407.86_peg.1703	46-1-08_peg.1642	51215_peg.2345	526.17_peg.666	63.05_peg.2919	641.84_peg.2433	75.97_peg.2727	778.17_peg.2490	B4_peg.2701	157.15_peg.759	202.15_peg.1180	4784A_peg.2485	89.12_peg.2586	COR1_peg.2786	TMP2_peg.2245	c-tet-1586-U1_peg.1391	c-tet-1586-Z1_peg.2595	strain-3_peg.2068	Small, acid-soluble spore protein tlp	E88_peg.1460
29	29	1	E88_peg.1464	1240_peg.2681	132CV__peg.1776	2017.061_peg.868	3483_peg.2816	329_peg.2763	358-99_peg.1961	3582_peg.2744	407.86_peg.1707	46-1-08_peg.1646	51215_peg.2349	526.17_peg.670	63.05_peg.2924	641.84_peg.2437	75.97_peg.2731	778.17_peg.2486	B4_peg.2705	157.15_peg.763	202.15_peg.1184	4784A_peg.2489	89.12_peg.2590	COR1_peg.2789	TMP2_peg.2249	c-tet-1586-U1_peg.1395	c-tet-1586-Z1_peg.2599	strain-3_peg.2072	ABC transporter ATP-binding protein	CTC01418
29	29	1	E88_peg.1465	1240_peg.2682	132CV__peg.1777	2017.061_peg.869	3483_peg.2817	329_peg.2764	358-99_peg.1962	3582_peg.2745	407.86_peg.1708	46-1-08_peg.1647	51215_peg.2350	526.17_peg.671	63.05_peg.2925	641.84_peg.2438	75.97_peg.2732	778.17_peg.2485	B4_peg.2706	157.15_peg.764	202.15_peg.1185	4784A_peg.2490	89.12_peg.2591	COR1_peg.2790	TMP2_peg.2250	c-tet-1586-U1_peg.1396	c-tet-1586-Z1_peg.2600	strain-3_peg.2073	ABC transporter ATP-binding protein	CTC01419
29	29	1	E88_peg.1466	1240_peg.2683	132CV__peg.1778	2017.061_peg.870	3483_peg.2818	329_peg.2765	358-99_peg.1963	3582_peg.2746	407.86_peg.1709	46-1-08_peg.1648	51215_peg.2351	526.17_peg.672	63.05_peg.2926	641.84_peg.2439	75.97_peg.2733	778.17_peg.2484	B4_peg.2707	157.15_peg.765	202.15_peg.1186	4784A_peg.2491	89.12_peg.2592	COR1_peg.2791	TMP2_peg.2251	c-tet-1586-U1_peg.1397	c-tet-1586-Z1_peg.2601	strain-3_peg.2074	Sensor protein resE (EC 2.7.3.-)	CTC01420
29	29	1	E88_peg.1467	1240_peg.2684	132CV__peg.1779	2017.061_peg.871	3483_peg.2819	329_peg.2766	358-99_peg.1964	3582_peg.2747	407.86_peg.1710	46-1-08_peg.1649	51215_peg.2352	526.17_peg.673	63.05_peg.2927	641.84_peg.2440	75.97_peg.2734	778.17_peg.2483	B4_peg.2708	157.15_peg.766	202.15_peg.1187	4784A_peg.2492	89.12_peg.2593	COR1_peg.2792	TMP2_peg.2252	c-tet-1586-U1_peg.1398	c-tet-1586-Z1_peg.2602	strain-3_peg.2075	Two-component response regulator	CTC01421
29	29	1	E88_peg.1468	1240_peg.2685	132CV__peg.1780	2017.061_peg.872	3483_peg.2820	329_peg.2767	358-99_peg.1965	3582_peg.2748	407.86_peg.1711	46-1-08_peg.1650	51215_peg.2353	526.17_peg.674	63.05_peg.2928	641.84_peg.2441	75.97_peg.2735	778.17_peg.2482	B4_peg.2709	157.15_peg.767	202.15_peg.1188	4784A_peg.2493	89.12_peg.2594	COR1_peg.2793	TMP2_peg.2253	c-tet-1586-U1_peg.1399	c-tet-1586-Z1_peg.2603	strain-3_peg.2076	FIG00516025: hypothetical protein	CTC01422
29	29	1	E88_peg.1469	1240_peg.2686	132CV__peg.1781	2017.061_peg.873	3483_peg.2821	329_peg.2413	358-99_peg.1966	3582_peg.2749	407.86_peg.1712	46-1-08_peg.1651	51215_peg.2354	526.17_peg.675	63.05_peg.2929	641.84_peg.2442	75.97_peg.2736	778.17_peg.2481	B4_peg.2710	157.15_peg.768	202.15_peg.1189	4784A_peg.2494	89.12_peg.2595	COR1_peg.2411	TMP2_peg.2254	c-tet-1586-U1_peg.1400	c-tet-1586-Z1_peg.2604	strain-3_peg.2077	putative Na(+)/H(+) antiporter	CTC01423
29	29	1	E88_peg.147	1240_peg.2034	132CV__peg.198	2017.061_peg.2196	3483_peg.1276	329_peg.2309	358-99_peg.1378	3582_peg.511	407.86_peg.2481	46-1-08_peg.2481	51215_peg.155	526.17_peg.2351	63.05_peg.480	641.84_peg.2507	75.97_peg.2485	778.17_peg.644	B4_peg.2241	157.15_peg.1819	202.15_peg.689	4784A_peg.434	89.12_peg.1793	COR1_peg.2306	TMP2_peg.480	c-tet-1586-U1_peg.1678	c-tet-1586-Z1_peg.343	strain-3_peg.734	N-acetylglucosamine-1-phosphate uridyltransferase (EC 2.7.7.23) / Glucosamine-1-phosphate N-acetyltransferase (EC 2.3.1.157)	CTC00187
29	29	1	E88_peg.1470	1240_peg.2687	132CV__peg.1782	2017.061_peg.877	3483_peg.2825	329_peg.2414	358-99_peg.1967	3582_peg.2417	407.86_peg.1713	46-1-08_peg.1652	51215_peg.2355	526.17_peg.676	63.05_peg.2933	641.84_peg.2443	75.97_peg.2737	778.17_peg.2477	B4_peg.2711	157.15_peg.769	202.15_peg.1190	4784A_peg.2495	89.12_peg.2596	COR1_peg.2412	TMP2_peg.2258	c-tet-1586-U1_peg.1401	c-tet-1586-Z1_peg.2605	strain-3_peg.2078	Sulfate permease	CTC01424
29	29	1	E88_peg.1471	1240_peg.2688	132CV__peg.1783	2017.061_peg.878	3483_peg.2826	329_peg.2415	358-99_peg.1968	3582_peg.2418	407.86_peg.1714	46-1-08_peg.1653	51215_peg.2356	526.17_peg.677	63.05_peg.2934	641.84_peg.2444	75.97_peg.2738	778.17_peg.2476	B4_peg.2712	157.15_peg.770	202.15_peg.1191	4784A_peg.2496	89.12_peg.2597	COR1_peg.2413	TMP2_peg.2259	c-tet-1586-U1_peg.1402	c-tet-1586-Z1_peg.2606	strain-3_peg.2079	Chloramphenicol acetyltransferase (EC 2.3.1.28)	CTC01425
29	29	1	E88_peg.1472	1240_peg.2690	132CV__peg.1784	2017.061_peg.879	3483_peg.2827	329_peg.2416	358-99_peg.1969	3582_peg.2419	407.86_peg.1715	46-1-08_peg.1654	51215_peg.2357	526.17_peg.678	63.05_peg.2935	641.84_peg.2445	75.97_peg.2739	778.17_peg.2475	B4_peg.2714	157.15_peg.771	202.15_peg.1192	4784A_peg.2497	89.12_peg.2598	COR1_peg.2414	TMP2_peg.2260	c-tet-1586-U1_peg.1403	c-tet-1586-Z1_peg.2607	strain-3_peg.2080	hypothetical protein	CTC01426
29	29	1	E88_peg.1473	1240_peg.2691	132CV__peg.1785	2017.061_peg.880	3483_peg.2828	329_peg.2417	358-99_peg.1970	3582_peg.2420	407.86_peg.1716	46-1-08_peg.1655	51215_peg.2358	526.17_peg.679	63.05_peg.2936	641.84_peg.2446	75.97_peg.2740	778.17_peg.2474	B4_peg.2715	157.15_peg.772	202.15_peg.1193	4784A_peg.2498	89.12_peg.2599	COR1_peg.2415	TMP2_peg.2261	c-tet-1586-U1_peg.1404	c-tet-1586-Z1_peg.2608	strain-3_peg.2081	hypothetical protein	CTC01427
29	29	1	E88_peg.148	1240_peg.2035	132CV__peg.199	2017.061_peg.2197	3483_peg.1277	329_peg.2310	358-99_peg.1379	3582_peg.512	407.86_peg.2482	46-1-08_peg.2482	51215_peg.156	526.17_peg.2352	63.05_peg.481	641.84_peg.2508	75.97_peg.2486	778.17_peg.643	B4_peg.2242	157.15_peg.1820	202.15_peg.690	4784A_peg.435	89.12_peg.1794	COR1_peg.2307	TMP2_peg.481	c-tet-1586-U1_peg.1679	c-tet-1586-Z1_peg.344	strain-3_peg.733	Ribose-phosphate pyrophosphokinase (EC 2.7.6.1)	CTC00188
29	29	1	E88_peg.1480	1240_peg.2490	132CV__peg.1793	2017.061_peg.887	3483_peg.2838	329_peg.2422	358-99_peg.1979	3582_peg.2428	407.86_peg.1724	46-1-08_peg.1663	51215_peg.2367	526.17_peg.687	63.05_peg.2946	641.84_peg.2454	75.97_peg.2748	778.17_peg.2467	B4_peg.1841	157.15_peg.778	202.15_peg.1201	4784A_peg.2506	89.12_peg.2607	COR1_peg.2420	TMP2_peg.2269	c-tet-1586-U1_peg.1412	c-tet-1586-Z1_peg.2616	strain-3_peg.2089	hypothetical protein	E88_peg.1480
29	29	1	E88_peg.1481	1240_peg.2491	132CV__peg.1794	2017.061_peg.888	3483_peg.2839	329_peg.2423	358-99_peg.1980	3582_peg.2429	407.86_peg.1725	46-1-08_peg.1664	51215_peg.2368	526.17_peg.688	63.05_peg.2947	641.84_peg.2455	75.97_peg.2749	778.17_peg.2466	B4_peg.1842	157.15_peg.779	202.15_peg.1202	4784A_peg.2507	89.12_peg.2608	COR1_peg.2421	TMP2_peg.2270	c-tet-1586-U1_peg.1413	c-tet-1586-Z1_peg.2617	strain-3_peg.2090	Transcriptional regulator, Cro/CI family	E88_peg.1481
29	29	1	E88_peg.1482	1240_peg.2492	132CV__peg.1795	2017.061_peg.889	3483_peg.2840	329_peg.2424	358-99_peg.1981	3582_peg.2430	407.86_peg.1726	46-1-08_peg.1665	51215_peg.2369	526.17_peg.689	63.05_peg.2948	641.84_peg.2456	75.97_peg.2750	778.17_peg.2465	B4_peg.1843	157.15_peg.780	202.15_peg.1203	4784A_peg.2508	89.12_peg.2609	COR1_peg.2422	TMP2_peg.2271	c-tet-1586-U1_peg.1414	c-tet-1586-Z1_peg.2618	strain-3_peg.2091	FIG056164: rhomboid family serine protease	CTC01431
29	29	1	E88_peg.1483	1240_peg.2493	132CV__peg.1796	2017.061_peg.890	3483_peg.2841	329_peg.2425	358-99_peg.1982	3582_peg.2431	407.86_peg.1727	46-1-08_peg.1666	51215_peg.2370	526.17_peg.690	63.05_peg.2949	641.84_peg.2457	75.97_peg.2751	778.17_peg.2464	B4_peg.1844	157.15_peg.781	202.15_peg.1204	4784A_peg.2509	89.12_peg.2610	COR1_peg.2423	TMP2_peg.2272	c-tet-1586-U1_peg.1415	c-tet-1586-Z1_peg.2619	strain-3_peg.2092	hypothetical protein	E88_peg.1483
29	29	1	E88_peg.1484	1240_peg.2494	132CV__peg.1797	2017.061_peg.891	3483_peg.2842	329_peg.2426	358-99_peg.1983	3582_peg.2432	407.86_peg.1728	46-1-08_peg.1667	51215_peg.2371	526.17_peg.691	63.05_peg.2950	641.84_peg.2458	75.97_peg.2752	778.17_peg.2463	B4_peg.1845	157.15_peg.782	202.15_peg.1205	4784A_peg.2510	89.12_peg.2611	COR1_peg.2424	TMP2_peg.2273	c-tet-1586-U1_peg.1416	c-tet-1586-Z1_peg.2620	strain-3_peg.2093	hypothetical protein	E88_peg.1484
29	29	1	E88_peg.1485	1240_peg.2495	132CV__peg.1798	2017.061_peg.892	3483_peg.2843	329_peg.2427	358-99_peg.1984	3582_peg.2433	407.86_peg.1729	46-1-08_peg.1668	51215_peg.2372	526.17_peg.692	63.05_peg.2951	641.84_peg.2459	75.97_peg.2753	778.17_peg.2462	B4_peg.1846	157.15_peg.783	202.15_peg.1206	4784A_peg.2511	89.12_peg.2612	COR1_peg.2425	TMP2_peg.2274	c-tet-1586-U1_peg.1417	c-tet-1586-Z1_peg.2621	strain-3_peg.2094	hypothetical protein	E88_peg.1485
29	29	1	E88_peg.1486	1240_peg.2496	132CV__peg.1799	2017.061_peg.893	3483_peg.2844	329_peg.2428	358-99_peg.1985	3582_peg.2434	407.86_peg.1730	46-1-08_peg.1669	51215_peg.2373	526.17_peg.693	63.05_peg.2952	641.84_peg.2460	75.97_peg.2754	778.17_peg.2461	B4_peg.1847	157.15_peg.784	202.15_peg.1207	4784A_peg.2512	89.12_peg.2613	COR1_peg.2426	TMP2_peg.2275	c-tet-1586-U1_peg.1418	c-tet-1586-Z1_peg.2622	strain-3_peg.2095	FIG000557: hypothetical protein co-occurring with RecR	CTC01432
29	29	1	E88_peg.149	1240_peg.2036	132CV__peg.200	2017.061_peg.2198	3483_peg.1278	329_peg.2311	358-99_peg.1380	3582_peg.513	407.86_peg.2483	46-1-08_peg.2483	51215_peg.157	526.17_peg.2353	63.05_peg.482	641.84_peg.2509	75.97_peg.2487	778.17_peg.642	B4_peg.2243	157.15_peg.1821	202.15_peg.691	4784A_peg.436	89.12_peg.1795	COR1_peg.2308	TMP2_peg.482	c-tet-1586-U1_peg.1680	c-tet-1586-Z1_peg.345	strain-3_peg.732	Response regulator (CheY-like receiver domain and HTH-type DNA-binding domain)	CTC00189
29	29	1	E88_peg.1491	1240_peg.2513	132CV__peg.1816	2017.061_peg.910	3483_peg.1388	329_peg.2432	358-99_peg.2001	3582_peg.2438	407.86_peg.1735	46-1-08_peg.1674	51215_peg.2387	526.17_peg.710	63.05_peg.2458	641.84_peg.2465	75.97_peg.2759	778.17_peg.2444	B4_peg.1864	157.15_peg.788	202.15_peg.1223	4784A_peg.2517	89.12_peg.2618	COR1_peg.2430	TMP2_peg.2280	c-tet-1586-U1_peg.1423	c-tet-1586-Z1_peg.2627	strain-3_peg.2100	N-acetylmuramoyl-L-alanine amidase (EC 3.5.1.28)	CTC01437
29	29	1	E88_peg.1495	1240_peg.2514	132CV__peg.1817	2017.061_peg.911	3483_peg.1389	329_peg.2433	358-99_peg.2005	3582_peg.2443	407.86_peg.1739	46-1-08_peg.1678	51215_peg.2442	526.17_peg.714	63.05_peg.2459	641.84_peg.2469	75.97_peg.2405	778.17_peg.2440	B4_peg.1865	157.15_peg.789	202.15_peg.1227	4784A_peg.2521	89.12_peg.2622	COR1_peg.2431	TMP2_peg.2284	c-tet-1586-U1_peg.1427	c-tet-1586-Z1_peg.2631	strain-3_peg.2104	Ethanolamine utilization protein similar to PduA/PduJ	E88_peg.1495
29	29	1	E88_peg.1496	1240_peg.2515	132CV__peg.1818	2017.061_peg.912	3483_peg.1390	329_peg.2434	358-99_peg.2006	3582_peg.2444	407.86_peg.1740	46-1-08_peg.1679	51215_peg.2443	526.17_peg.715	63.05_peg.2460	641.84_peg.2470	75.97_peg.2406	778.17_peg.2439	B4_peg.1866	157.15_peg.790	202.15_peg.1228	4784A_peg.2522	89.12_peg.2623	COR1_peg.2432	TMP2_peg.2285	c-tet-1586-U1_peg.1428	c-tet-1586-Z1_peg.2632	strain-3_peg.2105	Ethanolamine utilization protein similar to PduL	CTC01440
29	29	1	E88_peg.1497	1240_peg.2516	132CV__peg.1819	2017.061_peg.913	3483_peg.1391	329_peg.2435	358-99_peg.2007	3582_peg.2445	407.86_peg.1741	46-1-08_peg.1680	51215_peg.2444	526.17_peg.716	63.05_peg.2461	641.84_peg.2471	75.97_peg.2407	778.17_peg.2438	B4_peg.1867	157.15_peg.791	202.15_peg.1229	4784A_peg.2523	89.12_peg.2624	COR1_peg.2433	TMP2_peg.2286	c-tet-1586-U1_peg.1429	c-tet-1586-Z1_peg.2633	strain-3_peg.2106	Acetaldehyde dehydrogenase, ethanolamine utilization cluster (EC 1.2.1.10)	CTC01441
29	29	1	E88_peg.1498	1240_peg.2517	132CV__peg.1820	2017.061_peg.914	3483_peg.1392	329_peg.2436	358-99_peg.2008	3582_peg.2446	407.86_peg.1742	46-1-08_peg.1681	51215_peg.2445	526.17_peg.717	63.05_peg.2462	641.84_peg.2472	75.97_peg.2408	778.17_peg.2437	B4_peg.1868	157.15_peg.792	202.15_peg.1230	4784A_peg.2524	89.12_peg.2625	COR1_peg.2434	TMP2_peg.2287	c-tet-1586-U1_peg.1430	c-tet-1586-Z1_peg.2634	strain-3_peg.2107	Ethanolamine utilization protein similar to PduA/PduJ	CTC01442
29	29	1	E88_peg.1499	1240_peg.2518	132CV__peg.1821	2017.061_peg.915	3483_peg.1393	329_peg.2437	358-99_peg.2009	3582_peg.2447	407.86_peg.1743	46-1-08_peg.1682	51215_peg.2446	526.17_peg.718	63.05_peg.2463	641.84_peg.2473	75.97_peg.2409	778.17_peg.2436	B4_peg.1869	157.15_peg.793	202.15_peg.1231	4784A_peg.2525	89.12_peg.2626	COR1_peg.2435	TMP2_peg.2288	c-tet-1586-U1_peg.1431	c-tet-1586-Z1_peg.2635	strain-3_peg.2108	Ethanolamine utilization protein EutQ	CTC01443
29	29	1	E88_peg.15	1240_peg.2651	132CV__peg.107	2017.061_peg.2655	3483_peg.1090	329_peg.2662	358-99_peg.2552	3582_peg.361	407.86_peg.2694	46-1-08_peg.2730	51215_peg.24	526.17_peg.2811	63.05_peg.22	641.84_peg.2705	75.97_peg.2806	778.17_peg.1712	B4_peg.2675	157.15_peg.69	202.15_peg.1107	4784A_peg.1429	89.12_peg.2463	COR1_peg.2705	TMP2_peg.23	c-tet-1586-U1_peg.74	c-tet-1586-Z1_peg.36	strain-3_peg.2764	Acetoacetate metabolism regulatory protein AtoC	CTC00072
29	29	1	E88_peg.150	1240_peg.2037	132CV__peg.201	2017.061_peg.2199	3483_peg.1279	329_peg.2312	358-99_peg.1381	3582_peg.514	407.86_peg.2484	46-1-08_peg.2484	51215_peg.158	526.17_peg.2354	63.05_peg.483	641.84_peg.2510	75.97_peg.2488	778.17_peg.641	B4_peg.2244	157.15_peg.1822	202.15_peg.692	4784A_peg.437	89.12_peg.1796	COR1_peg.2309	TMP2_peg.483	c-tet-1586-U1_peg.1681	c-tet-1586-Z1_peg.346	strain-3_peg.731	Phosphate regulon sensor protein PhoR (SphS) (EC 2.7.13.3)	CTC00191
29	29	1	E88_peg.1500	1240_peg.2519	132CV__peg.1822	2017.061_peg.916	3483_peg.1394	329_peg.2438	358-99_peg.2010	3582_peg.2448	407.86_peg.1744	46-1-08_peg.1683	51215_peg.2447	526.17_peg.719	63.05_peg.2464	641.84_peg.2474	75.97_peg.2410	778.17_peg.2435	B4_peg.1870	157.15_peg.794	202.15_peg.1232	4784A_peg.2526	89.12_peg.2627	COR1_peg.2436	TMP2_peg.2289	c-tet-1586-U1_peg.1432	c-tet-1586-Z1_peg.2636	strain-3_peg.2109	Ethanolamine utilization polyhedral-body-like protein EutN	E88_peg.1500
29	29	1	E88_peg.1501	1240_peg.2520	132CV__peg.1823	2017.061_peg.917	3483_peg.1395	329_peg.2439	358-99_peg.2011	3582_peg.2449	407.86_peg.1745	46-1-08_peg.1684	51215_peg.2448	526.17_peg.720	63.05_peg.2465	641.84_peg.2475	75.97_peg.2411	778.17_peg.2434	B4_peg.1871	157.15_peg.795	202.15_peg.1233	4784A_peg.2527	89.12_peg.2628	COR1_peg.2437	TMP2_peg.2290	c-tet-1586-U1_peg.1433	c-tet-1586-Z1_peg.2637	strain-3_peg.2110	FIG00515841: hypothetical protein	E88_peg.1501
29	29	1	E88_peg.1502	1240_peg.2521	132CV__peg.1824	2017.061_peg.918	3483_peg.1396	329_peg.2440	358-99_peg.2012	3582_peg.2450	407.86_peg.1746	46-1-08_peg.1685	51215_peg.2449	526.17_peg.721	63.05_peg.2466	641.84_peg.2476	75.97_peg.2412	778.17_peg.2433	B4_peg.1872	157.15_peg.796	202.15_peg.1234	4784A_peg.2528	89.12_peg.2629	COR1_peg.2438	TMP2_peg.2291	c-tet-1586-U1_peg.1434	c-tet-1586-Z1_peg.2638	strain-3_peg.2111	Ethanolamine utilization protein EutJ	CTC01444
29	29	1	E88_peg.1503	1240_peg.2522	132CV__peg.1825	2017.061_peg.919	3483_peg.1397	329_peg.2441	358-99_peg.2013	3582_peg.2451	407.86_peg.1747	46-1-08_peg.1686	51215_peg.2450	526.17_peg.722	63.05_peg.2467	641.84_peg.2477	75.97_peg.2413	778.17_peg.2432	B4_peg.1873	157.15_peg.797	202.15_peg.1235	4784A_peg.2529	89.12_peg.2630	COR1_peg.2439	TMP2_peg.2292	c-tet-1586-U1_peg.1435	c-tet-1586-Z1_peg.2639	strain-3_peg.2112	ATP:Cob(I)alamin adenosyltransferase (EC 2.5.1.17) @ ATP:Cob(I)alamin adenosyltransferase (EC 2.5.1.17), ethanolamine utilization	CTC01445
29	29	1	E88_peg.1504	1240_peg.2523	132CV__peg.1826	2017.061_peg.920	3483_peg.1398	329_peg.2442	358-99_peg.2014	3582_peg.2452	407.86_peg.1748	46-1-08_peg.1687	51215_peg.2451	526.17_peg.723	63.05_peg.2468	641.84_peg.2478	75.97_peg.2414	778.17_peg.2431	B4_peg.1874	157.15_peg.798	202.15_peg.1236	4784A_peg.2530	89.12_peg.2631	COR1_peg.2440	TMP2_peg.2293	c-tet-1586-U1_peg.1436	c-tet-1586-Z1_peg.2640	strain-3_peg.2113	Ethanolamine utilization protein similar to PduV	CTC01446
29	29	1	E88_peg.1505	1240_peg.2524	132CV__peg.1827	2017.061_peg.921	3483_peg.1399	329_peg.2443	358-99_peg.2015	3582_peg.2453	407.86_peg.1749	46-1-08_peg.1688	51215_peg.2452	526.17_peg.724	63.05_peg.2469	641.84_peg.2479	75.97_peg.2415	778.17_peg.2430	B4_peg.1875	157.15_peg.799	202.15_peg.1237	4784A_peg.2531	89.12_peg.2632	COR1_peg.2441	TMP2_peg.2294	c-tet-1586-U1_peg.1437	c-tet-1586-Z1_peg.2641	strain-3_peg.2114	Ethanolamine utilization protein similar to PduU	CTC01447
29	29	1	E88_peg.1506	1240_peg.2525	132CV__peg.1828	2017.061_peg.922	3483_peg.1400	329_peg.2444	358-99_peg.2016	3582_peg.2454	407.86_peg.1750	46-1-08_peg.1689	51215_peg.2453	526.17_peg.725	63.05_peg.2470	641.84_peg.2480	75.97_peg.2416	778.17_peg.2429	B4_peg.1876	157.15_peg.800	202.15_peg.1238	4784A_peg.2532	89.12_peg.2633	COR1_peg.2442	TMP2_peg.2295	c-tet-1586-U1_peg.1438	c-tet-1586-Z1_peg.2642	strain-3_peg.2115	Pyruvate formate-lyase activating enzyme (EC 1.97.1.4)	CTC01448
29	29	1	E88_peg.1507	1240_peg.2526	132CV__peg.1829	2017.061_peg.923	3483_peg.1401	329_peg.2445	358-99_peg.2017	3582_peg.2455	407.86_peg.1751	46-1-08_peg.1690	51215_peg.2454	526.17_peg.726	63.05_peg.2471	641.84_peg.2481	75.97_peg.2417	778.17_peg.2428	B4_peg.1877	157.15_peg.801	202.15_peg.1239	4784A_peg.2533	89.12_peg.2634	COR1_peg.2443	TMP2_peg.2296	c-tet-1586-U1_peg.1439	c-tet-1586-Z1_peg.2643	strain-3_peg.2116	Pyruvate formate-lyase (EC 2.3.1.54)	CTC01449
29	29	1	E88_peg.1508	1240_peg.2527	132CV__peg.1830	2017.061_peg.924	3483_peg.1402	329_peg.2446	358-99_peg.2018	3582_peg.2456	407.86_peg.1752	46-1-08_peg.1691	51215_peg.2455	526.17_peg.727	63.05_peg.2472	641.84_peg.2482	75.97_peg.2418	778.17_peg.2427	B4_peg.1878	157.15_peg.802	202.15_peg.1240	4784A_peg.2534	89.12_peg.2635	COR1_peg.2444	TMP2_peg.2297	c-tet-1586-U1_peg.1440	c-tet-1586-Z1_peg.2644	strain-3_peg.2117	EutM/PduA/PduJ-like protein 3 clustered with pyruvate formate-lyase	E88_peg.1508
29	29	1	E88_peg.1509	1240_peg.2528	132CV__peg.1831	2017.061_peg.925	3483_peg.1403	329_peg.2447	358-99_peg.2019	3582_peg.2457	407.86_peg.1753	46-1-08_peg.1692	51215_peg.2456	526.17_peg.728	63.05_peg.2473	641.84_peg.2483	75.97_peg.2419	778.17_peg.2426	B4_peg.1879	157.15_peg.803	202.15_peg.1241	4784A_peg.2535	89.12_peg.2636	COR1_peg.2445	TMP2_peg.2298	c-tet-1586-U1_peg.1441	c-tet-1586-Z1_peg.2645	strain-3_peg.2118	PduJ-like protein clustered with pyruvate formate-lyase	E88_peg.1509
29	29	1	E88_peg.151	1240_peg.2038	132CV__peg.202	2017.061_peg.2200	3483_peg.1280	329_peg.2313	358-99_peg.1382	3582_peg.515	407.86_peg.2485	46-1-08_peg.2485	51215_peg.159	526.17_peg.2355	63.05_peg.484	641.84_peg.2511	75.97_peg.2489	778.17_peg.640	B4_peg.2245	157.15_peg.1823	202.15_peg.693	4784A_peg.438	89.12_peg.1797	COR1_peg.2310	TMP2_peg.484	c-tet-1586-U1_peg.1682	c-tet-1586-Z1_peg.347	strain-3_peg.730	Serine protease, DegP/HtrA, do-like (EC 3.4.21.-)	CTC00192
29	29	1	E88_peg.1512	1240_peg.2532	132CV__peg.1835	2017.061_peg.929	3483_peg.1407	329_peg.2451	358-99_peg.2673	3582_peg.2460	407.86_peg.1757	46-1-08_peg.1695	51215_peg.2458	526.17_peg.732	63.05_peg.2477	641.84_peg.2487	75.97_peg.2423	778.17_peg.2422	B4_peg.1883	157.15_peg.2320	202.15_peg.2743	4784A_peg.2539	89.12_peg.2640	COR1_peg.2449	TMP2_peg.2301	c-tet-1586-U1_peg.1445	c-tet-1586-Z1_peg.2649	strain-3_peg.2122	Transcriptional regulator, MerR family	CTC01452
29	29	1	E88_peg.1513	1240_peg.2533	132CV__peg.1836	2017.061_peg.930	3483_peg.1408	329_peg.2452	358-99_peg.2674	3582_peg.2461	407.86_peg.1758	46-1-08_peg.1696	51215_peg.2459	526.17_peg.733	63.05_peg.2478	641.84_peg.2488	75.97_peg.2424	778.17_peg.2421	B4_peg.1884	157.15_peg.2321	202.15_peg.2744	4784A_peg.2540	89.12_peg.2641	COR1_peg.2450	TMP2_peg.2302	c-tet-1586-U1_peg.1446	c-tet-1586-Z1_peg.2650	strain-3_peg.2123	Alcohol dehydrogenase (EC 1.1.1.1)	CTC01453
29	29	1	E88_peg.1516	1240_peg.2719	132CV__peg.1839	2017.061_peg.933	3483_peg.1409	329_peg.2453	358-99_peg.2677	3582_peg.2473	407.86_peg.1761	46-1-08_peg.1699	51215_peg.2462	526.17_peg.787	63.05_peg.2479	641.84_peg.2492	75.97_peg.2428	778.17_peg.2418	B4_peg.1887	157.15_peg.2322	202.15_peg.2736	4784A_peg.2047	89.12_peg.2484	COR1_peg.2451	TMP2_peg.2303	c-tet-1586-U1_peg.1294	c-tet-1586-Z1_peg.2584	strain-3_peg.2126	tRNA-specific 2-thiouridylase MnmA	CTC01457
29	29	1	E88_peg.1517	1240_peg.2720	132CV__peg.1840	2017.061_peg.934	3483_peg.1410	329_peg.2454	358-99_peg.2678	3582_peg.2474	407.86_peg.1762	46-1-08_peg.1700	51215_peg.2463	526.17_peg.788	63.05_peg.2480	641.84_peg.2493	75.97_peg.2429	778.17_peg.2417	B4_peg.1888	157.15_peg.2323	202.15_peg.2737	4784A_peg.2048	89.12_peg.2485	COR1_peg.2452	TMP2_peg.2304	c-tet-1586-U1_peg.1295	c-tet-1586-Z1_peg.2585	strain-3_peg.2127	Cysteine desulfurase (EC 2.8.1.7)	CTC01459
29	29	1	E88_peg.1518	1240_peg.2721	132CV__peg.1841	2017.061_peg.935	3483_peg.1411	329_peg.2455	358-99_peg.2679	3582_peg.2475	407.86_peg.1763	46-1-08_peg.1701	51215_peg.2465	526.17_peg.789	63.05_peg.2481	641.84_peg.2494	75.97_peg.2430	778.17_peg.2416	B4_peg.1889	157.15_peg.2324	202.15_peg.2738	4784A_peg.2049	89.12_peg.2486	COR1_peg.2453	TMP2_peg.2305	c-tet-1586-U1_peg.1296	c-tet-1586-Z1_peg.2586	strain-3_peg.2128	membrane associated protein	CTC01460
29	29	1	E88_peg.152	1240_peg.2039	132CV__peg.203	2017.061_peg.2201	3483_peg.1281	329_peg.2314	358-99_peg.1383	3582_peg.516	407.86_peg.2486	46-1-08_peg.2486	51215_peg.160	526.17_peg.2356	63.05_peg.485	641.84_peg.2512	75.97_peg.2490	778.17_peg.639	B4_peg.2246	157.15_peg.1824	202.15_peg.694	4784A_peg.439	89.12_peg.1798	COR1_peg.2311	TMP2_peg.485	c-tet-1586-U1_peg.1683	c-tet-1586-Z1_peg.348	strain-3_peg.729	Peptidyl-tRNA hydrolase (EC 3.1.1.29)	CTC00193
29	29	1	E88_peg.153	1240_peg.2040	132CV__peg.204	2017.061_peg.2202	3483_peg.1282	329_peg.2315	358-99_peg.1384	3582_peg.517	407.86_peg.2487	46-1-08_peg.2487	51215_peg.161	526.17_peg.2357	63.05_peg.486	641.84_peg.2513	75.97_peg.2491	778.17_peg.638	B4_peg.2247	157.15_peg.1825	202.15_peg.695	4784A_peg.440	89.12_peg.1799	COR1_peg.2312	TMP2_peg.486	c-tet-1586-U1_peg.1684	c-tet-1586-Z1_peg.350	strain-3_peg.728	Transcription-repair coupling factor	CTC00194
29	29	1	E88_peg.154	1240_peg.2041	132CV__peg.205	2017.061_peg.2203	3483_peg.1283	329_peg.2316	358-99_peg.1385	3582_peg.518	407.86_peg.2488	46-1-08_peg.2488	51215_peg.162	526.17_peg.2358	63.05_peg.487	641.84_peg.2514	75.97_peg.2492	778.17_peg.637	B4_peg.2248	157.15_peg.1826	202.15_peg.696	4784A_peg.441	89.12_peg.1800	COR1_peg.2313	TMP2_peg.487	c-tet-1586-U1_peg.1685	c-tet-1586-Z1_peg.351	strain-3_peg.727	Foldase protein PrsA precursor (EC 5.2.1.8)	CTC00195
29	29	1	E88_peg.156	1240_peg.2043	132CV__peg.207	2017.061_peg.2205	3483_peg.1284	329_peg.2318	358-99_peg.1387	3582_peg.520	407.86_peg.2490	46-1-08_peg.2490	51215_peg.164	526.17_peg.2360	63.05_peg.488	641.84_peg.2516	75.97_peg.2494	778.17_peg.636	B4_peg.2250	157.15_peg.1828	202.15_peg.698	4784A_peg.443	89.12_peg.1802	COR1_peg.2315	TMP2_peg.489	c-tet-1586-U1_peg.1687	c-tet-1586-Z1_peg.353	strain-3_peg.725	Stage V sporulation protein T, AbrB family transcriptional regulator (SpoVT)	CTC00196
29	29	1	E88_peg.157	1240_peg.2044	132CV__peg.208	2017.061_peg.2206	3483_peg.1285	329_peg.2319	358-99_peg.1388	3582_peg.521	407.86_peg.2491	46-1-08_peg.2491	51215_peg.165	526.17_peg.2361	63.05_peg.489	641.84_peg.2517	75.97_peg.2495	778.17_peg.635	B4_peg.2251	157.15_peg.1829	202.15_peg.699	4784A_peg.444	89.12_peg.1803	COR1_peg.2316	TMP2_peg.490	c-tet-1586-U1_peg.1688	c-tet-1586-Z1_peg.354	strain-3_peg.724	Stage V sporulation protein B	CTC00197
29	29	1	E88_peg.158	1240_peg.2045	132CV__peg.209	2017.061_peg.2207	3483_peg.1286	329_peg.2320	358-99_peg.1389	3582_peg.522	407.86_peg.2492	46-1-08_peg.2492	51215_peg.166	526.17_peg.2362	63.05_peg.490	641.84_peg.2518	75.97_peg.2496	778.17_peg.634	B4_peg.2252	157.15_peg.1830	202.15_peg.700	4784A_peg.445	89.12_peg.1804	COR1_peg.2317	TMP2_peg.491	c-tet-1586-U1_peg.1689	c-tet-1586-Z1_peg.355	strain-3_peg.723	possible tetrapyrrole methyltransferase domain / Nucleoside triphosphate pyrophosphohydrolase MazG (EC 3.6.1.8)	CTC00198
29	29	1	E88_peg.159	1240_peg.2046	132CV__peg.210	2017.061_peg.2208	3483_peg.1287	329_peg.2321	358-99_peg.1390	3582_peg.523	407.86_peg.2493	46-1-08_peg.2493	51215_peg.167	526.17_peg.2363	63.05_peg.491	641.84_peg.2519	75.97_peg.2497	778.17_peg.633	B4_peg.2253	157.15_peg.1831	202.15_peg.701	4784A_peg.446	89.12_peg.1805	COR1_peg.2318	TMP2_peg.492	c-tet-1586-U1_peg.1690	c-tet-1586-Z1_peg.356	strain-3_peg.722	DNA-binding protein HBsu	E88_peg.159
29	29	1	E88_peg.16	1240_peg.2652	132CV__peg.108	2017.061_peg.2656	3483_peg.1091	329_peg.2663	358-99_peg.2553	3582_peg.362	407.86_peg.2695	46-1-08_peg.2731	51215_peg.25	526.17_peg.2812	63.05_peg.23	641.84_peg.2706	75.97_peg.2807	778.17_peg.1711	B4_peg.2676	157.15_peg.70	202.15_peg.1108	4784A_peg.1430	89.12_peg.2464	COR1_peg.2706	TMP2_peg.24	c-tet-1586-U1_peg.75	c-tet-1586-Z1_peg.37	strain-3_peg.2765	Inhibitor of pro-sigmaK processing BofA	E88_peg.16
29	29	1	E88_peg.160	1240_peg.2047	132CV__peg.211	2017.061_peg.2209	3483_peg.1288	329_peg.2322	358-99_peg.1391	3582_peg.524	407.86_peg.2494	46-1-08_peg.2494	51215_peg.168	526.17_peg.2364	63.05_peg.492	641.84_peg.2520	75.97_peg.2498	778.17_peg.632	B4_peg.2254	157.15_peg.1832	202.15_peg.702	4784A_peg.447	89.12_peg.1806	COR1_peg.2319	TMP2_peg.493	c-tet-1586-U1_peg.1691	c-tet-1586-Z1_peg.357	strain-3_peg.721	Ribosome-associated heat shock protein implicated in the recycling of the 50S subunit (S4 paralog)	E88_peg.160
29	29	1	E88_peg.161	1240_peg.2048	132CV__peg.212	2017.061_peg.2210	3483_peg.1289	329_peg.2323	358-99_peg.1392	3582_peg.525	407.86_peg.2495	46-1-08_peg.2495	51215_peg.169	526.17_peg.2365	63.05_peg.493	641.84_peg.2521	75.97_peg.2499	778.17_peg.631	B4_peg.2255	157.15_peg.1833	202.15_peg.703	4784A_peg.448	89.12_peg.1807	COR1_peg.2320	TMP2_peg.494	c-tet-1586-U1_peg.1692	c-tet-1586-Z1_peg.358	strain-3_peg.720	FIG007421: forespore shell protein	E88_peg.1609
29	29	1	E88_peg.162	1240_peg.2049	132CV__peg.213	2017.061_peg.2211	3483_peg.1290	329_peg.2324	358-99_peg.1393	3582_peg.526	407.86_peg.2496	46-1-08_peg.2496	51215_peg.170	526.17_peg.2366	63.05_peg.494	641.84_peg.2522	75.97_peg.2500	778.17_peg.630	B4_peg.2256	157.15_peg.1834	202.15_peg.704	4784A_peg.449	89.12_peg.1808	COR1_peg.2321	TMP2_peg.495	c-tet-1586-U1_peg.1693	c-tet-1586-Z1_peg.359	strain-3_peg.719	Spore cortex biosynthesis protein	E88_peg.162
29	29	1	E88_peg.163	1240_peg.2050	132CV__peg.214	2017.061_peg.2212	3483_peg.1291	329_peg.2325	358-99_peg.1394	3582_peg.527	407.86_peg.2497	46-1-08_peg.2497	51215_peg.171	526.17_peg.2367	63.05_peg.495	641.84_peg.2523	75.97_peg.2501	778.17_peg.629	B4_peg.2257	157.15_peg.1835	202.15_peg.705	4784A_peg.450	89.12_peg.1809	COR1_peg.2322	TMP2_peg.496	c-tet-1586-U1_peg.1694	c-tet-1586-Z1_peg.360	strain-3_peg.718	Cell division protein DivIC (FtsB), stabilizes FtsL against RasP cleavage	E88_peg.163
29	29	1	E88_peg.164	1240_peg.2051	132CV__peg.215	2017.061_peg.2213	3483_peg.1292	329_peg.2326	358-99_peg.1395	3582_peg.528	407.86_peg.2498	46-1-08_peg.2498	51215_peg.172	526.17_peg.2368	63.05_peg.496	641.84_peg.2524	75.97_peg.2502	778.17_peg.628	B4_peg.2258	157.15_peg.1836	202.15_peg.706	4784A_peg.451	89.12_peg.1810	COR1_peg.2323	TMP2_peg.497	c-tet-1586-U1_peg.1695	c-tet-1586-Z1_peg.361	strain-3_peg.717	RNA binding protein, contains ribosomal protein S1 domain	CTC00200
29	29	1	E88_peg.165	1240_peg.2052	132CV__peg.216	2017.061_peg.2214	3483_peg.1293	329_peg.2327	358-99_peg.1396	3582_peg.529	407.86_peg.2499	46-1-08_peg.2499	51215_peg.173	526.17_peg.2369	63.05_peg.497	641.84_peg.2525	75.97_peg.2503	778.17_peg.627	B4_peg.2259	157.15_peg.1837	202.15_peg.707	4784A_peg.452	89.12_peg.1811	COR1_peg.2324	TMP2_peg.498	c-tet-1586-U1_peg.1696	c-tet-1586-Z1_peg.362	strain-3_peg.716	Stage II sporulation serine phosphatase for sigma-F activation (SpoIIE)	CTC00201
29	29	1	E88_peg.166	1240_peg.2053	132CV__peg.217	2017.061_peg.2215	3483_peg.1294	329_peg.2328	358-99_peg.1397	3582_peg.530	407.86_peg.2500	46-1-08_peg.2500	51215_peg.174	526.17_peg.2370	63.05_peg.498	641.84_peg.2526	75.97_peg.2504	778.17_peg.626	B4_peg.2260	157.15_peg.1838	202.15_peg.708	4784A_peg.453	89.12_peg.1812	COR1_peg.2325	TMP2_peg.499	c-tet-1586-U1_peg.1697	c-tet-1586-Z1_peg.363	strain-3_peg.715	tRNA(Ile)-lysidine synthetase (EC 6.3.4.19)	CTC00202
29	29	1	E88_peg.167	1240_peg.2054	132CV__peg.218	2017.061_peg.2216	3483_peg.1295	329_peg.2329	358-99_peg.1398	3582_peg.531	407.86_peg.2501	46-1-08_peg.2501	51215_peg.175	526.17_peg.2371	63.05_peg.499	641.84_peg.2527	75.97_peg.2505	778.17_peg.625	B4_peg.2261	157.15_peg.1839	202.15_peg.709	4784A_peg.454	89.12_peg.1813	COR1_peg.2326	TMP2_peg.500	c-tet-1586-U1_peg.1698	c-tet-1586-Z1_peg.364	strain-3_peg.714	Hypoxanthine-guanine phosphoribosyltransferase (EC 2.4.2.8)	CTC00203
29	29	1	E88_peg.168	1240_peg.2055	132CV__peg.219	2017.061_peg.2217	3483_peg.1296	329_peg.2330	358-99_peg.1399	3582_peg.532	407.86_peg.2502	46-1-08_peg.2502	51215_peg.176	526.17_peg.2372	63.05_peg.500	641.84_peg.2528	75.97_peg.2506	778.17_peg.624	B4_peg.2262	157.15_peg.1840	202.15_peg.710	4784A_peg.455	89.12_peg.1814	COR1_peg.2327	TMP2_peg.501	c-tet-1586-U1_peg.1699	c-tet-1586-Z1_peg.365	strain-3_peg.713	Cell division protein FtsH (EC 3.4.24.-)	CTC00205
29	29	1	E88_peg.169	1240_peg.2056	132CV__peg.220	2017.061_peg.2218	3483_peg.1297	329_peg.2331	358-99_peg.1400	3582_peg.533	407.86_peg.2503	46-1-08_peg.2503	51215_peg.177	526.17_peg.2373	63.05_peg.501	641.84_peg.2529	75.97_peg.2507	778.17_peg.623	B4_peg.2263	157.15_peg.1841	202.15_peg.711	4784A_peg.456	89.12_peg.1815	COR1_peg.2328	TMP2_peg.502	c-tet-1586-U1_peg.1700	c-tet-1586-Z1_peg.366	strain-3_peg.712	dihydrolipoamide acyltransferase	CTC00206
29	29	1	E88_peg.17	1240_peg.2653	132CV__peg.109	2017.061_peg.2657	3483_peg.1092	329_peg.2664	358-99_peg.2554	3582_peg.363	407.86_peg.2696	46-1-08_peg.2732	51215_peg.26	526.17_peg.2813	63.05_peg.24	641.84_peg.2707	75.97_peg.2808	778.17_peg.1710	B4_peg.2677	157.15_peg.71	202.15_peg.1109	4784A_peg.1431	89.12_peg.2465	COR1_peg.2707	TMP2_peg.25	c-tet-1586-U1_peg.76	c-tet-1586-Z1_peg.38	strain-3_peg.2766	FIG015094: hypothetical protein	E88_peg.17
29	29	1	E88_peg.170	1240_peg.2057	132CV__peg.221	2017.061_peg.2219	3483_peg.1298	329_peg.2332	358-99_peg.1401	3582_peg.534	407.86_peg.2504	46-1-08_peg.2504	51215_peg.178	526.17_peg.2374	63.05_peg.502	641.84_peg.2530	75.97_peg.2508	778.17_peg.622	B4_peg.2264	157.15_peg.1842	202.15_peg.712	4784A_peg.457	89.12_peg.1816	COR1_peg.2329	TMP2_peg.503	c-tet-1586-U1_peg.1701	c-tet-1586-Z1_peg.367	strain-3_peg.711	Pantothenate kinase type III, CoaX-like (EC 2.7.1.33)	CTC00207
29	29	1	E88_peg.171	1240_peg.2058	132CV__peg.222	2017.061_peg.2220	3483_peg.1299	329_peg.2333	358-99_peg.1402	3582_peg.535	407.86_peg.2505	46-1-08_peg.2505	51215_peg.179	526.17_peg.2375	63.05_peg.503	641.84_peg.2531	75.97_peg.2509	778.17_peg.621	B4_peg.2265	157.15_peg.1843	202.15_peg.713	4784A_peg.458	89.12_peg.1817	COR1_peg.2330	TMP2_peg.504	c-tet-1586-U1_peg.1702	c-tet-1586-Z1_peg.368	strain-3_peg.710	tRNA dihydrouridine synthase B (EC 1.-.-.-)	CTC00208
29	29	1	E88_peg.172	1240_peg.2059	132CV__peg.223	2017.061_peg.2221	3483_peg.1300	329_peg.2334	358-99_peg.1403	3582_peg.536	407.86_peg.2506	46-1-08_peg.2506	51215_peg.180	526.17_peg.2376	63.05_peg.504	641.84_peg.2532	75.97_peg.2510	778.17_peg.620	B4_peg.2266	157.15_peg.1844	202.15_peg.714	4784A_peg.459	89.12_peg.1818	COR1_peg.2331	TMP2_peg.505	c-tet-1586-U1_peg.1703	c-tet-1586-Z1_peg.369	strain-3_peg.709	Acetylornithine aminotransferase (EC 2.6.1.11)	CTC00209
29	29	1	E88_peg.173	1240_peg.2060	132CV__peg.224	2017.061_peg.2222	3483_peg.1301	329_peg.2335	358-99_peg.1404	3582_peg.537	407.86_peg.2507	46-1-08_peg.2507	51215_peg.181	526.17_peg.2377	63.05_peg.505	641.84_peg.2533	75.97_peg.2511	778.17_peg.619	B4_peg.2267	157.15_peg.1845	202.15_peg.715	4784A_peg.460	89.12_peg.1819	COR1_peg.2332	TMP2_peg.506	c-tet-1586-U1_peg.1704	c-tet-1586-Z1_peg.370	strain-3_peg.708	Transcription elongation factor GreA	CTC00210
29	29	1	E88_peg.174	1240_peg.2061	132CV__peg.225	2017.061_peg.2223	3483_peg.1302	329_peg.2336	358-99_peg.1405	3582_peg.538	407.86_peg.2508	46-1-08_peg.2508	51215_peg.182	526.17_peg.2378	63.05_peg.506	641.84_peg.2534	75.97_peg.2512	778.17_peg.618	B4_peg.2268	157.15_peg.1846	202.15_peg.716	4784A_peg.461	89.12_peg.1820	COR1_peg.2333	TMP2_peg.507	c-tet-1586-U1_peg.1705	c-tet-1586-Z1_peg.371	strain-3_peg.707	Lysyl-tRNA synthetase (class II) (EC 6.1.1.6)	CTC00211
29	29	1	E88_peg.175	1240_peg.2062	132CV__peg.226	2017.061_peg.2224	3483_peg.1303	329_peg.2337	358-99_peg.1406	3582_peg.539	407.86_peg.2509	46-1-08_peg.2509	51215_peg.183	526.17_peg.2379	63.05_peg.507	641.84_peg.2535	75.97_peg.2513	778.17_peg.617	B4_peg.2269	157.15_peg.1847	202.15_peg.717	4784A_peg.462	89.12_peg.1821	COR1_peg.2334	TMP2_peg.508	c-tet-1586-U1_peg.1706	c-tet-1586-Z1_peg.372	strain-3_peg.706	Glycyl-tRNA synthetase (EC 6.1.1.14)	CTC00212
29	29	1	E88_peg.176	1240_peg.2063	132CV__peg.227	2017.061_peg.2225	3483_peg.1304	329_peg.2338	358-99_peg.1407	3582_peg.540	407.86_peg.2510	46-1-08_peg.2510	51215_peg.184	526.17_peg.2380	63.05_peg.508	641.84_peg.2536	75.97_peg.2514	778.17_peg.616	B4_peg.2270	157.15_peg.1848	202.15_peg.718	4784A_peg.463	89.12_peg.1822	COR1_peg.2335	TMP2_peg.509	c-tet-1586-U1_peg.1707	c-tet-1586-Z1_peg.373	strain-3_peg.705	UDP-N-acetylmuramoylalanine--D-glutamate ligase (EC 6.3.2.9)	CTC00213
29	29	1	E88_peg.1774	1240_peg.220	132CV__peg.1447	2017.061_peg.2083	3483_peg.373	329_peg.620	358-99_peg.2161	3582_peg.995	407.86_peg.702	46-1-08_peg.533	51215_peg.2671	526.17_peg.1031	63.05_peg.2128	641.84_peg.902	75.97_peg.709	778.17_peg.2792	B4_peg.864	157.15_peg.2313	202.15_peg.2722	4784A_peg.2309	89.12_peg.501	COR1_peg.620	TMP2_peg.75	c-tet-1586-U1_peg.1125	c-tet-1586-Z1_peg.1892	strain-3_peg.2385	FIG000557: hypothetical protein co-occurring with RecR	CTC01696
29	29	1	E88_peg.1775	1240_peg.221	132CV__peg.1448	2017.061_peg.2082	3483_peg.374	329_peg.621	358-99_peg.2162	3582_peg.996	407.86_peg.703	46-1-08_peg.534	51215_peg.2672	526.17_peg.1032	63.05_peg.2129	641.84_peg.903	75.97_peg.710	778.17_peg.2793	B4_peg.865	157.15_peg.2314	202.15_peg.2723	4784A_peg.2310	89.12_peg.502	COR1_peg.621	TMP2_peg.77	c-tet-1586-U1_peg.1126	c-tet-1586-Z1_peg.1893	strain-3_peg.2386	Conserved protein	CTC01697
29	29	1	E88_peg.178	1240_peg.381	132CV__peg.560	2017.061_peg.1412	3483_peg.454	329_peg.823	358-99_peg.1136	3582_peg.18	407.86_peg.2749	46-1-08_peg.2799	51215_peg.185	526.17_peg.2088	63.05_peg.133	641.84_peg.2724	75.97_peg.2825	778.17_peg.615	B4_peg.973	157.15_peg.88	202.15_peg.467	4784A_peg.2794	89.12_peg.1823	COR1_peg.822	TMP2_peg.1080	c-tet-1586-U1_peg.2609	c-tet-1586-Z1_peg.15	strain-3_peg.2794	Foldase protein PrsA precursor (EC 5.2.1.8)	CTC00215
29	29	1	E88_peg.179	1240_peg.382	132CV__peg.561	2017.061_peg.1414	3483_peg.455	329_peg.824	358-99_peg.1137	3582_peg.19	407.86_peg.2750	46-1-08_peg.2800	51215_peg.186	526.17_peg.2089	63.05_peg.134	641.84_peg.2725	75.97_peg.2826	778.17_peg.614	B4_peg.974	157.15_peg.89	202.15_peg.468	4784A_peg.2795	89.12_peg.1824	COR1_peg.823	TMP2_peg.1081	c-tet-1586-U1_peg.2610	c-tet-1586-Z1_peg.16	strain-3_peg.2793	NAD-dependent protein deacetylase of SIR2 family	CTC00216
29	29	1	E88_peg.1796	1240_peg.241	132CV__peg.1469	2017.061_peg.2054	3483_peg.397	329_peg.638	358-99_peg.998	3582_peg.1017	407.86_peg.724	46-1-08_peg.555	51215_peg.2036	526.17_peg.1053	63.05_peg.2152	641.84_peg.924	75.97_peg.731	778.17_peg.1384	B4_peg.885	157.15_peg.988	202.15_peg.1925	4784A_peg.2331	89.12_peg.523	COR1_peg.638	TMP2_peg.98	c-tet-1586-U1_peg.1147	c-tet-1586-Z1_peg.1914	strain-3_peg.2407	Flagellin protein FlaA	CTC01715
29	29	1	E88_peg.1797	1240_peg.242	132CV__peg.1470	2017.061_peg.2053	3483_peg.398	329_peg.639	358-99_peg.999	3582_peg.1018	407.86_peg.725	46-1-08_peg.556	51215_peg.2037	526.17_peg.1054	63.05_peg.2153	641.84_peg.925	75.97_peg.732	778.17_peg.1383	B4_peg.886	157.15_peg.989	202.15_peg.1926	4784A_peg.2332	89.12_peg.524	COR1_peg.639	TMP2_peg.99	c-tet-1586-U1_peg.1148	c-tet-1586-Z1_peg.1915	strain-3_peg.2408	FIG00514474: hypothetical protein	CTC01716
29	29	1	E88_peg.1798	1240_peg.243	132CV__peg.1471	2017.061_peg.2052	3483_peg.399	329_peg.640	358-99_peg.1000	3582_peg.1019	407.86_peg.726	46-1-08_peg.557	51215_peg.2038	526.17_peg.1055	63.05_peg.2154	641.84_peg.926	75.97_peg.733	778.17_peg.1382	B4_peg.887	157.15_peg.990	202.15_peg.1927	4784A_peg.2333	89.12_peg.525	COR1_peg.640	TMP2_peg.100	c-tet-1586-U1_peg.1149	c-tet-1586-Z1_peg.1916	strain-3_peg.2409	Flagellar hook-associated protein FliD	CTC01718
29	29	1	E88_peg.1799	1240_peg.244	132CV__peg.1472	2017.061_peg.2051	3483_peg.400	329_peg.641	358-99_peg.1001	3582_peg.1020	407.86_peg.727	46-1-08_peg.558	51215_peg.2039	526.17_peg.1056	63.05_peg.2155	641.84_peg.927	75.97_peg.734	778.17_peg.1381	B4_peg.888	157.15_peg.991	202.15_peg.1928	4784A_peg.2334	89.12_peg.526	COR1_peg.641	TMP2_peg.101	c-tet-1586-U1_peg.1150	c-tet-1586-Z1_peg.1917	strain-3_peg.2410	Flagellar biosynthesis protein FliS	CTC01719
29	29	1	E88_peg.18	1240_peg.2654	132CV__peg.110	2017.061_peg.2659	3483_peg.1094	329_peg.2665	358-99_peg.2555	3582_peg.364	407.86_peg.2697	46-1-08_peg.2733	51215_peg.27	526.17_peg.2814	63.05_peg.26	641.84_peg.2708	75.97_peg.2809	778.17_peg.1708	B4_peg.2678	157.15_peg.72	202.15_peg.1110	4784A_peg.1432	89.12_peg.2466	COR1_peg.2708	TMP2_peg.26	c-tet-1586-U1_peg.77	c-tet-1586-Z1_peg.39	strain-3_peg.2767	Recombination protein RecR	CTC00073
29	29	1	E88_peg.180	1240_peg.383	132CV__peg.562	2017.061_peg.1415	3483_peg.456	329_peg.825	358-99_peg.1138	3582_peg.20	407.86_peg.2751	46-1-08_peg.2801	51215_peg.187	526.17_peg.2090	63.05_peg.135	641.84_peg.2726	75.97_peg.2827	778.17_peg.613	B4_peg.975	157.15_peg.90	202.15_peg.469	4784A_peg.2796	89.12_peg.1825	COR1_peg.824	TMP2_peg.1082	c-tet-1586-U1_peg.2611	c-tet-1586-Z1_peg.17	strain-3_peg.2792	hypothetical protein	CTC00217
29	29	1	E88_peg.1800	1240_peg.245	132CV__peg.1473	2017.061_peg.2050	3483_peg.401	329_peg.642	358-99_peg.1002	3582_peg.1021	407.86_peg.728	46-1-08_peg.559	51215_peg.2040	526.17_peg.1057	63.05_peg.2156	641.84_peg.928	75.97_peg.735	778.17_peg.1380	B4_peg.889	157.15_peg.992	202.15_peg.1929	4784A_peg.2335	89.12_peg.527	COR1_peg.642	TMP2_peg.102	c-tet-1586-U1_peg.1151	c-tet-1586-Z1_peg.1918	strain-3_peg.2411	FIG00515802: hypothetical protein	E88_peg.1800
29	29	1	E88_peg.1801	1240_peg.246	132CV__peg.1474	2017.061_peg.2049	3483_peg.402	329_peg.643	358-99_peg.1003	3582_peg.1022	407.86_peg.729	46-1-08_peg.560	51215_peg.2041	526.17_peg.1058	63.05_peg.2157	641.84_peg.929	75.97_peg.736	778.17_peg.1379	B4_peg.890	157.15_peg.993	202.15_peg.1930	4784A_peg.2336	89.12_peg.528	COR1_peg.643	TMP2_peg.103	c-tet-1586-U1_peg.1152	c-tet-1586-Z1_peg.1919	strain-3_peg.2412	Flagellin	CTC01720
29	29	1	E88_peg.1802	1240_peg.247	132CV__peg.1475	2017.061_peg.2048	3483_peg.403	329_peg.644	358-99_peg.1004	3582_peg.1023	407.86_peg.730	46-1-08_peg.561	51215_peg.2042	526.17_peg.1059	63.05_peg.2158	641.84_peg.930	75.97_peg.737	778.17_peg.1378	B4_peg.891	157.15_peg.994	202.15_peg.1931	4784A_peg.2337	89.12_peg.529	COR1_peg.644	TMP2_peg.104	c-tet-1586-U1_peg.1153	c-tet-1586-Z1_peg.1920	strain-3_peg.2413	Carbon storage regulator	E88_peg.1802
29	29	1	E88_peg.1803	1240_peg.248	132CV__peg.1476	2017.061_peg.2047	3483_peg.404	329_peg.645	358-99_peg.1005	3582_peg.1024	407.86_peg.731	46-1-08_peg.562	51215_peg.2043	526.17_peg.1060	63.05_peg.2159	641.84_peg.931	75.97_peg.738	778.17_peg.1377	B4_peg.892	157.15_peg.995	202.15_peg.1932	4784A_peg.2338	89.12_peg.530	COR1_peg.645	TMP2_peg.105	c-tet-1586-U1_peg.1154	c-tet-1586-Z1_peg.1921	strain-3_peg.2414	Flagellar assembly factor FliW	CTC01721
29	29	1	E88_peg.1804	1240_peg.249	132CV__peg.1477	2017.061_peg.429	3483_peg.405	329_peg.646	358-99_peg.1006	3582_peg.1025	407.86_peg.732	46-1-08_peg.563	51215_peg.2044	526.17_peg.1061	63.05_peg.2160	641.84_peg.932	75.97_peg.739	778.17_peg.1376	B4_peg.893	157.15_peg.996	202.15_peg.1933	4784A_peg.2339	89.12_peg.531	COR1_peg.646	TMP2_peg.106	c-tet-1586-U1_peg.1155	c-tet-1586-Z1_peg.1922	strain-3_peg.2415	Flagellar hook-associated protein FlgL	CTC01722
29	29	1	E88_peg.1805	1240_peg.250	132CV__peg.1478	2017.061_peg.430	3483_peg.406	329_peg.647	358-99_peg.1007	3582_peg.1026	407.86_peg.733	46-1-08_peg.564	51215_peg.2045	526.17_peg.1062	63.05_peg.2161	641.84_peg.933	75.97_peg.740	778.17_peg.1375	B4_peg.894	157.15_peg.997	202.15_peg.1934	4784A_peg.2340	89.12_peg.532	COR1_peg.647	TMP2_peg.107	c-tet-1586-U1_peg.1156	c-tet-1586-Z1_peg.1923	strain-3_peg.2416	Flagellar hook-associated protein FlgK	CTC01724
29	29	1	E88_peg.1806	1240_peg.251	132CV__peg.1479	2017.061_peg.431	3483_peg.407	329_peg.648	358-99_peg.1008	3582_peg.1027	407.86_peg.734	46-1-08_peg.565	51215_peg.2046	526.17_peg.1063	63.05_peg.2162	641.84_peg.934	75.97_peg.741	778.17_peg.1374	B4_peg.895	157.15_peg.998	202.15_peg.1935	4784A_peg.2341	89.12_peg.533	COR1_peg.648	TMP2_peg.108	c-tet-1586-U1_peg.1157	c-tet-1586-Z1_peg.1924	strain-3_peg.2417	FIG00513492: hypothetical protein	CTC01725
29	29	1	E88_peg.1807	1240_peg.252	132CV__peg.1480	2017.061_peg.432	3483_peg.408	329_peg.649	358-99_peg.1009	3582_peg.1028	407.86_peg.735	46-1-08_peg.566	51215_peg.2047	526.17_peg.1064	63.05_peg.2163	641.84_peg.935	75.97_peg.742	778.17_peg.1373	B4_peg.896	157.15_peg.999	202.15_peg.1936	4784A_peg.2342	89.12_peg.534	COR1_peg.649	TMP2_peg.109	c-tet-1586-U1_peg.1158	c-tet-1586-Z1_peg.1925	strain-3_peg.2418	Negative regulator of flagellin synthesis	E88_peg.1807
29	29	1	E88_peg.1808	1240_peg.253	132CV__peg.1481	2017.061_peg.433	3483_peg.409	329_peg.650	358-99_peg.1010	3582_peg.1029	407.86_peg.736	46-1-08_peg.567	51215_peg.2048	526.17_peg.1065	63.05_peg.2164	641.84_peg.936	75.97_peg.743	778.17_peg.1372	B4_peg.897	157.15_peg.1000	202.15_peg.1937	4784A_peg.2343	89.12_peg.535	COR1_peg.650	TMP2_peg.110	c-tet-1586-U1_peg.1159	c-tet-1586-Z1_peg.1926	strain-3_peg.2419	Flagellar motor switch protein FliN	CTC01726
29	29	1	E88_peg.1809	1240_peg.254	132CV__peg.1482	2017.061_peg.434	3483_peg.410	329_peg.651	358-99_peg.1011	3582_peg.1030	407.86_peg.737	46-1-08_peg.568	51215_peg.2049	526.17_peg.1066	63.05_peg.2165	641.84_peg.937	75.97_peg.744	778.17_peg.1371	B4_peg.898	157.15_peg.1001	202.15_peg.1938	4784A_peg.2344	89.12_peg.536	COR1_peg.651	TMP2_peg.111	c-tet-1586-U1_peg.1160	c-tet-1586-Z1_peg.1927	strain-3_peg.2420	Flagellar motor switch protein FliM	CTC01727
29	29	1	E88_peg.181	1240_peg.384	132CV__peg.563	2017.061_peg.1416	3483_peg.457	329_peg.826	358-99_peg.1139	3582_peg.21	407.86_peg.2752	46-1-08_peg.2802	51215_peg.188	526.17_peg.2091	63.05_peg.136	641.84_peg.2727	75.97_peg.2828	778.17_peg.612	B4_peg.976	157.15_peg.91	202.15_peg.470	4784A_peg.2797	89.12_peg.1826	COR1_peg.825	TMP2_peg.1083	c-tet-1586-U1_peg.2612	c-tet-1586-Z1_peg.18	strain-3_peg.2791	Catalyzes the cleavage of p-aminobenzoyl-glutamate to p-aminobenzoate and glutamate, subunit A	CTC00218
29	29	1	E88_peg.1810	1240_peg.255	132CV__peg.1483	2017.061_peg.435	3483_peg.411	329_peg.652	358-99_peg.1012	3582_peg.1031	407.86_peg.738	46-1-08_peg.569	51215_peg.2050	526.17_peg.1067	63.05_peg.2166	641.84_peg.938	75.97_peg.745	778.17_peg.1370	B4_peg.899	157.15_peg.1002	202.15_peg.1939	4784A_peg.2345	89.12_peg.537	COR1_peg.652	TMP2_peg.112	c-tet-1586-U1_peg.1161	c-tet-1586-Z1_peg.1928	strain-3_peg.2421	Positive regulator of CheA protein activity (CheW)	CTC01728
29	29	1	E88_peg.1811	1240_peg.256	132CV__peg.1484	2017.061_peg.436	3483_peg.412	329_peg.653	358-99_peg.1013	3582_peg.1032	407.86_peg.739	46-1-08_peg.570	51215_peg.2051	526.17_peg.1068	63.05_peg.2167	641.84_peg.939	75.97_peg.746	778.17_peg.1369	B4_peg.900	157.15_peg.1003	202.15_peg.1940	4784A_peg.2346	89.12_peg.538	COR1_peg.653	TMP2_peg.113	c-tet-1586-U1_peg.1162	c-tet-1586-Z1_peg.1929	strain-3_peg.2422	Chemotaxis regulator - transmits chemoreceptor signals to flagelllar motor components CheY	CTC01729
29	29	1	E88_peg.1812	1240_peg.257	132CV__peg.1485	2017.061_peg.437	3483_peg.413	329_peg.654	358-99_peg.1014	3582_peg.1033	407.86_peg.740	46-1-08_peg.571	51215_peg.2052	526.17_peg.1069	63.05_peg.2168	641.84_peg.940	75.97_peg.747	778.17_peg.1368	B4_peg.901	157.15_peg.1004	202.15_peg.1941	4784A_peg.2347	89.12_peg.539	COR1_peg.654	TMP2_peg.114	c-tet-1586-U1_peg.1163	c-tet-1586-Z1_peg.1930	strain-3_peg.2423	Chemotaxis protein CheC -- inhibitor of MCP methylation	CTC01730
29	29	1	E88_peg.1813	1240_peg.258	132CV__peg.1486	2017.061_peg.438	3483_peg.414	329_peg.655	358-99_peg.1015	3582_peg.1034	407.86_peg.741	46-1-08_peg.572	51215_peg.2053	526.17_peg.1070	63.05_peg.2169	641.84_peg.941	75.97_peg.748	778.17_peg.1367	B4_peg.902	157.15_peg.1005	202.15_peg.1942	4784A_peg.2348	89.12_peg.540	COR1_peg.655	TMP2_peg.115	c-tet-1586-U1_peg.1164	c-tet-1586-Z1_peg.1931	strain-3_peg.2424	Signal transduction histidine kinase CheA (EC 2.7.3.-)	CTC01731
29	29	1	E88_peg.1814	1240_peg.259	132CV__peg.1487	2017.061_peg.439	3483_peg.415	329_peg.656	358-99_peg.1016	3582_peg.1035	407.86_peg.742	46-1-08_peg.573	51215_peg.2054	526.17_peg.1071	63.05_peg.2170	641.84_peg.942	75.97_peg.749	778.17_peg.1366	B4_peg.903	157.15_peg.1006	202.15_peg.1943	4784A_peg.2349	89.12_peg.541	COR1_peg.656	TMP2_peg.116	c-tet-1586-U1_peg.1165	c-tet-1586-Z1_peg.1932	strain-3_peg.2425	Chemotaxis protein methyltransferase CheR (EC 2.1.1.80)	CTC01732
29	29	1	E88_peg.1815	1240_peg.260	132CV__peg.1488	2017.061_peg.440	3483_peg.416	329_peg.657	358-99_peg.1017	3582_peg.1036	407.86_peg.743	46-1-08_peg.574	51215_peg.2055	526.17_peg.1072	63.05_peg.2171	641.84_peg.943	75.97_peg.750	778.17_peg.1365	B4_peg.904	157.15_peg.1007	202.15_peg.1944	4784A_peg.2350	89.12_peg.542	COR1_peg.657	TMP2_peg.117	c-tet-1586-U1_peg.1166	c-tet-1586-Z1_peg.1933	strain-3_peg.2426	Chemotaxis response regulator protein-glutamate methylesterase CheB (EC 3.1.1.61)	CTC01733
29	29	1	E88_peg.1817	1240_peg.261	132CV__peg.1489	2017.061_peg.441	3483_peg.417	329_peg.658	358-99_peg.1018	3582_peg.1037	407.86_peg.744	46-1-08_peg.575	51215_peg.2056	526.17_peg.1073	63.05_peg.2172	641.84_peg.944	75.97_peg.751	778.17_peg.1364	B4_peg.905	157.15_peg.1008	202.15_peg.1945	4784A_peg.2352	89.12_peg.543	COR1_peg.658	TMP2_peg.118	c-tet-1586-U1_peg.1167	c-tet-1586-Z1_peg.1934	strain-3_peg.2428	Chemotaxis protein CheD	CTC01734
29	29	1	E88_peg.1818	1240_peg.262	132CV__peg.1490	2017.061_peg.442	3483_peg.418	329_peg.659	358-99_peg.1019	3582_peg.1038	407.86_peg.745	46-1-08_peg.576	51215_peg.2057	526.17_peg.1074	63.05_peg.2173	641.84_peg.945	75.97_peg.752	778.17_peg.1363	B4_peg.906	157.15_peg.1009	202.15_peg.1946	4784A_peg.2353	89.12_peg.544	COR1_peg.659	TMP2_peg.119	c-tet-1586-U1_peg.1168	c-tet-1586-Z1_peg.1935	strain-3_peg.2429	Positive regulator of CheA protein activity (CheW)	CTC01735
29	29	1	E88_peg.1819	1240_peg.263	132CV__peg.1491	2017.061_peg.443	3483_peg.419	329_peg.660	358-99_peg.1020	3582_peg.1039	407.86_peg.746	46-1-08_peg.577	51215_peg.2058	526.17_peg.1075	63.05_peg.2174	641.84_peg.946	75.97_peg.753	778.17_peg.1362	B4_peg.907	157.15_peg.1010	202.15_peg.1947	4784A_peg.2354	89.12_peg.545	COR1_peg.660	TMP2_peg.120	c-tet-1586-U1_peg.1169	c-tet-1586-Z1_peg.1936	strain-3_peg.2430	Serine phosphatase RsbU, regulator of sigma subunit	CTC01736
29	29	1	E88_peg.182	1240_peg.385	132CV__peg.564	2017.061_peg.1417	3483_peg.458	329_peg.827	358-99_peg.1140	3582_peg.22	407.86_peg.2753	46-1-08_peg.2803	51215_peg.189	526.17_peg.2092	63.05_peg.137	641.84_peg.2728	75.97_peg.2829	778.17_peg.611	B4_peg.977	157.15_peg.92	202.15_peg.471	4784A_peg.2798	89.12_peg.1827	COR1_peg.826	TMP2_peg.1084	c-tet-1586-U1_peg.2613	c-tet-1586-Z1_peg.19	strain-3_peg.2790	Zn-finger containing protein, csfB B.subtilis homolog	E88_peg.182
29	29	1	E88_peg.1822	1240_peg.264	132CV__peg.1492	2017.061_peg.444	3483_peg.420	329_peg.661	358-99_peg.1021	3582_peg.1040	407.86_peg.747	46-1-08_peg.578	51215_peg.2059	526.17_peg.1076	63.05_peg.2175	641.84_peg.947	75.97_peg.754	778.17_peg.1361	B4_peg.908	157.15_peg.1011	202.15_peg.1948	4784A_peg.2357	89.12_peg.546	COR1_peg.661	TMP2_peg.121	c-tet-1586-U1_peg.1170	c-tet-1586-Z1_peg.1937	strain-3_peg.2433	Branched-chain amino acid aminotransferase (EC 2.6.1.42)	CTC01738
29	29	1	E88_peg.1823	1240_peg.265	132CV__peg.1493	2017.061_peg.445	3483_peg.421	329_peg.662	358-99_peg.1022	3582_peg.1041	407.86_peg.748	46-1-08_peg.579	51215_peg.2060	526.17_peg.1077	63.05_peg.2176	641.84_peg.948	75.97_peg.755	778.17_peg.1360	B4_peg.909	157.15_peg.1012	202.15_peg.1949	4784A_peg.2358	89.12_peg.547	COR1_peg.662	TMP2_peg.122	c-tet-1586-U1_peg.1171	c-tet-1586-Z1_peg.1938	strain-3_peg.2434	Phosphoserine phosphatase (EC 3.1.3.3)	CTC01739
29	29	1	E88_peg.1824	1240_peg.266	132CV__peg.1494	2017.061_peg.446	3483_peg.422	329_peg.663	358-99_peg.1023	3582_peg.1042	407.86_peg.749	46-1-08_peg.580	51215_peg.2061	526.17_peg.1078	63.05_peg.2177	641.84_peg.949	75.97_peg.756	778.17_peg.1359	B4_peg.910	157.15_peg.1013	202.15_peg.1950	4784A_peg.2359	89.12_peg.548	COR1_peg.663	TMP2_peg.123	c-tet-1586-U1_peg.1172	c-tet-1586-Z1_peg.1939	strain-3_peg.2435	FIG00513315: hypothetical protein	CTC01740
29	29	1	E88_peg.1825	1240_peg.267	132CV__peg.1495	2017.061_peg.447	3483_peg.423	329_peg.665	358-99_peg.1024	3582_peg.1043	407.86_peg.750	46-1-08_peg.581	51215_peg.2062	526.17_peg.1079	63.05_peg.2178	641.84_peg.950	75.97_peg.757	778.17_peg.1358	B4_peg.911	157.15_peg.1014	202.15_peg.1951	4784A_peg.2360	89.12_peg.549	COR1_peg.665	TMP2_peg.124	c-tet-1586-U1_peg.1173	c-tet-1586-Z1_peg.1940	strain-3_peg.2436	Pyruvate-flavodoxin oxidoreductase (EC 1.2.7.-)	CTC01741
29	29	1	E88_peg.1826	1240_peg.268	132CV__peg.1496	2017.061_peg.448	3483_peg.424	329_peg.666	358-99_peg.1025	3582_peg.1044	407.86_peg.751	46-1-08_peg.582	51215_peg.2063	526.17_peg.1080	63.05_peg.2179	641.84_peg.951	75.97_peg.758	778.17_peg.1357	B4_peg.912	157.15_peg.1015	202.15_peg.1952	4784A_peg.2361	89.12_peg.550	COR1_peg.666	TMP2_peg.125	c-tet-1586-U1_peg.1174	c-tet-1586-Z1_peg.1941	strain-3_peg.2437	Flavodoxin	CTC01742
29	29	1	E88_peg.1827	1240_peg.269	132CV__peg.1497	2017.061_peg.449	3483_peg.425	329_peg.667	358-99_peg.1026	3582_peg.1045	407.86_peg.752	46-1-08_peg.583	51215_peg.2064	526.17_peg.1081	63.05_peg.2180	641.84_peg.952	75.97_peg.759	778.17_peg.1356	B4_peg.913	157.15_peg.1016	202.15_peg.1953	4784A_peg.2362	89.12_peg.551	COR1_peg.667	TMP2_peg.126	c-tet-1586-U1_peg.1175	c-tet-1586-Z1_peg.1942	strain-3_peg.2438	UDP-N-acetylglucosamine--N-acetylmuramyl-(pentapeptide) pyrophosphoryl-undecaprenol N-acetylglucosamine transferase (EC 2.4.1.227)	CTC01743
29	29	1	E88_peg.1828	1240_peg.270	132CV__peg.1498	2017.061_peg.450	3483_peg.426	329_peg.668	358-99_peg.1027	3582_peg.1046	407.86_peg.753	46-1-08_peg.584	51215_peg.2065	526.17_peg.1082	63.05_peg.2181	641.84_peg.953	75.97_peg.760	778.17_peg.1355	B4_peg.914	157.15_peg.1017	202.15_peg.1954	4784A_peg.2363	89.12_peg.552	COR1_peg.668	TMP2_peg.127	c-tet-1586-U1_peg.1176	c-tet-1586-Z1_peg.1943	strain-3_peg.2439	Small acid-soluble spore protein, beta-type SASP	E88_peg.1828
29	29	1	E88_peg.1829	1240_peg.271	132CV__peg.1499	2017.061_peg.451	3483_peg.427	329_peg.669	358-99_peg.1028	3582_peg.1047	407.86_peg.754	46-1-08_peg.585	51215_peg.2066	526.17_peg.1083	63.05_peg.2182	641.84_peg.954	75.97_peg.761	778.17_peg.1354	B4_peg.915	157.15_peg.1018	202.15_peg.1955	4784A_peg.2364	89.12_peg.553	COR1_peg.669	TMP2_peg.128	c-tet-1586-U1_peg.1177	c-tet-1586-Z1_peg.1944	strain-3_peg.2440	Single-stranded-DNA-specific exonuclease RecJ (EC 3.1.-.-)	CTC01744
29	29	1	E88_peg.183	1240_peg.386	132CV__peg.565	2017.061_peg.1418	3483_peg.459	329_peg.828	358-99_peg.1141	3582_peg.23	407.86_peg.2754	46-1-08_peg.2804	51215_peg.190	526.17_peg.2093	63.05_peg.138	641.84_peg.2729	75.97_peg.2830	778.17_peg.610	B4_peg.978	157.15_peg.93	202.15_peg.472	4784A_peg.2799	89.12_peg.1828	COR1_peg.827	TMP2_peg.1085	c-tet-1586-U1_peg.2614	c-tet-1586-Z1_peg.20	strain-3_peg.2789	Arginine decarboxylase (EC 4.1.1.19) / Lysine decarboxylase (EC 4.1.1.18)	CTC00219
29	29	1	E88_peg.1830	1240_peg.272	132CV__peg.1500	2017.061_peg.452	3483_peg.428	329_peg.670	358-99_peg.1029	3582_peg.1048	407.86_peg.755	46-1-08_peg.586	51215_peg.2067	526.17_peg.1084	63.05_peg.2183	641.84_peg.955	75.97_peg.762	778.17_peg.1353	B4_peg.916	157.15_peg.1019	202.15_peg.1956	4784A_peg.2365	89.12_peg.554	COR1_peg.670	TMP2_peg.129	c-tet-1586-U1_peg.1178	c-tet-1586-Z1_peg.1945	strain-3_peg.2441	Endonuclease IV (EC 3.1.21.2)	CTC01745
29	29	1	E88_peg.1837	1240_peg.278	132CV__peg.1506	2017.061_peg.459	3483_peg.433	329_peg.671	358-99_peg.1030	3582_peg.1054	407.86_peg.762	46-1-08_peg.593	51215_peg.2073	526.17_peg.1090	63.05_peg.2188	641.84_peg.962	75.97_peg.769	778.17_peg.1347	B4_peg.922	157.15_peg.1020	202.15_peg.1957	4784A_peg.2372	89.12_peg.561	COR1_peg.671	TMP2_peg.130	c-tet-1586-U1_peg.1185	c-tet-1586-Z1_peg.1952	strain-3_peg.2448	Thiamin-phosphate pyrophosphorylase (EC 2.5.1.3)	CTC01751
29	29	1	E88_peg.1838	1240_peg.279	132CV__peg.1507	2017.061_peg.460	3483_peg.434	329_peg.672	358-99_peg.1031	3582_peg.1055	407.86_peg.763	46-1-08_peg.594	51215_peg.2074	526.17_peg.1091	63.05_peg.2189	641.84_peg.963	75.97_peg.770	778.17_peg.1346	B4_peg.923	157.15_peg.1021	202.15_peg.1958	4784A_peg.2373	89.12_peg.562	COR1_peg.672	TMP2_peg.131	c-tet-1586-U1_peg.1186	c-tet-1586-Z1_peg.1953	strain-3_peg.2449	Hydroxyethylthiazole kinase (EC 2.7.1.50)	CTC01752
29	29	1	E88_peg.1839	1240_peg.280	132CV__peg.1508	2017.061_peg.461	3483_peg.435	329_peg.673	358-99_peg.1032	3582_peg.1056	407.86_peg.764	46-1-08_peg.595	51215_peg.2075	526.17_peg.1092	63.05_peg.2190	641.84_peg.964	75.97_peg.771	778.17_peg.1345	B4_peg.924	157.15_peg.1022	202.15_peg.1959	4784A_peg.2374	89.12_peg.563	COR1_peg.673	TMP2_peg.132	c-tet-1586-U1_peg.1187	c-tet-1586-Z1_peg.1954	strain-3_peg.2450	Phosphomethylpyrimidine kinase (EC 2.7.4.7)	CTC01753
29	29	1	E88_peg.184	1240_peg.387	132CV__peg.566	2017.061_peg.1419	3483_peg.460	329_peg.829	358-99_peg.1142	3582_peg.24	407.86_peg.2755	46-1-08_peg.2805	51215_peg.191	526.17_peg.2094	63.05_peg.139	641.84_peg.2730	75.97_peg.2831	778.17_peg.609	B4_peg.979	157.15_peg.94	202.15_peg.473	4784A_peg.2800	89.12_peg.1829	COR1_peg.828	TMP2_peg.1086	c-tet-1586-U1_peg.2615	c-tet-1586-Z1_peg.21	strain-3_peg.2788	Thymidylate kinase (EC 2.7.4.9)	CTC00220
29	29	1	E88_peg.1840	1240_peg.281	132CV__peg.1509	2017.061_peg.462	3483_peg.436	329_peg.674	358-99_peg.1033	3582_peg.1057	407.86_peg.765	46-1-08_peg.596	51215_peg.2076	526.17_peg.1093	63.05_peg.2191	641.84_peg.965	75.97_peg.772	778.17_peg.1344	B4_peg.925	157.15_peg.1023	202.15_peg.1960	4784A_peg.2375	89.12_peg.564	COR1_peg.674	TMP2_peg.133	c-tet-1586-U1_peg.1188	c-tet-1586-Z1_peg.1955	strain-3_peg.2451	Substrate-specific component ThiW of predicted thiazole ECF transporter	CTC01754
29	29	1	E88_peg.1841	1240_peg.282	132CV__peg.1510	2017.061_peg.463	3483_peg.437	329_peg.675	358-99_peg.1034	3582_peg.1058	407.86_peg.766	46-1-08_peg.597	51215_peg.2077	526.17_peg.1094	63.05_peg.2192	641.84_peg.966	75.97_peg.773	778.17_peg.1343	B4_peg.926	157.15_peg.1024	202.15_peg.1961	4784A_peg.2376	89.12_peg.565	COR1_peg.675	TMP2_peg.134	c-tet-1586-U1_peg.1189	c-tet-1586-Z1_peg.1956	strain-3_peg.2452	Probable zinc protease	CTC01755
29	29	1	E88_peg.1842	1240_peg.283	132CV__peg.1511	2017.061_peg.464	3483_peg.438	329_peg.676	358-99_peg.1035	3582_peg.1059	407.86_peg.767	46-1-08_peg.598	51215_peg.2078	526.17_peg.1095	63.05_peg.2193	641.84_peg.967	75.97_peg.774	778.17_peg.1342	B4_peg.927	157.15_peg.1025	202.15_peg.1962	4784A_peg.2377	89.12_peg.566	COR1_peg.676	TMP2_peg.135	c-tet-1586-U1_peg.1190	c-tet-1586-Z1_peg.1957	strain-3_peg.2453	DJ-1/YajL/PfpI superfamily, includes chaperone protein YajL (former ThiJ), parkinsonism-associated protein DJ-1, peptidases PfpI, Hsp31	CTC01756
29	29	1	E88_peg.1843	1240_peg.284	132CV__peg.1512	2017.061_peg.466	3483_peg.439	329_peg.678	358-99_peg.1036	3582_peg.1060	407.86_peg.768	46-1-08_peg.599	51215_peg.2079	526.17_peg.1096	63.05_peg.2194	641.84_peg.968	75.97_peg.775	778.17_peg.1340	B4_peg.928	157.15_peg.1026	202.15_peg.1963	4784A_peg.2378	89.12_peg.567	COR1_peg.678	TMP2_peg.136	c-tet-1586-U1_peg.1191	c-tet-1586-Z1_peg.1958	strain-3_peg.2454	Sigma factor RpoE regulatory protein RseC	CTC01757
29	29	1	E88_peg.1844	1240_peg.285	132CV__peg.1513	2017.061_peg.467	3483_peg.440	329_peg.679	358-99_peg.1037	3582_peg.1061	407.86_peg.769	46-1-08_peg.600	51215_peg.2080	526.17_peg.1097	63.05_peg.2195	641.84_peg.969	75.97_peg.776	778.17_peg.1339	B4_peg.929	157.15_peg.1027	202.15_peg.1964	4784A_peg.2379	89.12_peg.568	COR1_peg.679	TMP2_peg.137	c-tet-1586-U1_peg.1192	c-tet-1586-Z1_peg.1959	strain-3_peg.2455	Glycerol kinase (EC 2.7.1.30)	CTC01758
29	29	1	E88_peg.1845	1240_peg.286	132CV__peg.1514	2017.061_peg.468	3483_peg.441	329_peg.680	358-99_peg.1038	3582_peg.1062	407.86_peg.770	46-1-08_peg.601	51215_peg.2081	526.17_peg.1098	63.05_peg.2196	641.84_peg.970	75.97_peg.777	778.17_peg.1338	B4_peg.930	157.15_peg.1028	202.15_peg.1965	4784A_peg.2380	89.12_peg.569	COR1_peg.680	TMP2_peg.138	c-tet-1586-U1_peg.1193	c-tet-1586-Z1_peg.1960	strain-3_peg.2456	Glycerol-3-phosphate responsive antiterminator (mRNA-binding)	CTC01759
29	29	1	E88_peg.1846	1240_peg.287	132CV__peg.1515	2017.061_peg.469	3483_peg.442	329_peg.681	358-99_peg.1039	3582_peg.1063	407.86_peg.771	46-1-08_peg.602	51215_peg.2082	526.17_peg.1099	63.05_peg.2197	641.84_peg.971	75.97_peg.778	778.17_peg.1337	B4_peg.931	157.15_peg.1029	202.15_peg.1966	4784A_peg.2381	89.12_peg.570	COR1_peg.681	TMP2_peg.139	c-tet-1586-U1_peg.1194	c-tet-1586-Z1_peg.1961	strain-3_peg.2457	Phosphoenolpyruvate-dihydroxyacetone phosphotransferase (EC 2.7.1.121), subunit DhaM; DHA-specific IIA component	CTC01760
29	29	1	E88_peg.1847	1240_peg.288	132CV__peg.1516	2017.061_peg.470	3483_peg.443	329_peg.682	358-99_peg.1040	3582_peg.1064	407.86_peg.772	46-1-08_peg.603	51215_peg.2083	526.17_peg.1100	63.05_peg.2198	641.84_peg.972	75.97_peg.779	778.17_peg.1336	B4_peg.932	157.15_peg.1030	202.15_peg.1967	4784A_peg.2382	89.12_peg.571	COR1_peg.682	TMP2_peg.140	c-tet-1586-U1_peg.1195	c-tet-1586-Z1_peg.1962	strain-3_peg.2458	Phosphoenolpyruvate-dihydroxyacetone phosphotransferase (EC 2.7.1.121), ADP-binding subunit DhaL	CTC01761
29	29	1	E88_peg.1848	1240_peg.289	132CV__peg.1517	2017.061_peg.471	3483_peg.444	329_peg.683	358-99_peg.1041	3582_peg.1065	407.86_peg.773	46-1-08_peg.604	51215_peg.2084	526.17_peg.1101	63.05_peg.2199	641.84_peg.973	75.97_peg.780	778.17_peg.1335	B4_peg.933	157.15_peg.1031	202.15_peg.1968	4784A_peg.2383	89.12_peg.572	COR1_peg.683	TMP2_peg.141	c-tet-1586-U1_peg.1196	c-tet-1586-Z1_peg.1963	strain-3_peg.2459	Phosphoenolpyruvate-dihydroxyacetone phosphotransferase (EC 2.7.1.121), dihydroxyacetone binding subunit DhaK	CTC01762
29	29	1	E88_peg.1849	1240_peg.290	132CV__peg.1518	2017.061_peg.472	3483_peg.445	329_peg.684	358-99_peg.1042	3582_peg.1066	407.86_peg.774	46-1-08_peg.605	51215_peg.2085	526.17_peg.1102	63.05_peg.2200	641.84_peg.974	75.97_peg.781	778.17_peg.1334	B4_peg.934	157.15_peg.1032	202.15_peg.1969	4784A_peg.2384	89.12_peg.573	COR1_peg.684	TMP2_peg.142	c-tet-1586-U1_peg.1197	c-tet-1586-Z1_peg.1964	strain-3_peg.2460	Arginase (EC 3.5.3.1)	CTC01763
29	29	1	E88_peg.185	1240_peg.388	132CV__peg.567	2017.061_peg.1420	3483_peg.461	329_peg.830	358-99_peg.1143	3582_peg.25	407.86_peg.2756	46-1-08_peg.2806	51215_peg.192	526.17_peg.2095	63.05_peg.140	641.84_peg.2731	75.97_peg.2832	778.17_peg.608	B4_peg.980	157.15_peg.95	202.15_peg.474	4784A_peg.2801	89.12_peg.1830	COR1_peg.829	TMP2_peg.1087	c-tet-1586-U1_peg.2616	c-tet-1586-Z1_peg.22	strain-3_peg.2787	protein from nitrogen regulatory protein P-II (GLNB) family, ortholog YAAQ B. subtilis	E88_peg.185
29	29	1	E88_peg.1850	1240_peg.291	132CV__peg.1519	2017.061_peg.473	3483_peg.446	329_peg.685	358-99_peg.1043	3582_peg.1067	407.86_peg.775	46-1-08_peg.606	51215_peg.2086	526.17_peg.1103	63.05_peg.2201	641.84_peg.975	75.97_peg.782	778.17_peg.1333	B4_peg.935	157.15_peg.1033	202.15_peg.1970	4784A_peg.2385	89.12_peg.574	COR1_peg.685	TMP2_peg.143	c-tet-1586-U1_peg.1198	c-tet-1586-Z1_peg.1965	strain-3_peg.2461	FOG: GGDEF domain	CTC01764
29	29	1	E88_peg.1851	1240_peg.292	132CV__peg.1520	2017.061_peg.474	3483_peg.447	329_peg.686	358-99_peg.1044	3582_peg.1068	407.86_peg.776	46-1-08_peg.607	51215_peg.2087	526.17_peg.1104	63.05_peg.2202	641.84_peg.976	75.97_peg.783	778.17_peg.1332	B4_peg.936	157.15_peg.1034	202.15_peg.1971	4784A_peg.2386	89.12_peg.575	COR1_peg.686	TMP2_peg.144	c-tet-1586-U1_peg.1199	c-tet-1586-Z1_peg.1966	strain-3_peg.2462	Topoisomerase IV subunit A (EC 5.99.1.-)	CTC01766
29	29	1	E88_peg.1852	1240_peg.293	132CV__peg.1521	2017.061_peg.475	3483_peg.448	329_peg.687	358-99_peg.1045	3582_peg.1069	407.86_peg.777	46-1-08_peg.608	51215_peg.2088	526.17_peg.1105	63.05_peg.2203	641.84_peg.977	75.97_peg.784	778.17_peg.1331	B4_peg.937	157.15_peg.1035	202.15_peg.1972	4784A_peg.2387	89.12_peg.576	COR1_peg.687	TMP2_peg.145	c-tet-1586-U1_peg.1200	c-tet-1586-Z1_peg.1967	strain-3_peg.2463	Topoisomerase IV subunit B (EC 5.99.1.-)	CTC01767
29	29	1	E88_peg.1853	1240_peg.294	132CV__peg.1522	2017.061_peg.476	3483_peg.449	329_peg.688	358-99_peg.1046	3582_peg.1070	407.86_peg.778	46-1-08_peg.609	51215_peg.2089	526.17_peg.1106	63.05_peg.2204	641.84_peg.978	75.97_peg.785	778.17_peg.1330	B4_peg.938	157.15_peg.1036	202.15_peg.1973	4784A_peg.2388	89.12_peg.577	COR1_peg.688	TMP2_peg.146	c-tet-1586-U1_peg.1201	c-tet-1586-Z1_peg.1968	strain-3_peg.2464	Membrane spanning protein	CTC01769
29	29	1	E88_peg.1854	1240_peg.295	132CV__peg.1523	2017.061_peg.477	3483_peg.450	329_peg.689	358-99_peg.1047	3582_peg.1071	407.86_peg.779	46-1-08_peg.610	51215_peg.2090	526.17_peg.1107	63.05_peg.2205	641.84_peg.979	75.97_peg.786	778.17_peg.1329	B4_peg.939	157.15_peg.1037	202.15_peg.1974	4784A_peg.2389	89.12_peg.578	COR1_peg.689	TMP2_peg.147	c-tet-1586-U1_peg.1202	c-tet-1586-Z1_peg.1969	strain-3_peg.2465	tetratricopeptide repeat family protein	CTC01770
29	29	1	E88_peg.1855	1240_peg.296	132CV__peg.1524	2017.061_peg.478	3483_peg.451	329_peg.690	358-99_peg.1048	3582_peg.1072	407.86_peg.780	46-1-08_peg.611	51215_peg.2091	526.17_peg.1108	63.05_peg.2206	641.84_peg.980	75.97_peg.787	778.17_peg.1328	B4_peg.940	157.15_peg.1038	202.15_peg.1975	4784A_peg.2390	89.12_peg.579	COR1_peg.690	TMP2_peg.148	c-tet-1586-U1_peg.1203	c-tet-1586-Z1_peg.1970	strain-3_peg.2466	Phosphoenolpyruvate-protein phosphotransferase of PTS system (EC 2.7.3.9)	CTC01771
29	29	1	E88_peg.1856	1240_peg.297	132CV__peg.1525	2017.061_peg.479	3483_peg.452	329_peg.691	358-99_peg.1049	3582_peg.1073	407.86_peg.781	46-1-08_peg.612	51215_peg.2092	526.17_peg.1109	63.05_peg.2207	641.84_peg.981	75.97_peg.788	778.17_peg.1327	B4_peg.941	157.15_peg.1039	202.15_peg.1976	4784A_peg.2391	89.12_peg.580	COR1_peg.691	TMP2_peg.149	c-tet-1586-U1_peg.1204	c-tet-1586-Z1_peg.1971	strain-3_peg.2467	hypothetical protein	CTC01772
29	29	1	E88_peg.1857	1240_peg.298	132CV__peg.1526	2017.061_peg.480	3483_peg.453	329_peg.692	358-99_peg.1050	3582_peg.1074	407.86_peg.782	46-1-08_peg.613	51215_peg.2093	526.17_peg.1110	63.05_peg.2208	641.84_peg.982	75.97_peg.789	778.17_peg.1326	B4_peg.942	157.15_peg.1040	202.15_peg.1977	4784A_peg.2392	89.12_peg.581	COR1_peg.692	TMP2_peg.150	c-tet-1586-U1_peg.1205	c-tet-1586-Z1_peg.1972	strain-3_peg.2468	Vancomycin B-type resistance protein VanW	CTC01773
29	29	1	E88_peg.1858	1240_peg.299	132CV__peg.1527	2017.061_peg.481	3483_peg.892	329_peg.693	358-99_peg.1051	3582_peg.1075	407.86_peg.783	46-1-08_peg.614	51215_peg.2094	526.17_peg.1111	63.05_peg.2340	641.84_peg.983	75.97_peg.790	778.17_peg.877	B4_peg.943	157.15_peg.1041	202.15_peg.1978	4784A_peg.2393	89.12_peg.582	COR1_peg.693	TMP2_peg.151	c-tet-1586-U1_peg.1206	c-tet-1586-Z1_peg.1973	strain-3_peg.2469	hypothetical protein	E88_peg.1858
29	29	1	E88_peg.1859	1240_peg.300	132CV__peg.1528	2017.061_peg.482	3483_peg.893	329_peg.694	358-99_peg.1052	3582_peg.1076	407.86_peg.784	46-1-08_peg.615	51215_peg.2095	526.17_peg.1112	63.05_peg.2341	641.84_peg.984	75.97_peg.791	778.17_peg.878	B4_peg.944	157.15_peg.1042	202.15_peg.1979	4784A_peg.2394	89.12_peg.583	COR1_peg.694	TMP2_peg.152	c-tet-1586-U1_peg.1207	c-tet-1586-Z1_peg.1974	strain-3_peg.2470	Permease	CTC01775
29	29	1	E88_peg.186	1240_peg.389	132CV__peg.568	2017.061_peg.1421	3483_peg.462	329_peg.831	358-99_peg.1144	3582_peg.26	407.86_peg.2757	46-1-08_peg.2807	51215_peg.193	526.17_peg.2096	63.05_peg.141	641.84_peg.2732	75.97_peg.2833	778.17_peg.607	B4_peg.981	157.15_peg.96	202.15_peg.475	4784A_peg.2802	89.12_peg.1831	COR1_peg.830	TMP2_peg.1088	c-tet-1586-U1_peg.2617	c-tet-1586-Z1_peg.23	strain-3_peg.2786	DNA polymerase III delta prime subunit (EC 2.7.7.7)	CTC00221
29	29	1	E88_peg.1860	1240_peg.301	132CV__peg.1529	2017.061_peg.483	3483_peg.894	329_peg.695	358-99_peg.1053	3582_peg.1077	407.86_peg.785	46-1-08_peg.616	51215_peg.2096	526.17_peg.1113	63.05_peg.2342	641.84_peg.985	75.97_peg.792	778.17_peg.879	B4_peg.945	157.15_peg.1043	202.15_peg.1980	4784A_peg.2395	89.12_peg.584	COR1_peg.695	TMP2_peg.153	c-tet-1586-U1_peg.1208	c-tet-1586-Z1_peg.1975	strain-3_peg.2471	Spore germination protein GerKA	CTC01776
29	29	1	E88_peg.1861	1240_peg.302	132CV__peg.1530	2017.061_peg.484	3483_peg.895	329_peg.696	358-99_peg.1054	3582_peg.1078	407.86_peg.786	46-1-08_peg.617	51215_peg.2097	526.17_peg.1114	63.05_peg.2343	641.84_peg.986	75.97_peg.793	778.17_peg.880	B4_peg.946	157.15_peg.1044	202.15_peg.1981	4784A_peg.2396	89.12_peg.585	COR1_peg.696	TMP2_peg.154	c-tet-1586-U1_peg.1209	c-tet-1586-Z1_peg.1976	strain-3_peg.2472	Spore germination protein GerKC	CTC01777
29	29	1	E88_peg.1862	1240_peg.304	132CV__peg.1532	2017.061_peg.486	3483_peg.897	329_peg.698	358-99_peg.1056	3582_peg.1080	407.86_peg.787	46-1-08_peg.618	51215_peg.2099	526.17_peg.1115	63.05_peg.2345	641.84_peg.987	75.97_peg.794	778.17_peg.882	B4_peg.948	157.15_peg.1046	202.15_peg.1983	4784A_peg.2397	89.12_peg.586	COR1_peg.697	TMP2_peg.156	c-tet-1586-U1_peg.1210	c-tet-1586-Z1_peg.1977	strain-3_peg.2473	spore germination protein KB	CTC01778
29	29	1	E88_peg.1863	1240_peg.305	132CV__peg.1533	2017.061_peg.487	3483_peg.898	329_peg.699	358-99_peg.1057	3582_peg.1081	407.86_peg.788	46-1-08_peg.619	51215_peg.2100	526.17_peg.1116	63.05_peg.2346	641.84_peg.988	75.97_peg.795	778.17_peg.883	B4_peg.949	157.15_peg.1047	202.15_peg.1984	4784A_peg.2398	89.12_peg.587	COR1_peg.698	TMP2_peg.157	c-tet-1586-U1_peg.1211	c-tet-1586-Z1_peg.1978	strain-3_peg.2474	glutathione-regulated potassium-efflux system protein	CTC01779
29	29	1	E88_peg.1864	1240_peg.306	132CV__peg.1534	2017.061_peg.488	3483_peg.899	329_peg.700	358-99_peg.1058	3582_peg.1082	407.86_peg.789	46-1-08_peg.620	51215_peg.2101	526.17_peg.1117	63.05_peg.2347	641.84_peg.989	75.97_peg.796	778.17_peg.884	B4_peg.950	157.15_peg.1048	202.15_peg.1985	4784A_peg.2399	89.12_peg.588	COR1_peg.699	TMP2_peg.158	c-tet-1586-U1_peg.1212	c-tet-1586-Z1_peg.1979	strain-3_peg.2475	Dihydropyrimidinase (EC 3.5.2.2)	CTC01781
29	29	1	E88_peg.187	1240_peg.390	132CV__peg.569	2017.061_peg.1422	3483_peg.463	329_peg.832	358-99_peg.1145	3582_peg.27	407.86_peg.2758	46-1-08_peg.2808	51215_peg.194	526.17_peg.2097	63.05_peg.142	641.84_peg.2733	75.97_peg.2834	778.17_peg.606	B4_peg.982	157.15_peg.97	202.15_peg.476	4784A_peg.2803	89.12_peg.1832	COR1_peg.831	TMP2_peg.1089	c-tet-1586-U1_peg.2618	c-tet-1586-Z1_peg.24	strain-3_peg.2785	Signal peptidase-like protein	CTC00222
29	29	1	E88_peg.188	1240_peg.391	132CV__peg.570	2017.061_peg.1423	3483_peg.464	329_peg.833	358-99_peg.1146	3582_peg.28	407.86_peg.2759	46-1-08_peg.2809	51215_peg.195	526.17_peg.2098	63.05_peg.143	641.84_peg.2734	75.97_peg.2835	778.17_peg.605	B4_peg.983	157.15_peg.98	202.15_peg.477	4784A_peg.2804	89.12_peg.1833	COR1_peg.832	TMP2_peg.1090	c-tet-1586-U1_peg.2619	c-tet-1586-Z1_peg.25	strain-3_peg.2784	hypothetical protein	E88_peg.188
29	29	1	E88_peg.189	1240_peg.392	132CV__peg.571	2017.061_peg.1424	3483_peg.465	329_peg.834	358-99_peg.1147	3582_peg.29	407.86_peg.2760	46-1-08_peg.2810	51215_peg.196	526.17_peg.2099	63.05_peg.144	641.84_peg.2735	75.97_peg.2836	778.17_peg.604	B4_peg.984	157.15_peg.99	202.15_peg.478	4784A_peg.2805	89.12_peg.1834	COR1_peg.833	TMP2_peg.1091	c-tet-1586-U1_peg.2620	c-tet-1586-Z1_peg.26	strain-3_peg.2783	Ferredoxin	E88_peg.189
29	29	1	E88_peg.19	1240_peg.2655	132CV__peg.111	2017.061_peg.2660	3483_peg.1095	329_peg.2666	358-99_peg.2556	3582_peg.365	407.86_peg.2698	46-1-08_peg.2734	51215_peg.28	526.17_peg.2815	63.05_peg.27	641.84_peg.2709	75.97_peg.2810	778.17_peg.1707	B4_peg.2679	157.15_peg.73	202.15_peg.1111	4784A_peg.1433	89.12_peg.2467	COR1_peg.2709	TMP2_peg.27	c-tet-1586-U1_peg.78	c-tet-1586-Z1_peg.40	strain-3_peg.2768	FIG000557: hypothetical protein co-occurring with RecR	CTC00074
29	29	1	E88_peg.1919	1240_peg.360	132CV__peg.2416	2017.061_peg.542	3483_peg.952	329_peg.750	358-99_peg.1112	3582_peg.1699	407.86_peg.843	46-1-08_peg.674	51215_peg.1629	526.17_peg.1171	63.05_peg.1778	641.84_peg.1043	75.97_peg.850	778.17_peg.941	B4_peg.2301	157.15_peg.1103	202.15_peg.2039	4784A_peg.2454	89.12_peg.642	COR1_peg.749	TMP2_peg.212	c-tet-1586-U1_peg.1267	c-tet-1586-Z1_peg.2034	strain-3_peg.2530	Putative membrane protein YeiH	CTC01844
29	29	1	E88_peg.192	1240_peg.393	132CV__peg.572	2017.061_peg.1425	3483_peg.466	329_peg.835	358-99_peg.1148	3582_peg.30	407.86_peg.1862	46-1-08_peg.1494	51215_peg.197	526.17_peg.2100	63.05_peg.145	641.84_peg.1557	75.97_peg.1530	778.17_peg.603	B4_peg.985	157.15_peg.100	202.15_peg.479	4784A_peg.2752	89.12_peg.1374	COR1_peg.834	TMP2_peg.1092	c-tet-1586-U1_peg.2330	c-tet-1586-Z1_peg.2506	strain-3_peg.1402	tRNA (adenine37-N(6))-methyltransferase TrmN6 (EC 2.1.1.223)	CTC00225
29	29	1	E88_peg.1920	1240_peg.361	132CV__peg.2417	2017.061_peg.543	3483_peg.953	329_peg.751	358-99_peg.1113	3582_peg.1700	407.86_peg.844	46-1-08_peg.675	51215_peg.1630	526.17_peg.1172	63.05_peg.1779	641.84_peg.1044	75.97_peg.851	778.17_peg.942	B4_peg.2302	157.15_peg.1104	202.15_peg.2040	4784A_peg.2455	89.12_peg.643	COR1_peg.750	TMP2_peg.213	c-tet-1586-U1_peg.1268	c-tet-1586-Z1_peg.2035	strain-3_peg.2531	hypothetical protein	CTC01845
29	29	1	E88_peg.1921	1240_peg.362	132CV__peg.2418	2017.061_peg.544	3483_peg.954	329_peg.752	358-99_peg.1114	3582_peg.1701	407.86_peg.845	46-1-08_peg.676	51215_peg.1631	526.17_peg.1173	63.05_peg.1780	641.84_peg.1045	75.97_peg.852	778.17_peg.943	B4_peg.2303	157.15_peg.1105	202.15_peg.2041	4784A_peg.2456	89.12_peg.644	COR1_peg.751	TMP2_peg.214	c-tet-1586-U1_peg.1269	c-tet-1586-Z1_peg.2036	strain-3_peg.2532	hypothetical protein	E88_peg.1921
29	29	1	E88_peg.1922	1240_peg.363	132CV__peg.2419	2017.061_peg.545	3483_peg.955	329_peg.753	358-99_peg.1115	3582_peg.1702	407.86_peg.846	46-1-08_peg.677	51215_peg.1632	526.17_peg.1174	63.05_peg.1781	641.84_peg.1046	75.97_peg.853	778.17_peg.944	B4_peg.2304	157.15_peg.1106	202.15_peg.2042	4784A_peg.2457	89.12_peg.645	COR1_peg.752	TMP2_peg.215	c-tet-1586-U1_peg.1270	c-tet-1586-Z1_peg.2037	strain-3_peg.2533	Fumarate reductase flavoprotein subunit (EC 1.3.99.1)	CTC01847
29	29	1	E88_peg.1923	1240_peg.364	132CV__peg.2420	2017.061_peg.546	3483_peg.956	329_peg.754	358-99_peg.1116	3582_peg.1703	407.86_peg.847	46-1-08_peg.678	51215_peg.1633	526.17_peg.1175	63.05_peg.1782	641.84_peg.1047	75.97_peg.854	778.17_peg.945	B4_peg.2305	157.15_peg.1107	202.15_peg.2043	4784A_peg.2458	89.12_peg.646	COR1_peg.753	TMP2_peg.216	c-tet-1586-U1_peg.1271	c-tet-1586-Z1_peg.2038	strain-3_peg.2534	Two-component sensor histidine kinase	CTC01848
29	29	1	E88_peg.1924	1240_peg.365	132CV__peg.2421	2017.061_peg.547	3483_peg.957	329_peg.755	358-99_peg.1117	3582_peg.1704	407.86_peg.848	46-1-08_peg.679	51215_peg.1634	526.17_peg.1176	63.05_peg.1783	641.84_peg.1048	75.97_peg.855	778.17_peg.946	B4_peg.2306	157.15_peg.1108	202.15_peg.2044	4784A_peg.2459	89.12_peg.647	COR1_peg.754	TMP2_peg.217	c-tet-1586-U1_peg.1272	c-tet-1586-Z1_peg.2039	strain-3_peg.2535	Two-component response regulator yesN	CTC01849
29	29	1	E88_peg.1925	1240_peg.366	132CV__peg.2422	2017.061_peg.548	3483_peg.960	329_peg.756	358-99_peg.1118	3582_peg.1705	407.86_peg.849	46-1-08_peg.680	51215_peg.1635	526.17_peg.1177	63.05_peg.1786	641.84_peg.1049	75.97_peg.856	778.17_peg.949	B4_peg.2307	157.15_peg.1109	202.15_peg.2045	4784A_peg.2460	89.12_peg.648	COR1_peg.755	TMP2_peg.218	c-tet-1586-U1_peg.1273	c-tet-1586-Z1_peg.2040	strain-3_peg.2536	COG0553: Superfamily II DNA/RNA helicases, SNF2 family	CTC01850
29	29	1	E88_peg.1926	1240_peg.367	132CV__peg.2423	2017.061_peg.549	3483_peg.961	329_peg.758	358-99_peg.1119	3582_peg.1706	407.86_peg.850	46-1-08_peg.681	51215_peg.1636	526.17_peg.1178	63.05_peg.1787	641.84_peg.1050	75.97_peg.857	778.17_peg.950	B4_peg.2308	157.15_peg.1110	202.15_peg.2046	4784A_peg.2461	89.12_peg.649	COR1_peg.757	TMP2_peg.219	c-tet-1586-U1_peg.1274	c-tet-1586-Z1_peg.2041	strain-3_peg.2537	tRNA pseudouridine synthase A (EC 4.2.1.70)	CTC01851
29	29	1	E88_peg.1927	1240_peg.368	132CV__peg.2424	2017.061_peg.550	3483_peg.962	329_peg.759	358-99_peg.1120	3582_peg.1707	407.86_peg.851	46-1-08_peg.682	51215_peg.1637	526.17_peg.1179	63.05_peg.1788	641.84_peg.1051	75.97_peg.858	778.17_peg.951	B4_peg.2309	157.15_peg.1111	202.15_peg.2047	4784A_peg.2462	89.12_peg.650	COR1_peg.758	TMP2_peg.220	c-tet-1586-U1_peg.1275	c-tet-1586-Z1_peg.2042	strain-3_peg.2538	Conserved protein	CTC01852
29	29	1	E88_peg.1928	1240_peg.369	132CV__peg.2425	2017.061_peg.551	3483_peg.963	329_peg.760	358-99_peg.1121	3582_peg.1708	407.86_peg.852	46-1-08_peg.683	51215_peg.1638	526.17_peg.1180	63.05_peg.1789	641.84_peg.1052	75.97_peg.859	778.17_peg.952	B4_peg.2310	157.15_peg.1112	202.15_peg.2048	4784A_peg.2463	89.12_peg.651	COR1_peg.759	TMP2_peg.221	c-tet-1586-U1_peg.1276	c-tet-1586-Z1_peg.2043	strain-3_peg.2539	Na(+)/H(+) antiporter	CTC01853
29	29	1	E88_peg.1929	1240_peg.370	132CV__peg.2426	2017.061_peg.552	3483_peg.964	329_peg.761	358-99_peg.1122	3582_peg.1709	407.86_peg.853	46-1-08_peg.684	51215_peg.1639	526.17_peg.1181	63.05_peg.1790	641.84_peg.1053	75.97_peg.860	778.17_peg.953	B4_peg.2311	157.15_peg.1113	202.15_peg.2049	4784A_peg.2464	89.12_peg.652	COR1_peg.760	TMP2_peg.222	c-tet-1586-U1_peg.1277	c-tet-1586-Z1_peg.2044	strain-3_peg.2540	no significant homology.	E88_peg.1929
29	29	1	E88_peg.193	1240_peg.394	132CV__peg.573	2017.061_peg.1426	3483_peg.467	329_peg.836	358-99_peg.1149	3582_peg.31	407.86_peg.1863	46-1-08_peg.1495	51215_peg.198	526.17_peg.2101	63.05_peg.146	641.84_peg.1558	75.97_peg.1531	778.17_peg.602	B4_peg.986	157.15_peg.101	202.15_peg.480	4784A_peg.2753	89.12_peg.1375	COR1_peg.835	TMP2_peg.1093	c-tet-1586-U1_peg.2331	c-tet-1586-Z1_peg.2507	strain-3_peg.1401	rRNA small subunit methyltransferase I	CTC00226
29	29	1	E88_peg.1930	1240_peg.371	132CV__peg.2427	2017.061_peg.553	3483_peg.965	329_peg.762	358-99_peg.1123	3582_peg.1710	407.86_peg.854	46-1-08_peg.685	51215_peg.1640	526.17_peg.1182	63.05_peg.1791	641.84_peg.1054	75.97_peg.861	778.17_peg.954	B4_peg.2312	157.15_peg.1114	202.15_peg.2050	4784A_peg.2465	89.12_peg.653	COR1_peg.761	TMP2_peg.223	c-tet-1586-U1_peg.1278	c-tet-1586-Z1_peg.2045	strain-3_peg.2541	transcriptional regulator	CTC01854
29	29	1	E88_peg.1931	1240_peg.372	132CV__peg.2428	2017.061_peg.554	3483_peg.966	329_peg.763	358-99_peg.1124	3582_peg.1711	407.86_peg.855	46-1-08_peg.686	51215_peg.1641	526.17_peg.1183	63.05_peg.1792	641.84_peg.1055	75.97_peg.862	778.17_peg.955	B4_peg.2313	157.15_peg.1115	202.15_peg.2051	4784A_peg.2466	89.12_peg.654	COR1_peg.762	TMP2_peg.224	c-tet-1586-U1_peg.1279	c-tet-1586-Z1_peg.2046	strain-3_peg.2542	antigen, putative	CTC01855
29	29	1	E88_peg.1932	1240_peg.373	132CV__peg.2429	2017.061_peg.555	3483_peg.967	329_peg.764	358-99_peg.1125	3582_peg.1712	407.86_peg.856	46-1-08_peg.687	51215_peg.1642	526.17_peg.1184	63.05_peg.1793	641.84_peg.1056	75.97_peg.863	778.17_peg.956	B4_peg.2314	157.15_peg.1116	202.15_peg.2052	4784A_peg.2467	89.12_peg.655	COR1_peg.763	TMP2_peg.225	c-tet-1586-U1_peg.1280	c-tet-1586-Z1_peg.2047	strain-3_peg.2543	ATP-dependent RNA helicase YfmL	CTC01856
29	29	1	E88_peg.1933	1240_peg.376	132CV__peg.2430	2017.061_peg.557	3483_peg.968	329_peg.765	358-99_peg.1126	3582_peg.1716	407.86_peg.857	46-1-08_peg.688	51215_peg.1643	526.17_peg.1185	63.05_peg.1794	641.84_peg.1057	75.97_peg.864	778.17_peg.960	B4_peg.2317	157.15_peg.1117	202.15_peg.2053	4784A_peg.2468	89.12_peg.656	COR1_peg.764	TMP2_peg.226	c-tet-1586-U1_peg.1281	c-tet-1586-Z1_peg.2048	strain-3_peg.2544	methyl-accepting chemotaxis protein	CTC01857
29	29	1	E88_peg.1934	1240_peg.377	132CV__peg.2431	2017.061_peg.558	3483_peg.969	329_peg.766	358-99_peg.1127	3582_peg.1717	407.86_peg.858	46-1-08_peg.689	51215_peg.1644	526.17_peg.1186	63.05_peg.1795	641.84_peg.1058	75.97_peg.865	778.17_peg.961	B4_peg.2318	157.15_peg.1118	202.15_peg.2054	4784A_peg.2469	89.12_peg.657	COR1_peg.765	TMP2_peg.227	c-tet-1586-U1_peg.1282	c-tet-1586-Z1_peg.2049	strain-3_peg.2545	putative transcriptional regulator sinR	CTC01858
29	29	1	E88_peg.1935	1240_peg.378	132CV__peg.2432	2017.061_peg.559	3483_peg.970	329_peg.767	358-99_peg.1128	3582_peg.1718	407.86_peg.859	46-1-08_peg.690	51215_peg.1645	526.17_peg.1187	63.05_peg.1796	641.84_peg.1059	75.97_peg.866	778.17_peg.962	B4_peg.2319	157.15_peg.1119	202.15_peg.2055	4784A_peg.2470	89.12_peg.658	COR1_peg.766	TMP2_peg.228	c-tet-1586-U1_peg.1283	c-tet-1586-Z1_peg.2050	strain-3_peg.2546	putative phage protein	CTC01859
29	29	1	E88_peg.1936	1240_peg.379	132CV__peg.2433	2017.061_peg.560	3483_peg.971	329_peg.768	358-99_peg.1129	3582_peg.1719	407.86_peg.860	46-1-08_peg.691	51215_peg.1646	526.17_peg.1188	63.05_peg.1797	641.84_peg.1060	75.97_peg.867	778.17_peg.963	B4_peg.2320	157.15_peg.1120	202.15_peg.2056	4784A_peg.2471	89.12_peg.659	COR1_peg.767	TMP2_peg.229	c-tet-1586-U1_peg.1284	c-tet-1586-Z1_peg.2051	strain-3_peg.2547	Dethiobiotin synthetase (EC 6.3.3.3)	CTC01860
29	29	1	E88_peg.1937	1240_peg.380	132CV__peg.2434	2017.061_peg.561	3483_peg.972	329_peg.769	358-99_peg.1130	3582_peg.1720	407.86_peg.861	46-1-08_peg.692	51215_peg.1647	526.17_peg.1189	63.05_peg.1798	641.84_peg.1061	75.97_peg.868	778.17_peg.964	B4_peg.2321	157.15_peg.1121	202.15_peg.2057	4784A_peg.2472	89.12_peg.660	COR1_peg.768	TMP2_peg.230	c-tet-1586-U1_peg.1285	c-tet-1586-Z1_peg.2052	strain-3_peg.2548	Substrate-specific component BioY of biotin ECF transporter	CTC01861
29	29	1	E88_peg.1938	1240_peg.1904	132CV__peg.2435	2017.061_peg.562	3483_peg.973	329_peg.770	358-99_peg.1131	3582_peg.1721	407.86_peg.862	46-1-08_peg.693	51215_peg.1648	526.17_peg.1190	63.05_peg.1799	641.84_peg.1062	75.97_peg.869	778.17_peg.965	B4_peg.2111	157.15_peg.1122	202.15_peg.2058	4784A_peg.2473	89.12_peg.661	COR1_peg.769	TMP2_peg.231	c-tet-1586-U1_peg.1286	c-tet-1586-Z1_peg.2053	strain-3_peg.2549	Metal-dependent hydrolase	CTC01863
29	29	1	E88_peg.1939	1240_peg.1905	132CV__peg.2436	2017.061_peg.563	3483_peg.974	329_peg.771	358-99_peg.1132	3582_peg.1722	407.86_peg.863	46-1-08_peg.694	51215_peg.1649	526.17_peg.1191	63.05_peg.1800	641.84_peg.1063	75.97_peg.870	778.17_peg.966	B4_peg.2112	157.15_peg.1123	202.15_peg.2059	4784A_peg.2474	89.12_peg.662	COR1_peg.770	TMP2_peg.232	c-tet-1586-U1_peg.1287	c-tet-1586-Z1_peg.2054	strain-3_peg.2550	Glucose-6-phosphate 1-dehydrogenase (EC 1.1.1.49)	CTC01864
29	29	1	E88_peg.194	1240_peg.395	132CV__peg.574	2017.061_peg.1427	3483_peg.468	329_peg.837	358-99_peg.1150	3582_peg.32	407.86_peg.1864	46-1-08_peg.1496	51215_peg.199	526.17_peg.2102	63.05_peg.147	641.84_peg.1559	75.97_peg.1532	778.17_peg.601	B4_peg.987	157.15_peg.102	202.15_peg.481	4784A_peg.2754	89.12_peg.1376	COR1_peg.836	TMP2_peg.1094	c-tet-1586-U1_peg.2332	c-tet-1586-Z1_peg.2508	strain-3_peg.1400	NLP/P60 family protein	CTC00227
29	29	1	E88_peg.1940	1240_peg.1906	132CV__peg.2437	2017.061_peg.564	3483_peg.975	329_peg.772	358-99_peg.1133	3582_peg.1723	407.86_peg.864	46-1-08_peg.695	51215_peg.1650	526.17_peg.1192	63.05_peg.1801	641.84_peg.1064	75.97_peg.871	778.17_peg.967	B4_peg.2113	157.15_peg.1124	202.15_peg.2060	4784A_peg.2475	89.12_peg.663	COR1_peg.771	TMP2_peg.233	c-tet-1586-U1_peg.1288	c-tet-1586-Z1_peg.2055	strain-3_peg.2551	6-phosphogluconate dehydrogenase, decarboxylating (EC 1.1.1.44)	CTC01865
29	29	1	E88_peg.1941	1240_peg.1907	132CV__peg.2438	2017.061_peg.565	3483_peg.976	329_peg.773	358-99_peg.1134	3582_peg.1724	407.86_peg.865	46-1-08_peg.696	51215_peg.1651	526.17_peg.1193	63.05_peg.1802	641.84_peg.1065	75.97_peg.872	778.17_peg.968	B4_peg.2114	157.15_peg.1125	202.15_peg.2061	4784A_peg.2476	89.12_peg.664	COR1_peg.772	TMP2_peg.234	c-tet-1586-U1_peg.1289	c-tet-1586-Z1_peg.2056	strain-3_peg.2552	Cytosol aminopeptidase PepA (EC 3.4.11.1)	CTC01866
29	29	1	E88_peg.1942	1240_peg.1908	132CV__peg.2439	2017.061_peg.566	3483_peg.977	329_peg.774	358-99_peg.1135	3582_peg.1725	407.86_peg.866	46-1-08_peg.697	51215_peg.1652	526.17_peg.1194	63.05_peg.1803	641.84_peg.1066	75.97_peg.873	778.17_peg.969	B4_peg.2115	157.15_peg.1126	202.15_peg.2062	4784A_peg.2477	89.12_peg.665	COR1_peg.773	TMP2_peg.235	c-tet-1586-U1_peg.1290	c-tet-1586-Z1_peg.2057	strain-3_peg.2553	Branched-chain amino acid transport system carrier protein	CTC01868
29	29	1	E88_peg.1944	1240_peg.1910	132CV__peg.2441	2017.061_peg.568	3483_peg.979	329_peg.776	358-99_peg.1786	3582_peg.1727	407.86_peg.868	46-1-08_peg.699	51215_peg.1082	526.17_peg.1196	63.05_peg.1805	641.84_peg.1068	75.97_peg.875	778.17_peg.971	B4_peg.2117	157.15_peg.1128	202.15_peg.360	4784A_peg.1917	89.12_peg.153	COR1_peg.775	TMP2_peg.237	c-tet-1586-U1_peg.830	c-tet-1586-Z1_peg.1595	strain-3_peg.2555	hypothetical protein	CTC01870
29	29	1	E88_peg.1945	1240_peg.1911	132CV__peg.2442	2017.061_peg.569	3483_peg.980	329_peg.777	358-99_peg.1787	3582_peg.1728	407.86_peg.869	46-1-08_peg.700	51215_peg.1083	526.17_peg.1197	63.05_peg.1806	641.84_peg.1069	75.97_peg.876	778.17_peg.972	B4_peg.2118	157.15_peg.1129	202.15_peg.361	4784A_peg.1918	89.12_peg.154	COR1_peg.776	TMP2_peg.238	c-tet-1586-U1_peg.831	c-tet-1586-Z1_peg.1596	strain-3_peg.2556	N-acetylmuramoyl-L-alanine amidase (EC 3.5.1.28)	CTC01872
29	29	1	E88_peg.1946	1240_peg.1912	132CV__peg.2443	2017.061_peg.570	3483_peg.981	329_peg.778	358-99_peg.1788	3582_peg.1729	407.86_peg.870	46-1-08_peg.701	51215_peg.1084	526.17_peg.1198	63.05_peg.1807	641.84_peg.1070	75.97_peg.877	778.17_peg.973	B4_peg.2119	157.15_peg.1130	202.15_peg.362	4784A_peg.1919	89.12_peg.155	COR1_peg.777	TMP2_peg.239	c-tet-1586-U1_peg.832	c-tet-1586-Z1_peg.1597	strain-3_peg.2557	sensory box protein	CTC01873
29	29	1	E88_peg.1947	1240_peg.1913	132CV__peg.2444	2017.061_peg.571	3483_peg.982	329_peg.779	358-99_peg.1789	3582_peg.1730	407.86_peg.871	46-1-08_peg.702	51215_peg.1085	526.17_peg.1199	63.05_peg.1808	641.84_peg.1071	75.97_peg.878	778.17_peg.974	B4_peg.2120	157.15_peg.1131	202.15_peg.363	4784A_peg.1920	89.12_peg.156	COR1_peg.778	TMP2_peg.240	c-tet-1586-U1_peg.833	c-tet-1586-Z1_peg.1598	strain-3_peg.2558	Nitric oxide-dependent regulator DnrN or NorA	CTC01874
29	29	1	E88_peg.1948	1240_peg.1914	132CV__peg.2445	2017.061_peg.572	3483_peg.983	329_peg.780	358-99_peg.1790	3582_peg.1731	407.86_peg.872	46-1-08_peg.703	51215_peg.1086	526.17_peg.1200	63.05_peg.1809	641.84_peg.1072	75.97_peg.879	778.17_peg.975	B4_peg.2121	157.15_peg.1132	202.15_peg.364	4784A_peg.1921	89.12_peg.157	COR1_peg.779	TMP2_peg.241	c-tet-1586-U1_peg.834	c-tet-1586-Z1_peg.1599	strain-3_peg.2559	Anaerobic nitric oxide reductase flavorubredoxin	CTC01875
29	29	1	E88_peg.1949	1240_peg.1915	132CV__peg.2446	2017.061_peg.573	3483_peg.984	329_peg.781	358-99_peg.1791	3582_peg.1732	407.86_peg.873	46-1-08_peg.704	51215_peg.1087	526.17_peg.1201	63.05_peg.1810	641.84_peg.1073	75.97_peg.880	778.17_peg.976	B4_peg.2122	157.15_peg.1133	202.15_peg.365	4784A_peg.1922	89.12_peg.158	COR1_peg.780	TMP2_peg.242	c-tet-1586-U1_peg.835	c-tet-1586-Z1_peg.1600	strain-3_peg.2560	transcriptional regulator, Crp/Fnr family	CTC01876
29	37	0.946	E88_peg.195,E88_peg.247	1240_peg.396	132CV__peg.575	2017.061_peg.1428	3483_peg.469	329_peg.838	358-99_peg.1151	3582_peg.33	407.86_peg.1865	46-1-08_peg.1497	51215_peg.200	526.17_peg.2103	63.05_peg.148	641.84_peg.1560	75.97_peg.1533	778.17_peg.600	B4_peg.988	157.15_peg.103	202.15_peg.482	4784A_peg.2612,4784A_peg.2665	89.12_peg.1377	COR1_peg.837	TMP2_peg.1095	c-tet-1586-U1_peg.2190,c-tet-1586-U1_peg.2243	c-tet-1586-Z1_peg.2367,c-tet-1586-Z1_peg.2419	strain-3_peg.1346,strain-3_peg.1399	Transition state regulatory protein AbrB	E88_peg.195,E88_peg.247
29	29	1	E88_peg.1950	1240_peg.1916	132CV__peg.2447	2017.061_peg.574	3483_peg.985	329_peg.782	358-99_peg.1792	3582_peg.1733	407.86_peg.874	46-1-08_peg.705	51215_peg.1088	526.17_peg.1202	63.05_peg.1811	641.84_peg.1074	75.97_peg.881	778.17_peg.977	B4_peg.2123	157.15_peg.1134	202.15_peg.366	4784A_peg.1923	89.12_peg.159	COR1_peg.781	TMP2_peg.243	c-tet-1586-U1_peg.836	c-tet-1586-Z1_peg.1601	strain-3_peg.2561	L-asparaginase I, cytoplasmic (EC 3.5.1.1)	CTC01877
29	29	1	E88_peg.1953	1240_peg.1919	132CV__peg.2449	2017.061_peg.579	3483_peg.990	329_peg.784	358-99_peg.1794	3582_peg.1735	407.86_peg.877	46-1-08_peg.708	51215_peg.1090	526.17_peg.1208	63.05_peg.1816	641.84_peg.1077	75.97_peg.884	778.17_peg.982	B4_peg.2126	157.15_peg.1136	202.15_peg.368	4784A_peg.1926	89.12_peg.162	COR1_peg.783	TMP2_peg.246	c-tet-1586-U1_peg.839	c-tet-1586-Z1_peg.1604	strain-3_peg.2564	Xanthine and CO dehydrogenases maturation factor, XdhC/CoxF family	CTC01880
29	29	1	E88_peg.1954	1240_peg.1920	132CV__peg.2450	2017.061_peg.580	3483_peg.991	329_peg.785	358-99_peg.1795	3582_peg.1736	407.86_peg.878	46-1-08_peg.709	51215_peg.1091	526.17_peg.1209	63.05_peg.1817	641.84_peg.1078	75.97_peg.885	778.17_peg.983	B4_peg.2127	157.15_peg.1137	202.15_peg.369	4784A_peg.1927	89.12_peg.163	COR1_peg.784	TMP2_peg.247	c-tet-1586-U1_peg.840	c-tet-1586-Z1_peg.1605	strain-3_peg.2565	Methyl-accepting chemotaxis protein	CTC01881
29	29	1	E88_peg.1957	1240_peg.1923	132CV__peg.2453	2017.061_peg.582	3483_peg.995	329_peg.788	358-99_peg.1798	3582_peg.1739	407.86_peg.881	46-1-08_peg.712	51215_peg.1094	526.17_peg.1212	63.05_peg.1821	641.84_peg.1081	75.97_peg.888	778.17_peg.987	B4_peg.2130	157.15_peg.1140	202.15_peg.372	4784A_peg.1930	89.12_peg.166	COR1_peg.787	TMP2_peg.250	c-tet-1586-U1_peg.843	c-tet-1586-Z1_peg.1608	strain-3_peg.2568	Cytosine deaminase (EC 3.5.4.1)	CTC01883
29	29	1	E88_peg.1958	1240_peg.1924	132CV__peg.2454	2017.061_peg.583	3483_peg.996	329_peg.789	358-99_peg.1799	3582_peg.1740	407.86_peg.882	46-1-08_peg.713	51215_peg.1095	526.17_peg.1213	63.05_peg.1822	641.84_peg.1082	75.97_peg.889	778.17_peg.988	B4_peg.2131	157.15_peg.1141	202.15_peg.373	4784A_peg.1931	89.12_peg.167	COR1_peg.788	TMP2_peg.251	c-tet-1586-U1_peg.844	c-tet-1586-Z1_peg.1609	strain-3_peg.2569	Creatinine amidohydrolase (EC 3.5.2.10)	CTC01884
29	29	1	E88_peg.1959	1240_peg.1925	132CV__peg.2455	2017.061_peg.584	3483_peg.997	329_peg.790	358-99_peg.1800	3582_peg.1741	407.86_peg.883	46-1-08_peg.714	51215_peg.1096	526.17_peg.1214	63.05_peg.1823	641.84_peg.1083	75.97_peg.890	778.17_peg.989	B4_peg.2132	157.15_peg.1142	202.15_peg.374	4784A_peg.1932	89.12_peg.168	COR1_peg.789	TMP2_peg.252	c-tet-1586-U1_peg.845	c-tet-1586-Z1_peg.1610	strain-3_peg.2570	Permease of the drug/metabolite transporter (DMT) superfamily	CTC01885
29	29	1	E88_peg.196	1240_peg.397	132CV__peg.576	2017.061_peg.1429	3483_peg.470	329_peg.839	358-99_peg.1152	3582_peg.34	407.86_peg.1866	46-1-08_peg.1498	51215_peg.201	526.17_peg.2104	63.05_peg.149	641.84_peg.1561	75.97_peg.1534	778.17_peg.599	B4_peg.989	157.15_peg.104	202.15_peg.483	4784A_peg.2613	89.12_peg.1378	COR1_peg.838	TMP2_peg.1096	c-tet-1586-U1_peg.2191	c-tet-1586-Z1_peg.2368	strain-3_peg.1398	Transaldolase (EC 2.2.1.2)	CTC00228
29	29	1	E88_peg.1960	1240_peg.1926	132CV__peg.2456	2017.061_peg.585	3483_peg.998	329_peg.791	358-99_peg.1801	3582_peg.1742	407.86_peg.884	46-1-08_peg.715	51215_peg.1097	526.17_peg.1215	63.05_peg.1824	641.84_peg.1084	75.97_peg.891	778.17_peg.990	B4_peg.2133	157.15_peg.1143	202.15_peg.375	4784A_peg.1933	89.12_peg.169	COR1_peg.790	TMP2_peg.253	c-tet-1586-U1_peg.846	c-tet-1586-Z1_peg.1611	strain-3_peg.2571	Cys-tRNA(Pro) deacylase YbaK	CTC01886
29	29	1	E88_peg.1961	1240_peg.1927	132CV__peg.2457	2017.061_peg.586	3483_peg.999	329_peg.792	358-99_peg.1802	3582_peg.1743	407.86_peg.885	46-1-08_peg.716	51215_peg.1098	526.17_peg.1216	63.05_peg.1825	641.84_peg.1085	75.97_peg.892	778.17_peg.991	B4_peg.2134	157.15_peg.1144	202.15_peg.376	4784A_peg.1934	89.12_peg.170	COR1_peg.791	TMP2_peg.254	c-tet-1586-U1_peg.847	c-tet-1586-Z1_peg.1612	strain-3_peg.2572	FIG056164: rhomboid family serine protease	CTC01887
29	29	1	E88_peg.1962	1240_peg.1928	132CV__peg.2458	2017.061_peg.587	3483_peg.1000	329_peg.793	358-99_peg.1803	3582_peg.1744	407.86_peg.886	46-1-08_peg.717	51215_peg.1099	526.17_peg.1217	63.05_peg.1826	641.84_peg.1086	75.97_peg.893	778.17_peg.993	B4_peg.2135	157.15_peg.1145	202.15_peg.377	4784A_peg.1935	89.12_peg.171	COR1_peg.792	TMP2_peg.255	c-tet-1586-U1_peg.848	c-tet-1586-Z1_peg.1613	strain-3_peg.2573	Thiol-activated cytolysin	CTC01888
29	29	1	E88_peg.1963	1240_peg.1929	132CV__peg.1212	2017.061_peg.588	3483_peg.1001	329_peg.794	358-99_peg.1804	3582_peg.1745	407.86_peg.887	46-1-08_peg.718	51215_peg.1100	526.17_peg.1218	63.05_peg.1827	641.84_peg.1087	75.97_peg.894	778.17_peg.994	B4_peg.2136	157.15_peg.1146	202.15_peg.378	4784A_peg.1936	89.12_peg.172	COR1_peg.793	TMP2_peg.256	c-tet-1586-U1_peg.849	c-tet-1586-Z1_peg.1614	strain-3_peg.2574	Cyclopropane-fatty-acyl-phospholipid synthase (EC 2.1.1.79)	CTC01889
29	29	1	E88_peg.1964	1240_peg.1930	132CV__peg.1213	2017.061_peg.589	3483_peg.1002	329_peg.795	358-99_peg.1805	3582_peg.1746	407.86_peg.888	46-1-08_peg.719	51215_peg.1101	526.17_peg.1219	63.05_peg.1828	641.84_peg.1088	75.97_peg.895	778.17_peg.995	B4_peg.2137	157.15_peg.1147	202.15_peg.379	4784A_peg.1937	89.12_peg.173	COR1_peg.794	TMP2_peg.257	c-tet-1586-U1_peg.850	c-tet-1586-Z1_peg.1615	strain-3_peg.2575	IAA acetyltransferase	CTC01890
29	29	1	E88_peg.197	1240_peg.398	132CV__peg.577	2017.061_peg.1430	3483_peg.471	329_peg.840	358-99_peg.1153	3582_peg.35	407.86_peg.1867	46-1-08_peg.1499	51215_peg.202	526.17_peg.2105	63.05_peg.150	641.84_peg.1562	75.97_peg.1535	778.17_peg.598	B4_peg.990	157.15_peg.105	202.15_peg.484	4784A_peg.2614	89.12_peg.1379	COR1_peg.839	TMP2_peg.1097	c-tet-1586-U1_peg.2192	c-tet-1586-Z1_peg.2369	strain-3_peg.1397	Polysaccharide deacetylase	CTC00229
29	29	1	E88_peg.1971	1240_peg.1931	132CV__peg.1220	2017.061_peg.599	3483_peg.1013	329_peg.803	358-99_peg.1813	3582_peg.1747	407.86_peg.896	46-1-08_peg.727	51215_peg.1108	526.17_peg.1226	63.05_peg.1839	641.84_peg.1096	75.97_peg.902	778.17_peg.1004	B4_peg.2138	157.15_peg.1155	202.15_peg.386	4784A_peg.1944	89.12_peg.180	COR1_peg.802	TMP2_peg.265	c-tet-1586-U1_peg.857	c-tet-1586-Z1_peg.1622	strain-3_peg.2583	Arsenical pump-driving ATPase (EC 3.6.3.16)	CTC01894
29	29	1	E88_peg.1972	1240_peg.1932	132CV__peg.1221	2017.061_peg.600	3483_peg.1014	329_peg.804	358-99_peg.1814	3582_peg.1748	407.86_peg.897	46-1-08_peg.728	51215_peg.1109	526.17_peg.1227	63.05_peg.1840	641.84_peg.1097	75.97_peg.903	778.17_peg.1005	B4_peg.2139	157.15_peg.1156	202.15_peg.387	4784A_peg.1945	89.12_peg.181	COR1_peg.803	TMP2_peg.266	c-tet-1586-U1_peg.858	c-tet-1586-Z1_peg.1623	strain-3_peg.2584	metal dependent hydrolase	CTC01895
29	29	1	E88_peg.1973	1240_peg.1933	132CV__peg.1222	2017.061_peg.601	3483_peg.1015	329_peg.805	358-99_peg.1815	3582_peg.1749	407.86_peg.898	46-1-08_peg.729	51215_peg.1110	526.17_peg.1228	63.05_peg.1841	641.84_peg.1098	75.97_peg.904	778.17_peg.1006	B4_peg.2140	157.15_peg.1157	202.15_peg.388	4784A_peg.1946	89.12_peg.182	COR1_peg.804	TMP2_peg.267	c-tet-1586-U1_peg.859	c-tet-1586-Z1_peg.1624	strain-3_peg.2585	FIG00521499: hypothetical protein	E88_peg.1973
29	29	1	E88_peg.1974	1240_peg.1934	132CV__peg.1223	2017.061_peg.602	3483_peg.1016	329_peg.806	358-99_peg.1816	3582_peg.1750	407.86_peg.899	46-1-08_peg.730	51215_peg.1111	526.17_peg.1229	63.05_peg.1842	641.84_peg.1099	75.97_peg.905	778.17_peg.1007	B4_peg.2141	157.15_peg.1158	202.15_peg.389	4784A_peg.1947	89.12_peg.183	COR1_peg.805	TMP2_peg.268	c-tet-1586-U1_peg.860	c-tet-1586-Z1_peg.1625	strain-3_peg.2586	Amidase/cyclase family protein	CTC01896
29	29	1	E88_peg.1975	1240_peg.1935	132CV__peg.1224	2017.061_peg.603	3483_peg.1017	329_peg.807	358-99_peg.1817	3582_peg.1751	407.86_peg.900	46-1-08_peg.731	51215_peg.1112	526.17_peg.1230	63.05_peg.1843	641.84_peg.1100	75.97_peg.906	778.17_peg.1008	B4_peg.2142	157.15_peg.1159	202.15_peg.390	4784A_peg.1948	89.12_peg.184	COR1_peg.806	TMP2_peg.269	c-tet-1586-U1_peg.861	c-tet-1586-Z1_peg.1626	strain-3_peg.2587	regulatory protein, MarR	CTC01897
29	29	1	E88_peg.1977	1240_peg.1937	132CV__peg.1226	2017.061_peg.605	3483_peg.1019	329_peg.809	358-99_peg.1819	3582_peg.1753	407.86_peg.902	46-1-08_peg.733	51215_peg.1114	526.17_peg.1232	63.05_peg.1845	641.84_peg.1102	75.97_peg.908	778.17_peg.1009	B4_peg.2144	157.15_peg.1161	202.15_peg.392	4784A_peg.1950	89.12_peg.186	COR1_peg.808	TMP2_peg.271	c-tet-1586-U1_peg.863	c-tet-1586-Z1_peg.1628	strain-3_peg.2589	Beta-ureidopropionase (EC 3.5.1.6)	CTC01898
29	29	1	E88_peg.1978	1240_peg.1938	132CV__peg.1227	2017.061_peg.606	3483_peg.1020	329_peg.810	358-99_peg.1820	3582_peg.1754	407.86_peg.903	46-1-08_peg.734	51215_peg.1115	526.17_peg.1233	63.05_peg.1846	641.84_peg.1103	75.97_peg.909	778.17_peg.1010	B4_peg.2145	157.15_peg.1162	202.15_peg.393	4784A_peg.1951	89.12_peg.187	COR1_peg.809	TMP2_peg.272	c-tet-1586-U1_peg.864	c-tet-1586-Z1_peg.1629	strain-3_peg.2590	Mannose-6-phosphate isomerase (EC 5.3.1.8)	CTC01899
29	29	1	E88_peg.198	1240_peg.399	132CV__peg.578	2017.061_peg.1431	3483_peg.472	329_peg.841	358-99_peg.1154	3582_peg.36	407.86_peg.1868	46-1-08_peg.1500	51215_peg.203	526.17_peg.2106	63.05_peg.151	641.84_peg.1563	75.97_peg.1536	778.17_peg.597	B4_peg.991	157.15_peg.106	202.15_peg.485	4784A_peg.2615	89.12_peg.1380	COR1_peg.840	TMP2_peg.1098	c-tet-1586-U1_peg.2193	c-tet-1586-Z1_peg.2370	strain-3_peg.1396	Mlc, transcriptional repressor of MalT (the transcriptional activator of maltose regulon) and manXYZ operon	CTC00230
29	29	1	E88_peg.1987	1240_peg.1947	132CV__peg.1236	2017.061_peg.619	3483_peg.1033	329_peg.811	358-99_peg.1829	3582_peg.1764	407.86_peg.912	46-1-08_peg.743	51215_peg.1124	526.17_peg.1242	63.05_peg.1859	641.84_peg.1112	75.97_peg.918	778.17_peg.1023	B4_peg.2154	157.15_peg.1163	202.15_peg.401	4784A_peg.1960	89.12_peg.196	COR1_peg.810	TMP2_peg.281	c-tet-1586-U1_peg.873	c-tet-1586-Z1_peg.1638	strain-3_peg.2599	Uncharacterized protein MJ0021	CTC01907
29	29	1	E88_peg.1988	1240_peg.1948	132CV__peg.1237	2017.061_peg.620	3483_peg.1034	329_peg.812	358-99_peg.1830	3582_peg.1765	407.86_peg.913	46-1-08_peg.744	51215_peg.1125	526.17_peg.1243	63.05_peg.1860	641.84_peg.1113	75.97_peg.919	778.17_peg.1024	B4_peg.2155	157.15_peg.1164	202.15_peg.402	4784A_peg.1961	89.12_peg.197	COR1_peg.811	TMP2_peg.282	c-tet-1586-U1_peg.874	c-tet-1586-Z1_peg.1639	strain-3_peg.2600	hypothetical protein	E88_peg.1988
29	29	1	E88_peg.199	1240_peg.400	132CV__peg.579	2017.061_peg.1433	3483_peg.473	329_peg.843	358-99_peg.1155	3582_peg.38	407.86_peg.1869	46-1-08_peg.1502	51215_peg.205	526.17_peg.2108	63.05_peg.152	641.84_peg.1565	75.97_peg.1538	778.17_peg.596	B4_peg.992	157.15_peg.108	202.15_peg.487	4784A_peg.2617	89.12_peg.1382	COR1_peg.842	TMP2_peg.1100	c-tet-1586-U1_peg.2195	c-tet-1586-Z1_peg.2371	strain-3_peg.1394	MutS-related protein, family 1	CTC00231
29	29	1	E88_peg.1990	1240_peg.1950	132CV__peg.1239	2017.061_peg.622	3483_peg.1036	329_peg.814	358-99_peg.1832	3582_peg.1766	407.86_peg.915	46-1-08_peg.746	51215_peg.1127	526.17_peg.1245	63.05_peg.1862	641.84_peg.1115	75.97_peg.921	778.17_peg.1026	B4_peg.2157	157.15_peg.1166	202.15_peg.404	4784A_peg.1963	89.12_peg.199	COR1_peg.813	TMP2_peg.284	c-tet-1586-U1_peg.876	c-tet-1586-Z1_peg.1641	strain-3_peg.2602	hypothetical protein	E88_peg.1990
29	29	1	E88_peg.1991	1240_peg.1951	132CV__peg.1240	2017.061_peg.623	3483_peg.1037	329_peg.815	358-99_peg.1833	3582_peg.1767	407.86_peg.916	46-1-08_peg.747	51215_peg.1128	526.17_peg.1246	63.05_peg.1863	641.84_peg.1116	75.97_peg.922	778.17_peg.1027	B4_peg.2158	157.15_peg.1167	202.15_peg.405	4784A_peg.1964	89.12_peg.200	COR1_peg.814	TMP2_peg.285	c-tet-1586-U1_peg.877	c-tet-1586-Z1_peg.1642	strain-3_peg.2603	hypothetical protein	E88_peg.1991
29	29	1	E88_peg.1992	1240_peg.1952	132CV__peg.1241	2017.061_peg.624	3483_peg.1038	329_peg.816	358-99_peg.1834	3582_peg.1768	407.86_peg.917	46-1-08_peg.748	51215_peg.1129	526.17_peg.1247	63.05_peg.1864	641.84_peg.1117	75.97_peg.923	778.17_peg.1028	B4_peg.2159	157.15_peg.1168	202.15_peg.406	4784A_peg.1965	89.12_peg.201	COR1_peg.815	TMP2_peg.286	c-tet-1586-U1_peg.878	c-tet-1586-Z1_peg.1643	strain-3_peg.2604	Transcription elongation factor GreA	CTC01908
29	29	1	E88_peg.1994	1240_peg.1954	132CV__peg.1243	2017.061_peg.626	3483_peg.1040	329_peg.818	358-99_peg.1836	3582_peg.1771	407.86_peg.919	46-1-08_peg.750	51215_peg.1131	526.17_peg.1249	63.05_peg.1866	641.84_peg.1119	75.97_peg.925	778.17_peg.1029	B4_peg.2161	157.15_peg.1170	202.15_peg.408	4784A_peg.1967	89.12_peg.203	COR1_peg.817	TMP2_peg.288	c-tet-1586-U1_peg.880	c-tet-1586-Z1_peg.1645	strain-3_peg.2606	Mutator mutT protein (7,8-dihydro-8-oxoguanine-triphosphatase) (EC 3.6.1.-)	CTC01909
29	29	1	E88_peg.1995	1240_peg.1955	132CV__peg.1244	2017.061_peg.627	3483_peg.1041	329_peg.819	358-99_peg.1837	3582_peg.1772	407.86_peg.920	46-1-08_peg.751	51215_peg.1132	526.17_peg.1250	63.05_peg.1867	641.84_peg.1120	75.97_peg.926	778.17_peg.1030	B4_peg.2162	157.15_peg.1171	202.15_peg.409	4784A_peg.1968	89.12_peg.204	COR1_peg.818	TMP2_peg.289	c-tet-1586-U1_peg.881	c-tet-1586-Z1_peg.1646	strain-3_peg.2607	DNA/RNA helicase of DEAD/DEAH box family	CTC01910
29	29	1	E88_peg.1996	1240_peg.1956	132CV__peg.1245	2017.061_peg.628	3483_peg.1042	329_peg.820	358-99_peg.1838	3582_peg.1773	407.86_peg.921	46-1-08_peg.752	51215_peg.1133	526.17_peg.1251	63.05_peg.1868	641.84_peg.1121	75.97_peg.927	778.17_peg.1031	B4_peg.2163	157.15_peg.1172	202.15_peg.410	4784A_peg.1969	89.12_peg.205	COR1_peg.819	TMP2_peg.290	c-tet-1586-U1_peg.882	c-tet-1586-Z1_peg.1647	strain-3_peg.2608	Retron-type RNA-directed DNA polymerase (EC 2.7.7.49)	CTC01911
29	29	1	E88_peg.1997	1240_peg.1957	132CV__peg.1246	2017.061_peg.629	3483_peg.1043	329_peg.821	358-99_peg.1839	3582_peg.1774	407.86_peg.922	46-1-08_peg.753	51215_peg.1134	526.17_peg.1252	63.05_peg.1869	641.84_peg.1122	75.97_peg.928	778.17_peg.1032	B4_peg.2164	157.15_peg.1173	202.15_peg.411	4784A_peg.1970	89.12_peg.206	COR1_peg.820	TMP2_peg.291	c-tet-1586-U1_peg.883	c-tet-1586-Z1_peg.1648	strain-3_peg.2609	hypothetical protein	CTC01913
29	29	1	E88_peg.1998	1240_peg.1958	132CV__peg.1247	2017.061_peg.630	3483_peg.1044	329_peg.822	358-99_peg.1840	3582_peg.1775	407.86_peg.923	46-1-08_peg.754	51215_peg.1135	526.17_peg.1253	63.05_peg.1870	641.84_peg.1123	75.97_peg.929	778.17_peg.1033	B4_peg.2165	157.15_peg.1174	202.15_peg.412	4784A_peg.1971	89.12_peg.207	COR1_peg.821	TMP2_peg.292	c-tet-1586-U1_peg.884	c-tet-1586-Z1_peg.1649	strain-3_peg.2610	hypothetical protein	CTC01914
29	29	1	E88_peg.2	1240_peg.2725	132CV__peg.95	2017.061_peg.2750	3483_peg.135	329_peg.2821	358-99_peg.2705	3582_peg.2411	407.86_peg.2762	46-1-08_peg.2812	51215_peg.44	526.17_peg.2964	63.05_peg.6	641.84_peg.2737	75.97_peg.2847	778.17_peg.2799	B4_peg.2736	157.15_peg.2612	202.15_peg.2711	4784A_peg.2807	89.12_peg.2865	COR1_peg.2821	TMP2_peg.823	c-tet-1586-U1_peg.2696	c-tet-1586-Z1_peg.2364	strain-3_peg.2800	Cardiolipin synthetase (EC 2.7.8.-)	CTC00061
29	29	1	E88_peg.20	1240_peg.2656	132CV__peg.112	2017.061_peg.2661	3483_peg.1096	329_peg.2667	358-99_peg.2557	3582_peg.366	407.86_peg.2699	46-1-08_peg.2735	51215_peg.29	526.17_peg.2816	63.05_peg.28	641.84_peg.2710	75.97_peg.2811	778.17_peg.1706	B4_peg.2680	157.15_peg.74	202.15_peg.1112	4784A_peg.1434	89.12_peg.2468	COR1_peg.2710	TMP2_peg.28	c-tet-1586-U1_peg.79	c-tet-1586-Z1_peg.41	strain-3_peg.2769	DNA polymerase III subunits gamma and tau (EC 2.7.7.7)	CTC00075
29	29	1	E88_peg.200	1240_peg.401	132CV__peg.580	2017.061_peg.1434	3483_peg.474	329_peg.844	358-99_peg.1156	3582_peg.39	407.86_peg.1870	46-1-08_peg.1503	51215_peg.206	526.17_peg.2109	63.05_peg.153	641.84_peg.1566	75.97_peg.1539	778.17_peg.595	B4_peg.993	157.15_peg.109	202.15_peg.488	4784A_peg.2618	89.12_peg.1383	COR1_peg.843	TMP2_peg.1101	c-tet-1586-U1_peg.2196	c-tet-1586-Z1_peg.2372	strain-3_peg.1393	2-C-methyl-D-erythritol 2,4-cyclodiphosphate synthase (EC 4.6.1.12)	CTC00232
29	29	1	E88_peg.201	1240_peg.402	132CV__peg.581	2017.061_peg.1435	3483_peg.475	329_peg.845	358-99_peg.1157	3582_peg.40	407.86_peg.1871	46-1-08_peg.1504	51215_peg.207	526.17_peg.2110	63.05_peg.154	641.84_peg.1567	75.97_peg.1540	778.17_peg.594	B4_peg.994	157.15_peg.110	202.15_peg.489	4784A_peg.2619	89.12_peg.1384	COR1_peg.844	TMP2_peg.1102	c-tet-1586-U1_peg.2197	c-tet-1586-Z1_peg.2373	strain-3_peg.1392	Endoribonuclease L-PSP	CTC00233
29	29	1	E88_peg.202	1240_peg.403	132CV__peg.582	2017.061_peg.1436	3483_peg.476	329_peg.846	358-99_peg.1158	3582_peg.41	407.86_peg.1872	46-1-08_peg.1505	51215_peg.292	526.17_peg.2111	63.05_peg.155	641.84_peg.1568	75.97_peg.1541	778.17_peg.593	B4_peg.995	157.15_peg.111	202.15_peg.490	4784A_peg.2620	89.12_peg.1385	COR1_peg.845	TMP2_peg.1103	c-tet-1586-U1_peg.2198	c-tet-1586-Z1_peg.2374	strain-3_peg.1391	Bifunctional autolysin Atl / N-acetylmuramoyl-L-alanine amidase (EC 3.5.1.28)/ endo-beta-N-acetylglucosaminidase (EC 3.2.1.96)	CTC00234
29	29	1	E88_peg.2026	1240_peg.2401	132CV__peg.134	2017.061_peg.662	3483_peg.1069	329_peg.2490	358-99_peg.1854	3582_peg.562	407.86_peg.951	46-1-08_peg.2358	51215_peg.1055	526.17_peg.1281	63.05_peg.1895	641.84_peg.1151	75.97_peg.2291	778.17_peg.751	B4_peg.2482	157.15_peg.811	202.15_peg.124	4784A_peg.1999	89.12_peg.293	COR1_peg.2487	TMP2_peg.325	c-tet-1586-U1_peg.912	c-tet-1586-Z1_peg.1677	strain-3_peg.2638	RNA methyltransferase, TrmA family	CTC01941
29	29	1	E88_peg.2027	1240_peg.2402	132CV__peg.135	2017.061_peg.663	3483_peg.1070	329_peg.2491	358-99_peg.1855	3582_peg.563	407.86_peg.952	46-1-08_peg.2359	51215_peg.1056	526.17_peg.1282	63.05_peg.1896	641.84_peg.1152	75.97_peg.2292	778.17_peg.752	B4_peg.2483	157.15_peg.812	202.15_peg.125	4784A_peg.2000	89.12_peg.294	COR1_peg.2488	TMP2_peg.326	c-tet-1586-U1_peg.913	c-tet-1586-Z1_peg.1678	strain-3_peg.2639	hypothetical protein	CTC01942
29	29	1	E88_peg.2028	1240_peg.2403	132CV__peg.136	2017.061_peg.664	3483_peg.1071	329_peg.2492	358-99_peg.1856	3582_peg.564	407.86_peg.953	46-1-08_peg.2360	51215_peg.1057	526.17_peg.1283	63.05_peg.1897	641.84_peg.1153	75.97_peg.2293	778.17_peg.753	B4_peg.2484	157.15_peg.813	202.15_peg.126	4784A_peg.2001	89.12_peg.295	COR1_peg.2489	TMP2_peg.327	c-tet-1586-U1_peg.914	c-tet-1586-Z1_peg.1679	strain-3_peg.2640	Lipoteichoic acid synthase LtaS Type IVa	CTC01943
29	29	1	E88_peg.2029	1240_peg.2404	132CV__peg.137	2017.061_peg.665	3483_peg.1072	329_peg.2493	358-99_peg.1857	3582_peg.565	407.86_peg.954	46-1-08_peg.2361	51215_peg.1058	526.17_peg.1284	63.05_peg.1898	641.84_peg.1154	75.97_peg.2294	778.17_peg.754	B4_peg.2485	157.15_peg.814	202.15_peg.127	4784A_peg.2002	89.12_peg.296	COR1_peg.2490	TMP2_peg.328	c-tet-1586-U1_peg.915	c-tet-1586-Z1_peg.1680	strain-3_peg.2641	Transporter	CTC01944
29	29	1	E88_peg.203	1240_peg.404	132CV__peg.583	2017.061_peg.1437	3483_peg.477	329_peg.847	358-99_peg.1159	3582_peg.42	407.86_peg.1873	46-1-08_peg.1506	51215_peg.293	526.17_peg.2112	63.05_peg.156	641.84_peg.1569	75.97_peg.1542	778.17_peg.592	B4_peg.996	157.15_peg.112	202.15_peg.491	4784A_peg.2621	89.12_peg.1386	COR1_peg.846	TMP2_peg.1104	c-tet-1586-U1_peg.2199	c-tet-1586-Z1_peg.2375	strain-3_peg.1390	probable metal-binding protein	E88_peg.203
29	29	1	E88_peg.2031	1240_peg.2406	132CV__peg.139	2017.061_peg.667	3483_peg.1073	329_peg.2495	358-99_peg.1859	3582_peg.567	407.86_peg.956	46-1-08_peg.2363	51215_peg.1060	526.17_peg.1286	63.05_peg.1899	641.84_peg.1156	75.97_peg.2296	778.17_peg.755	B4_peg.2487	157.15_peg.816	202.15_peg.129	4784A_peg.2004	89.12_peg.298	COR1_peg.2492	TMP2_peg.330	c-tet-1586-U1_peg.917	c-tet-1586-Z1_peg.1682	strain-3_peg.2643	Acetylornithine deacetylase/Succinyl-diaminopimelate desuccinylase and related deacylases	CTC01945
29	29	1	E88_peg.2032	1240_peg.2407	132CV__peg.140	2017.061_peg.668	3483_peg.1074	329_peg.2496	358-99_peg.1860	3582_peg.568	407.86_peg.957	46-1-08_peg.2364	51215_peg.1061	526.17_peg.1287	63.05_peg.1900	641.84_peg.1157	75.97_peg.2297	778.17_peg.756	B4_peg.2488	157.15_peg.817	202.15_peg.130	4784A_peg.2005	89.12_peg.299	COR1_peg.2493	TMP2_peg.331	c-tet-1586-U1_peg.918	c-tet-1586-Z1_peg.1683	strain-3_peg.2644	Zinc metallohydrolase, glyoxalase II family	CTC01946
29	29	1	E88_peg.2033	1240_peg.2408	132CV__peg.141	2017.061_peg.669	3483_peg.1075	329_peg.2497	358-99_peg.1861	3582_peg.569	407.86_peg.958	46-1-08_peg.2365	51215_peg.1062	526.17_peg.1288	63.05_peg.1901	641.84_peg.1158	75.97_peg.2298	778.17_peg.757	B4_peg.2489	157.15_peg.818	202.15_peg.131	4784A_peg.2006	89.12_peg.300	COR1_peg.2494	TMP2_peg.332	c-tet-1586-U1_peg.919	c-tet-1586-Z1_peg.1684	strain-3_peg.2645	sodium dependent amino acid transporter	CTC01947
29	29	1	E88_peg.2035	1240_peg.2409	132CV__peg.142	2017.061_peg.670	3483_peg.1076	329_peg.2498	358-99_peg.1862	3582_peg.570	407.86_peg.959	46-1-08_peg.2366	51215_peg.1063	526.17_peg.1289	63.05_peg.1902	641.84_peg.1159	75.97_peg.2299	778.17_peg.758	B4_peg.2490	157.15_peg.819	202.15_peg.132	4784A_peg.2007	89.12_peg.301	COR1_peg.2495	TMP2_peg.333	c-tet-1586-U1_peg.920	c-tet-1586-Z1_peg.1685	strain-3_peg.2646	Transcriptional regulators	CTC01949
29	29	1	E88_peg.2036	1240_peg.2410	132CV__peg.143	2017.061_peg.671	3483_peg.1077	329_peg.2499	358-99_peg.2283	3582_peg.571	407.86_peg.960	46-1-08_peg.2367	51215_peg.1554	526.17_peg.1290	63.05_peg.1903	641.84_peg.1160	75.97_peg.2300	778.17_peg.759	B4_peg.2491	157.15_peg.820	202.15_peg.1878	4784A_peg.2008	89.12_peg.302	COR1_peg.2496	TMP2_peg.334	c-tet-1586-U1_peg.921	c-tet-1586-Z1_peg.1686	strain-3_peg.2647	Conserved protein	CTC01950
29	29	1	E88_peg.2037	1240_peg.2411	132CV__peg.144	2017.061_peg.672	3483_peg.1078	329_peg.2500	358-99_peg.2284	3582_peg.572	407.86_peg.961	46-1-08_peg.2368	51215_peg.1555	526.17_peg.1291	63.05_peg.1904	641.84_peg.1161	75.97_peg.2301	778.17_peg.760	B4_peg.2492	157.15_peg.821	202.15_peg.1879	4784A_peg.2009	89.12_peg.303	COR1_peg.2497	TMP2_peg.335	c-tet-1586-U1_peg.922	c-tet-1586-Z1_peg.1687	strain-3_peg.2648	Osmosensitive K+ channel histidine kinase KdpD (EC 2.7.3.-)	CTC01951
29	29	1	E88_peg.2038	1240_peg.2412	132CV__peg.145	2017.061_peg.673	3483_peg.1079	329_peg.2501	358-99_peg.2285	3582_peg.573	407.86_peg.962	46-1-08_peg.2369	51215_peg.1556	526.17_peg.1292	63.05_peg.1905	641.84_peg.1162	75.97_peg.2302	778.17_peg.761	B4_peg.2493	157.15_peg.822	202.15_peg.1880	4784A_peg.2010	89.12_peg.304	COR1_peg.2498	TMP2_peg.336	c-tet-1586-U1_peg.923	c-tet-1586-Z1_peg.1688	strain-3_peg.2649	Two-component response regulator	CTC01953
29	29	1	E88_peg.2039	1240_peg.2413	132CV__peg.146	2017.061_peg.674	3483_peg.1305	329_peg.2502	358-99_peg.2286	3582_peg.574	407.86_peg.963	46-1-08_peg.2370	51215_peg.1557	526.17_peg.1293	63.05_peg.1336	641.84_peg.1163	75.97_peg.2303	778.17_peg.762	B4_peg.2494	157.15_peg.823	202.15_peg.1881	4784A_peg.2011	89.12_peg.305	COR1_peg.2499	TMP2_peg.337	c-tet-1586-U1_peg.924	c-tet-1586-Z1_peg.1689	strain-3_peg.2650	Cadmium-transporting ATPase (EC 3.6.3.3)	CTC01955
29	29	1	E88_peg.204	1240_peg.405	132CV__peg.584	2017.061_peg.1438	3483_peg.478	329_peg.848	358-99_peg.1160	3582_peg.43	407.86_peg.1874	46-1-08_peg.1507	51215_peg.294	526.17_peg.2113	63.05_peg.157	641.84_peg.1570	75.97_peg.1543	778.17_peg.591	B4_peg.997	157.15_peg.113	202.15_peg.492	4784A_peg.2622	89.12_peg.1387	COR1_peg.847	TMP2_peg.1105	c-tet-1586-U1_peg.2200	c-tet-1586-Z1_peg.2376	strain-3_peg.1389	Potassium uptake protein TrkH	CTC00235
29	29	1	E88_peg.2040	1240_peg.2414	132CV__peg.147	2017.061_peg.675	3483_peg.1306	329_peg.2503	358-99_peg.2287	3582_peg.575	407.86_peg.964	46-1-08_peg.2371	51215_peg.1558	526.17_peg.1294	63.05_peg.1337	641.84_peg.1164	75.97_peg.2304	778.17_peg.763	B4_peg.2495	157.15_peg.824	202.15_peg.1882	4784A_peg.2012	89.12_peg.306	COR1_peg.2500	TMP2_peg.338	c-tet-1586-U1_peg.925	c-tet-1586-Z1_peg.1690	strain-3_peg.2651	oligoendopeptidase F	CTC01957
29	29	1	E88_peg.2041	1240_peg.2415	132CV__peg.149	2017.061_peg.676	3483_peg.1308	329_peg.2505	358-99_peg.2289	3582_peg.577	407.86_peg.965	46-1-08_peg.2372	51215_peg.1560	526.17_peg.1296	63.05_peg.1339	641.84_peg.1165	75.97_peg.2305	778.17_peg.765	B4_peg.2496	157.15_peg.826	202.15_peg.1884	4784A_peg.2013	89.12_peg.307	COR1_peg.2502	TMP2_peg.340	c-tet-1586-U1_peg.926	c-tet-1586-Z1_peg.1691	strain-3_peg.2652	Histidyl-tRNA synthetase (EC 6.1.1.21)	CTC01958
29	29	1	E88_peg.2042	1240_peg.2416	132CV__peg.150	2017.061_peg.677	3483_peg.1309	329_peg.2506	358-99_peg.2290	3582_peg.578	407.86_peg.966	46-1-08_peg.2373	51215_peg.1561	526.17_peg.1297	63.05_peg.1340	641.84_peg.1166	75.97_peg.2306	778.17_peg.766	B4_peg.2497	157.15_peg.827	202.15_peg.1885	4784A_peg.2014	89.12_peg.308	COR1_peg.2503	TMP2_peg.341	c-tet-1586-U1_peg.927	c-tet-1586-Z1_peg.1692	strain-3_peg.2653	membrane associated protein	CTC01959
29	29	1	E88_peg.2043	1240_peg.2417	132CV__peg.151	2017.061_peg.678	3483_peg.1310	329_peg.2507	358-99_peg.2291	3582_peg.579	407.86_peg.967	46-1-08_peg.2374	51215_peg.1562	526.17_peg.1298	63.05_peg.1341	641.84_peg.1167	75.97_peg.2307	778.17_peg.767	B4_peg.2498	157.15_peg.828	202.15_peg.1886	4784A_peg.2015	89.12_peg.309	COR1_peg.2504	TMP2_peg.342	c-tet-1586-U1_peg.928	c-tet-1586-Z1_peg.1693	strain-3_peg.2654	membrane associated protein	CTC01960
29	29	1	E88_peg.2044	1240_peg.2418	132CV__peg.152	2017.061_peg.679	3483_peg.1311	329_peg.2508	358-99_peg.2292	3582_peg.580	407.86_peg.968	46-1-08_peg.2375	51215_peg.1563	526.17_peg.1299	63.05_peg.1342	641.84_peg.1168	75.97_peg.2308	778.17_peg.768	B4_peg.2499	157.15_peg.829	202.15_peg.1887	4784A_peg.2016	89.12_peg.310	COR1_peg.2505	TMP2_peg.343	c-tet-1586-U1_peg.929	c-tet-1586-Z1_peg.1694	strain-3_peg.2655	Phosphoribosylamine--glycine ligase (EC 6.3.4.13)	CTC01961
29	29	1	E88_peg.2045	1240_peg.2419	132CV__peg.153	2017.061_peg.680	3483_peg.1312	329_peg.2509	358-99_peg.2293	3582_peg.581	407.86_peg.969	46-1-08_peg.2376	51215_peg.1564	526.17_peg.1300	63.05_peg.1343	641.84_peg.1169	75.97_peg.2309	778.17_peg.769	B4_peg.2500	157.15_peg.830	202.15_peg.1888	4784A_peg.2017	89.12_peg.311	COR1_peg.2506	TMP2_peg.344	c-tet-1586-U1_peg.930	c-tet-1586-Z1_peg.1695	strain-3_peg.2656	IMP cyclohydrolase (EC 3.5.4.10) / Phosphoribosylaminoimidazolecarboxamide formyltransferase (EC 2.1.2.3)	CTC01962
29	29	1	E88_peg.2046	1240_peg.2420	132CV__peg.154	2017.061_peg.681	3483_peg.1313	329_peg.2510	358-99_peg.2294	3582_peg.582	407.86_peg.970	46-1-08_peg.2377	51215_peg.1565	526.17_peg.1301	63.05_peg.1344	641.84_peg.1170	75.97_peg.2310	778.17_peg.770	B4_peg.2501	157.15_peg.831	202.15_peg.1889	4784A_peg.2018	89.12_peg.312	COR1_peg.2507	TMP2_peg.345	c-tet-1586-U1_peg.931	c-tet-1586-Z1_peg.1696	strain-3_peg.2657	Phosphoribosylglycinamide formyltransferase (EC 2.1.2.2)	CTC01963
29	29	1	E88_peg.2047	1240_peg.2421	132CV__peg.155	2017.061_peg.682	3483_peg.1314	329_peg.2511	358-99_peg.2295	3582_peg.583	407.86_peg.971	46-1-08_peg.2378	51215_peg.1566	526.17_peg.1302	63.05_peg.1345	641.84_peg.1171	75.97_peg.2311	778.17_peg.771	B4_peg.2502	157.15_peg.832	202.15_peg.1890	4784A_peg.2019	89.12_peg.313	COR1_peg.2508	TMP2_peg.346	c-tet-1586-U1_peg.932	c-tet-1586-Z1_peg.1697	strain-3_peg.2658	Phosphoribosylformylglycinamidine cyclo-ligase (EC 6.3.3.1)	CTC01964
29	29	1	E88_peg.2048	1240_peg.2422	132CV__peg.156	2017.061_peg.683	3483_peg.1315	329_peg.2512	358-99_peg.2296	3582_peg.584	407.86_peg.972	46-1-08_peg.2379	51215_peg.1567	526.17_peg.1303	63.05_peg.1346	641.84_peg.1172	75.97_peg.2312	778.17_peg.772	B4_peg.2503	157.15_peg.833	202.15_peg.1891	4784A_peg.2020	89.12_peg.314	COR1_peg.2509	TMP2_peg.347	c-tet-1586-U1_peg.933	c-tet-1586-Z1_peg.1698	strain-3_peg.2659	Amidophosphoribosyltransferase (EC 2.4.2.14)	CTC01965
29	29	1	E88_peg.2049	1240_peg.2423	132CV__peg.157	2017.061_peg.684	3483_peg.1316	329_peg.2513	358-99_peg.2297	3582_peg.585	407.86_peg.973	46-1-08_peg.2380	51215_peg.1568	526.17_peg.1304	63.05_peg.1347	641.84_peg.1173	75.97_peg.2313	778.17_peg.773	B4_peg.2504	157.15_peg.834	202.15_peg.1892	4784A_peg.2021	89.12_peg.315	COR1_peg.2510	TMP2_peg.348	c-tet-1586-U1_peg.934	c-tet-1586-Z1_peg.1699	strain-3_peg.2660	Phosphoribosylaminoimidazole carboxylase catalytic subunit (EC 4.1.1.21)	CTC01966
29	29	1	E88_peg.205	1240_peg.406	132CV__peg.585	2017.061_peg.1439	3483_peg.479	329_peg.849	358-99_peg.1161	3582_peg.44	407.86_peg.1875	46-1-08_peg.1508	51215_peg.295	526.17_peg.2114	63.05_peg.158	641.84_peg.1571	75.97_peg.1544	778.17_peg.590	B4_peg.998	157.15_peg.114	202.15_peg.493	4784A_peg.2623	89.12_peg.1388	COR1_peg.848	TMP2_peg.1106	c-tet-1586-U1_peg.2201	c-tet-1586-Z1_peg.2377	strain-3_peg.1388	Trk system potassium uptake protein TrkA	CTC00236
29	29	1	E88_peg.2051	1240_peg.2425	132CV__peg.159	2017.061_peg.686	3483_peg.1318	329_peg.2515	358-99_peg.2299	3582_peg.587	407.86_peg.975	46-1-08_peg.2382	51215_peg.1570	526.17_peg.1306	63.05_peg.1349	641.84_peg.1175	75.97_peg.2315	778.17_peg.775	B4_peg.2506	157.15_peg.836	202.15_peg.1894	4784A_peg.2023	89.12_peg.317	COR1_peg.2512	TMP2_peg.350	c-tet-1586-U1_peg.936	c-tet-1586-Z1_peg.1701	strain-3_peg.2662	hypothetical protein	E88_peg.2051
29	29	1	E88_peg.2052	1240_peg.2426	132CV__peg.160	2017.061_peg.687	3483_peg.1319	329_peg.2516	358-99_peg.2300	3582_peg.588	407.86_peg.976	46-1-08_peg.2383	51215_peg.1571	526.17_peg.1307	63.05_peg.1350	641.84_peg.1176	75.97_peg.2316	778.17_peg.776	B4_peg.2507	157.15_peg.837	202.15_peg.1895	4784A_peg.2024	89.12_peg.318	COR1_peg.2513	TMP2_peg.351	c-tet-1586-U1_peg.937	c-tet-1586-Z1_peg.1702	strain-3_peg.2663	Integral membrane protein	CTC01968
29	29	1	E88_peg.2053	1240_peg.2427	132CV__peg.161	2017.061_peg.688	3483_peg.1320	329_peg.2517	358-99_peg.2301	3582_peg.589	407.86_peg.977	46-1-08_peg.2384	51215_peg.1572	526.17_peg.1308	63.05_peg.1351	641.84_peg.1177	75.97_peg.2317	778.17_peg.777	B4_peg.2508	157.15_peg.838	202.15_peg.1896	4784A_peg.2025	89.12_peg.319	COR1_peg.2514	TMP2_peg.352	c-tet-1586-U1_peg.938	c-tet-1586-Z1_peg.1703	strain-3_peg.2664	Hcp transcriptional regulator HcpR (Crp/Fnr family)	CTC01969
29	29	1	E88_peg.2054	1240_peg.2428	132CV__peg.2488	2017.061_peg.689	3483_peg.1321	329_peg.2518	358-99_peg.2302	3582_peg.590	407.86_peg.978	46-1-08_peg.2385	51215_peg.1573	526.17_peg.1309	63.05_peg.1352	641.84_peg.1178	75.97_peg.2318	778.17_peg.778	B4_peg.2509	157.15_peg.839	202.15_peg.1897	4784A_peg.2026	89.12_peg.320	COR1_peg.2515	TMP2_peg.353	c-tet-1586-U1_peg.939	c-tet-1586-Z1_peg.1704	strain-3_peg.2665	membrane associated protein	CTC01970
29	29	1	E88_peg.2055	1240_peg.2429	132CV__peg.2489	2017.061_peg.690	3483_peg.1322	329_peg.2519	358-99_peg.2303	3582_peg.591	407.86_peg.979	46-1-08_peg.2386	51215_peg.1574	526.17_peg.1310	63.05_peg.1353	641.84_peg.1179	75.97_peg.2319	778.17_peg.779	B4_peg.2510	157.15_peg.840	202.15_peg.1898	4784A_peg.2027	89.12_peg.321	COR1_peg.2516	TMP2_peg.354	c-tet-1586-U1_peg.940	c-tet-1586-Z1_peg.1705	strain-3_peg.2666	hypothetical protein	CTC01971
29	29	1	E88_peg.2056	1240_peg.2430	132CV__peg.2490	2017.061_peg.691	3483_peg.1323	329_peg.2520	358-99_peg.2304	3582_peg.592	407.86_peg.980	46-1-08_peg.2387	51215_peg.1575	526.17_peg.1311	63.05_peg.1354	641.84_peg.1180	75.97_peg.2320	778.17_peg.780	B4_peg.2511	157.15_peg.841	202.15_peg.1899	4784A_peg.2028	89.12_peg.322	COR1_peg.2517	TMP2_peg.355	c-tet-1586-U1_peg.941	c-tet-1586-Z1_peg.1706	strain-3_peg.2667	Ferredoxin 3 fused to uncharacterized domain	CTC01972
29	29	1	E88_peg.2057	1240_peg.2431	132CV__peg.2491	2017.061_peg.692	3483_peg.1324	329_peg.2521	358-99_peg.2305	3582_peg.593	407.86_peg.981	46-1-08_peg.2388	51215_peg.1576	526.17_peg.1312	63.05_peg.1355	641.84_peg.1181	75.97_peg.2321	778.17_peg.781	B4_peg.2512	157.15_peg.842	202.15_peg.1900	4784A_peg.2029	89.12_peg.323	COR1_peg.2518	TMP2_peg.356	c-tet-1586-U1_peg.942	c-tet-1586-Z1_peg.1707	strain-3_peg.2668	Xanthine/uracil/thiamine/ascorbate permease family protein	CTC01973
29	29	1	E88_peg.2058	1240_peg.2432	132CV__peg.2492	2017.061_peg.693	3483_peg.1325	329_peg.2522	358-99_peg.2306	3582_peg.594	407.86_peg.982	46-1-08_peg.2389	51215_peg.1577	526.17_peg.1313	63.05_peg.1356	641.84_peg.1182	75.97_peg.2322	778.17_peg.782	B4_peg.2513	157.15_peg.843	202.15_peg.1901	4784A_peg.2030	89.12_peg.324	COR1_peg.2519	TMP2_peg.357	c-tet-1586-U1_peg.943	c-tet-1586-Z1_peg.1708	strain-3_peg.2669	Sodium/glycine symporter GlyP	CTC01975
29	29	1	E88_peg.2059	1240_peg.2433	132CV__peg.2493	2017.061_peg.694	3483_peg.1326	329_peg.2523	358-99_peg.2307	3582_peg.595	407.86_peg.983	46-1-08_peg.2390	51215_peg.1578	526.17_peg.1314	63.05_peg.1357	641.84_peg.1183	75.97_peg.2323	778.17_peg.783	B4_peg.2514	157.15_peg.844	202.15_peg.1902	4784A_peg.2031	89.12_peg.325	COR1_peg.2520	TMP2_peg.358	c-tet-1586-U1_peg.944	c-tet-1586-Z1_peg.1709	strain-3_peg.2670	hypothetical protein	E88_peg.2059
29	29	1	E88_peg.206	1240_peg.407	132CV__peg.586	2017.061_peg.1440	3483_peg.480	329_peg.850	358-99_peg.1162	3582_peg.45	407.86_peg.1876	46-1-08_peg.1509	51215_peg.296	526.17_peg.2115	63.05_peg.159	641.84_peg.1572	75.97_peg.1545	778.17_peg.589	B4_peg.999	157.15_peg.115	202.15_peg.494	4784A_peg.2624	89.12_peg.1389	COR1_peg.849	TMP2_peg.1107	c-tet-1586-U1_peg.2202	c-tet-1586-Z1_peg.2378	strain-3_peg.1387	Spore maturation protein A	CTC00238
29	29	1	E88_peg.2060	1240_peg.2434	132CV__peg.2494	2017.061_peg.695	3483_peg.1327	329_peg.2524	358-99_peg.2308	3582_peg.596	407.86_peg.984	46-1-08_peg.2391	51215_peg.1579	526.17_peg.1315	63.05_peg.1358	641.84_peg.1184	75.97_peg.2324	778.17_peg.784	B4_peg.2515	157.15_peg.845	202.15_peg.1903	4784A_peg.2032	89.12_peg.326	COR1_peg.2521	TMP2_peg.359	c-tet-1586-U1_peg.945	c-tet-1586-Z1_peg.1710	strain-3_peg.2671	Substrate-specific component PdxU2 of predicted pyridoxin-related ECF transporter	CTC01976
29	29	1	E88_peg.2061	1240_peg.2435	132CV__peg.2495	2017.061_peg.696	3483_peg.1328	329_peg.2525	358-99_peg.2309	3582_peg.597	407.86_peg.985	46-1-08_peg.2392	51215_peg.1580	526.17_peg.1316	63.05_peg.1359	641.84_peg.1185	75.97_peg.2325	778.17_peg.785	B4_peg.2516	157.15_peg.846	202.15_peg.1904	4784A_peg.2033	89.12_peg.327	COR1_peg.2522	TMP2_peg.360	c-tet-1586-U1_peg.946	c-tet-1586-Z1_peg.1711	strain-3_peg.2672	Carbon starvation protein A	CTC01977
29	29	1	E88_peg.2062	1240_peg.2436	132CV__peg.2496	2017.061_peg.697	3483_peg.1329	329_peg.2526	358-99_peg.2310	3582_peg.598	407.86_peg.986	46-1-08_peg.2393	51215_peg.1581	526.17_peg.1317	63.05_peg.1360	641.84_peg.1186	75.97_peg.2326	778.17_peg.786	B4_peg.2517	157.15_peg.847	202.15_peg.1905	4784A_peg.2034	89.12_peg.328	COR1_peg.2523	TMP2_peg.361	c-tet-1586-U1_peg.947	c-tet-1586-Z1_peg.1712	strain-3_peg.2673	Autolysis histidine kinase LytS	CTC01978
29	29	1	E88_peg.207	1240_peg.408	132CV__peg.587	2017.061_peg.1441	3483_peg.481	329_peg.851	358-99_peg.1163	3582_peg.46	407.86_peg.1877	46-1-08_peg.1510	51215_peg.297	526.17_peg.2116	63.05_peg.160	641.84_peg.1573	75.97_peg.1546	778.17_peg.588	B4_peg.1000	157.15_peg.116	202.15_peg.495	4784A_peg.2625	89.12_peg.1390	COR1_peg.850	TMP2_peg.1108	c-tet-1586-U1_peg.2203	c-tet-1586-Z1_peg.2379	strain-3_peg.1386	Spore maturation protein B	CTC00239
29	29	1	E88_peg.2075	1240_peg.1537	132CV__peg.1105	2017.061_peg.706	3483_peg.1341	329_peg.2042	358-99_peg.637	3582_peg.608	407.86_peg.997	46-1-08_peg.266	51215_peg.1224	526.17_peg.1328	63.05_peg.1372	641.84_peg.1197	75.97_peg.947	778.17_peg.797	B4_peg.1	157.15_peg.860	202.15_peg.1625	4784A_peg.1745	89.12_peg.2056	COR1_peg.2087	TMP2_peg.1837	c-tet-1586-U1_peg.1730	c-tet-1586-Z1_peg.441	strain-3_peg.1891	5'-nucleotidase (EC 3.1.3.5)	CTC01991
29	29	1	E88_peg.2078	1240_peg.1540	132CV__peg.1108	2017.061_peg.707	3483_peg.1342	329_peg.2045	358-99_peg.640	3582_peg.609	407.86_peg.1001	46-1-08_peg.269	51215_peg.1227	526.17_peg.1331	63.05_peg.1373	641.84_peg.1200	75.97_peg.950	778.17_peg.798	B4_peg.4	157.15_peg.863	202.15_peg.1628	4784A_peg.1748	89.12_peg.2059	COR1_peg.2090	TMP2_peg.1840	c-tet-1586-U1_peg.1733	c-tet-1586-Z1_peg.444	strain-3_peg.1894	Pyrimidine-nucleoside phosphorylase (EC 2.4.2.2)	CTC01993
29	29	1	E88_peg.2079	1240_peg.1541	132CV__peg.1109	2017.061_peg.708	3483_peg.1343	329_peg.2046	358-99_peg.641	3582_peg.610	407.86_peg.1002	46-1-08_peg.270	51215_peg.1228	526.17_peg.1332	63.05_peg.1374	641.84_peg.1201	75.97_peg.951	778.17_peg.799	B4_peg.5	157.15_peg.864	202.15_peg.1629	4784A_peg.1749	89.12_peg.2060	COR1_peg.2091	TMP2_peg.1841	c-tet-1586-U1_peg.1734	c-tet-1586-Z1_peg.445	strain-3_peg.1895	Deoxyribose-phosphate aldolase (EC 4.1.2.4)	CTC01994
29	29	1	E88_peg.208	1240_peg.409	132CV__peg.588	2017.061_peg.1442	3483_peg.482	329_peg.852	358-99_peg.1164	3582_peg.47	407.86_peg.1878	46-1-08_peg.1511	51215_peg.298	526.17_peg.2117	63.05_peg.161	641.84_peg.1574	75.97_peg.1547	778.17_peg.587	B4_peg.1001	157.15_peg.117	202.15_peg.496	4784A_peg.2626	89.12_peg.1391	COR1_peg.851	TMP2_peg.1109	c-tet-1586-U1_peg.2204	c-tet-1586-Z1_peg.2380	strain-3_peg.1385	ABC transporter, ATP-binding protein	CTC00240
29	29	1	E88_peg.2080	1240_peg.1542	132CV__peg.1110	2017.061_peg.709	3483_peg.1344	329_peg.2047	358-99_peg.642	3582_peg.611	407.86_peg.1003	46-1-08_peg.271	51215_peg.1229	526.17_peg.1333	63.05_peg.1375	641.84_peg.1202	75.97_peg.952	778.17_peg.800	B4_peg.6	157.15_peg.865	202.15_peg.1630	4784A_peg.1750	89.12_peg.2061	COR1_peg.2092	TMP2_peg.1842	c-tet-1586-U1_peg.1735	c-tet-1586-Z1_peg.446	strain-3_peg.1896	Sulfur oxidation protein SoxB	CTC01995
29	29	1	E88_peg.2081	1240_peg.1543	132CV__peg.1111	2017.061_peg.710	3483_peg.1345	329_peg.2048	358-99_peg.643	3582_peg.612	407.86_peg.1004	46-1-08_peg.272	51215_peg.1230	526.17_peg.1334	63.05_peg.1376	641.84_peg.1203	75.97_peg.953	778.17_peg.801	B4_peg.7	157.15_peg.866	202.15_peg.1631	4784A_peg.1751	89.12_peg.2062	COR1_peg.2093	TMP2_peg.1843	c-tet-1586-U1_peg.1736	c-tet-1586-Z1_peg.447	strain-3_peg.1897	hypothetical protein	E88_peg.2081
29	29	1	E88_peg.2082	1240_peg.1544	132CV__peg.1112	2017.061_peg.711	3483_peg.1346	329_peg.2049	358-99_peg.644	3582_peg.613	407.86_peg.1005	46-1-08_peg.273	51215_peg.1231	526.17_peg.1335	63.05_peg.1377	641.84_peg.1204	75.97_peg.954	778.17_peg.802	B4_peg.8	157.15_peg.867	202.15_peg.1632	4784A_peg.1752	89.12_peg.2063	COR1_peg.2094	TMP2_peg.1844	c-tet-1586-U1_peg.1737	c-tet-1586-Z1_peg.448	strain-3_peg.1898	Glycerol uptake facilitator protein	CTC01996
29	29	1	E88_peg.2083	1240_peg.1545	132CV__peg.1113	2017.061_peg.712	3483_peg.1347	329_peg.2050	358-99_peg.645	3582_peg.614	407.86_peg.1006	46-1-08_peg.274	51215_peg.1232	526.17_peg.1336	63.05_peg.1378	641.84_peg.1205	75.97_peg.955	778.17_peg.803	B4_peg.9	157.15_peg.868	202.15_peg.1633	4784A_peg.1753	89.12_peg.2064	COR1_peg.2095	TMP2_peg.1845	c-tet-1586-U1_peg.1738	c-tet-1586-Z1_peg.449	strain-3_peg.1899	Aminopeptidase S (Leu, Val, Phe, Tyr preference) (EC 3.4.11.24)	CTC01997
29	29	1	E88_peg.2084	1240_peg.1546	132CV__peg.1114	2017.061_peg.713	3483_peg.1348	329_peg.2051	358-99_peg.646	3582_peg.615	407.86_peg.1007	46-1-08_peg.275	51215_peg.1233	526.17_peg.1337	63.05_peg.1379	641.84_peg.1206	75.97_peg.956	778.17_peg.804	B4_peg.10	157.15_peg.869	202.15_peg.1634	4784A_peg.1754	89.12_peg.2065	COR1_peg.2096	TMP2_peg.1846	c-tet-1586-U1_peg.1739	c-tet-1586-Z1_peg.450	strain-3_peg.1900	L-lactate dehydrogenase (EC 1.1.1.27)	CTC01998
29	29	1	E88_peg.2085	1240_peg.1547	132CV__peg.1115	2017.061_peg.714	3483_peg.1349	329_peg.2052	358-99_peg.647	3582_peg.616	407.86_peg.1008	46-1-08_peg.276	51215_peg.1234	526.17_peg.1338	63.05_peg.1380	641.84_peg.1207	75.97_peg.957	778.17_peg.805	B4_peg.11	157.15_peg.870	202.15_peg.1635	4784A_peg.1755	89.12_peg.2066	COR1_peg.2097	TMP2_peg.1847	c-tet-1586-U1_peg.1740	c-tet-1586-Z1_peg.451	strain-3_peg.1901	hypothetical protein	E88_peg.2085
29	29	1	E88_peg.2086	1240_peg.1548	132CV__peg.1116	2017.061_peg.715	3483_peg.1350	329_peg.2053	358-99_peg.648	3582_peg.617	407.86_peg.1009	46-1-08_peg.277	51215_peg.1235	526.17_peg.1339	63.05_peg.1381	641.84_peg.1208	75.97_peg.958	778.17_peg.806	B4_peg.12	157.15_peg.871	202.15_peg.1636	4784A_peg.1756	89.12_peg.2067	COR1_peg.2098	TMP2_peg.1848	c-tet-1586-U1_peg.1741	c-tet-1586-Z1_peg.452	strain-3_peg.1902	Zinc finger domain	E88_peg.2086
29	29	1	E88_peg.2087	1240_peg.1549	132CV__peg.1117	2017.061_peg.716	3483_peg.1351	329_peg.2054	358-99_peg.649	3582_peg.618	407.86_peg.1010	46-1-08_peg.278	51215_peg.1236	526.17_peg.1340	63.05_peg.1382	641.84_peg.1209	75.97_peg.959	778.17_peg.807	B4_peg.13	157.15_peg.872	202.15_peg.1637	4784A_peg.1757	89.12_peg.2068	COR1_peg.2099	TMP2_peg.1849	c-tet-1586-U1_peg.1742	c-tet-1586-Z1_peg.453	strain-3_peg.1903	DEAD-box ATP-dependent RNA helicase CshA (EC 3.6.4.13)	CTC01999
29	29	1	E88_peg.2088	1240_peg.1550	132CV__peg.1118	2017.061_peg.717	3483_peg.1352	329_peg.2055	358-99_peg.650	3582_peg.619	407.86_peg.1011	46-1-08_peg.279	51215_peg.1237	526.17_peg.1341	63.05_peg.1383	641.84_peg.1210	75.97_peg.960	778.17_peg.808	B4_peg.14	157.15_peg.873	202.15_peg.1638	4784A_peg.1758	89.12_peg.2069	COR1_peg.2100	TMP2_peg.1850	c-tet-1586-U1_peg.1743	c-tet-1586-Z1_peg.454	strain-3_peg.1904	Voltage-gated chloride channel family protein	CTC02001
29	29	1	E88_peg.2089	1240_peg.1551	132CV__peg.1119	2017.061_peg.718	3483_peg.1353	329_peg.2056	358-99_peg.651	3582_peg.620	407.86_peg.1012	46-1-08_peg.280	51215_peg.1238	526.17_peg.1342	63.05_peg.1384	641.84_peg.1211	75.97_peg.961	778.17_peg.809	B4_peg.15	157.15_peg.874	202.15_peg.1639	4784A_peg.1759	89.12_peg.2070	COR1_peg.2101	TMP2_peg.1851	c-tet-1586-U1_peg.1744	c-tet-1586-Z1_peg.455	strain-3_peg.1905	DegV family protein	CTC02002
29	29	1	E88_peg.209	1240_peg.410	132CV__peg.589	2017.061_peg.1443	3483_peg.483	329_peg.853	358-99_peg.1165	3582_peg.48	407.86_peg.1879	46-1-08_peg.1512	51215_peg.299	526.17_peg.2118	63.05_peg.162	641.84_peg.1575	75.97_peg.1548	778.17_peg.586	B4_peg.1002	157.15_peg.118	202.15_peg.497	4784A_peg.2627	89.12_peg.1392	COR1_peg.852	TMP2_peg.1110	c-tet-1586-U1_peg.2205	c-tet-1586-Z1_peg.2381	strain-3_peg.1384	ABC transporter permease protein	CTC00241
29	29	1	E88_peg.2090	1240_peg.1552	132CV__peg.1120	2017.061_peg.719	3483_peg.1354	329_peg.2057	358-99_peg.652	3582_peg.621	407.86_peg.1013	46-1-08_peg.281	51215_peg.1239	526.17_peg.1343	63.05_peg.1385	641.84_peg.1212	75.97_peg.962	778.17_peg.810	B4_peg.16	157.15_peg.875	202.15_peg.1640	4784A_peg.1760	89.12_peg.2071	COR1_peg.2102	TMP2_peg.1852	c-tet-1586-U1_peg.1745	c-tet-1586-Z1_peg.456	strain-3_peg.1906	hypothetical protein	CTC02003
29	29	1	E88_peg.2091	1240_peg.1553	132CV__peg.1121	2017.061_peg.720	3483_peg.1355	329_peg.2058	358-99_peg.653	3582_peg.622	407.86_peg.1014	46-1-08_peg.282	51215_peg.1240	526.17_peg.1344	63.05_peg.1386	641.84_peg.1213	75.97_peg.963	778.17_peg.811	B4_peg.17	157.15_peg.876	202.15_peg.1641	4784A_peg.1761	89.12_peg.2072	COR1_peg.2103	TMP2_peg.1853	c-tet-1586-U1_peg.1746	c-tet-1586-Z1_peg.457	strain-3_peg.1907	FIG056164: rhomboid family serine protease	CTC02005
29	29	1	E88_peg.2092	1240_peg.1554	132CV__peg.1122	2017.061_peg.721	3483_peg.1356	329_peg.2059	358-99_peg.654	3582_peg.623	407.86_peg.1015	46-1-08_peg.283	51215_peg.1241	526.17_peg.1345	63.05_peg.1387	641.84_peg.1214	75.97_peg.964	778.17_peg.812	B4_peg.18	157.15_peg.877	202.15_peg.1642	4784A_peg.1762	89.12_peg.2073	COR1_peg.2104	TMP2_peg.1854	c-tet-1586-U1_peg.1747	c-tet-1586-Z1_peg.458	strain-3_peg.1908	FIG137478: Hypothetical protein	CTC02006
29	29	1	E88_peg.2093	1240_peg.1555	132CV__peg.1123	2017.061_peg.722	3483_peg.1357	329_peg.2060	358-99_peg.655	3582_peg.624	407.86_peg.1016	46-1-08_peg.284	51215_peg.1242	526.17_peg.1346	63.05_peg.1388	641.84_peg.1215	75.97_peg.965	778.17_peg.813	B4_peg.19	157.15_peg.878	202.15_peg.1643	4784A_peg.1763	89.12_peg.2074	COR1_peg.2105	TMP2_peg.1855	c-tet-1586-U1_peg.1748	c-tet-1586-Z1_peg.459	strain-3_peg.1909	UPF0135 protein Bsu YqfO	CTC02007
29	29	1	E88_peg.2094	1240_peg.1556	132CV__peg.1124	2017.061_peg.723	3483_peg.1358	329_peg.2061	358-99_peg.656	3582_peg.625	407.86_peg.1017	46-1-08_peg.285	51215_peg.1243	526.17_peg.1347	63.05_peg.1389	641.84_peg.1216	75.97_peg.966	778.17_peg.814	B4_peg.20	157.15_peg.879	202.15_peg.1644	4784A_peg.1764	89.12_peg.2075	COR1_peg.2106	TMP2_peg.1856	c-tet-1586-U1_peg.1749	c-tet-1586-Z1_peg.460	strain-3_peg.1910	Putative tRNA-m1A22 methylase	CTC02008
29	29	1	E88_peg.2095	1240_peg.1557	132CV__peg.1125	2017.061_peg.724	3483_peg.1359	329_peg.2062	358-99_peg.657	3582_peg.626	407.86_peg.1018	46-1-08_peg.286	51215_peg.1244	526.17_peg.1348	63.05_peg.1390	641.84_peg.1217	75.97_peg.967	778.17_peg.815	B4_peg.21	157.15_peg.880	202.15_peg.1645	4784A_peg.1765	89.12_peg.2076	COR1_peg.2107	TMP2_peg.1857	c-tet-1586-U1_peg.1750	c-tet-1586-Z1_peg.461	strain-3_peg.1911	hypothetical protein	CTC02009
29	29	1	E88_peg.2096	1240_peg.1558	132CV__peg.1126	2017.061_peg.725	3483_peg.1360	329_peg.2063	358-99_peg.658	3582_peg.627	407.86_peg.1019	46-1-08_peg.287	51215_peg.1245	526.17_peg.1349	63.05_peg.1391	641.84_peg.1218	75.97_peg.968	778.17_peg.816	B4_peg.22	157.15_peg.881	202.15_peg.1646	4784A_peg.1766	89.12_peg.2077	COR1_peg.2108	TMP2_peg.1858	c-tet-1586-U1_peg.1751	c-tet-1586-Z1_peg.462	strain-3_peg.1912	RNA polymerase sigma factor RpoD	CTC02010
29	29	1	E88_peg.2097	1240_peg.1559	132CV__peg.1127	2017.061_peg.726	3483_peg.1361	329_peg.2064	358-99_peg.659	3582_peg.628	407.86_peg.1020	46-1-08_peg.288	51215_peg.1246	526.17_peg.1350	63.05_peg.1392	641.84_peg.1219	75.97_peg.969	778.17_peg.817	B4_peg.23	157.15_peg.882	202.15_peg.1647	4784A_peg.1767	89.12_peg.2078	COR1_peg.2109	TMP2_peg.1859	c-tet-1586-U1_peg.1752	c-tet-1586-Z1_peg.463	strain-3_peg.1913	DNA primase (EC 2.7.7.-)	CTC02011
29	29	1	E88_peg.2098	1240_peg.1560	132CV__peg.1128	2017.061_peg.727	3483_peg.1362	329_peg.2065	358-99_peg.660	3582_peg.629	407.86_peg.1021	46-1-08_peg.289	51215_peg.1247	526.17_peg.1351	63.05_peg.1393	641.84_peg.1220	75.97_peg.970	778.17_peg.818	B4_peg.24	157.15_peg.883	202.15_peg.1648	4784A_peg.1768	89.12_peg.2079	COR1_peg.2110	TMP2_peg.1860	c-tet-1586-U1_peg.1753	c-tet-1586-Z1_peg.464	strain-3_peg.1914	dNTP triphosphohydrolase, broad substrate specificity, subgroup 2	CTC02012
29	29	1	E88_peg.2099	1240_peg.1561	132CV__peg.1129	2017.061_peg.728	3483_peg.1363	329_peg.2066	358-99_peg.661	3582_peg.630	407.86_peg.1022	46-1-08_peg.290	51215_peg.1248	526.17_peg.1352	63.05_peg.1394	641.84_peg.1221	75.97_peg.971	778.17_peg.819	B4_peg.25	157.15_peg.884	202.15_peg.1649	4784A_peg.1769	89.12_peg.2080	COR1_peg.2111	TMP2_peg.1861	c-tet-1586-U1_peg.1754	c-tet-1586-Z1_peg.465	strain-3_peg.1915	Spore coat protein S	CTC02013
29	29	1	E88_peg.21	1240_peg.2657	132CV__peg.113	2017.061_peg.2662	3483_peg.1097	329_peg.2668	358-99_peg.2558	3582_peg.367	407.86_peg.2700	46-1-08_peg.2736	51215_peg.30	526.17_peg.2817	63.05_peg.29	641.84_peg.2711	75.97_peg.2812	778.17_peg.1705	B4_peg.2681	157.15_peg.75	202.15_peg.1113	4784A_peg.1435	89.12_peg.2469	COR1_peg.2711	TMP2_peg.29	c-tet-1586-U1_peg.80	c-tet-1586-Z1_peg.42	strain-3_peg.2770	hypothetical protein	E88_peg.21
29	29	1	E88_peg.210	1240_peg.411	132CV__peg.590	2017.061_peg.1444	3483_peg.484	329_peg.854	358-99_peg.1166	3582_peg.49	407.86_peg.1880	46-1-08_peg.1513	51215_peg.300	526.17_peg.2119	63.05_peg.163	641.84_peg.1576	75.97_peg.1549	778.17_peg.585	B4_peg.1003	157.15_peg.119	202.15_peg.498	4784A_peg.2628	89.12_peg.1393	COR1_peg.853	TMP2_peg.1111	c-tet-1586-U1_peg.2206	c-tet-1586-Z1_peg.2382	strain-3_peg.1383	Uracil-DNA glycosylase, family 4	CTC00242
29	29	1	E88_peg.2100	1240_peg.1562	132CV__peg.1130	2017.061_peg.729	3483_peg.1364	329_peg.2067	358-99_peg.662	3582_peg.631	407.86_peg.1023	46-1-08_peg.291	51215_peg.1249	526.17_peg.1353	63.05_peg.1395	641.84_peg.1222	75.97_peg.972	778.17_peg.820	B4_peg.26	157.15_peg.885	202.15_peg.1650	4784A_peg.1770	89.12_peg.2081	COR1_peg.2112	TMP2_peg.1862	c-tet-1586-U1_peg.1755	c-tet-1586-Z1_peg.466	strain-3_peg.1916	Pyruvate,phosphate dikinase (EC 2.7.9.1)	CTC02014
29	29	1	E88_peg.2101	1240_peg.1563	132CV__peg.1131	2017.061_peg.730	3483_peg.1365	329_peg.2068	358-99_peg.663	3582_peg.632	407.86_peg.1024	46-1-08_peg.292	51215_peg.1250	526.17_peg.1354	63.05_peg.1396	641.84_peg.1223	75.97_peg.973	778.17_peg.821	B4_peg.27	157.15_peg.886	202.15_peg.1651	4784A_peg.1771	89.12_peg.2082	COR1_peg.2113	TMP2_peg.1863	c-tet-1586-U1_peg.1756	c-tet-1586-Z1_peg.467	strain-3_peg.1917	CBS domain protein, lmo1865 homolog	CTC02015
29	29	1	E88_peg.2102	1240_peg.1564	132CV__peg.1132	2017.061_peg.731	3483_peg.1366	329_peg.2069	358-99_peg.664	3582_peg.633	407.86_peg.1025	46-1-08_peg.293	51215_peg.1251	526.17_peg.1355	63.05_peg.1397	641.84_peg.1224	75.97_peg.974	778.17_peg.822	B4_peg.28	157.15_peg.887	202.15_peg.1652	4784A_peg.1772	89.12_peg.2083	COR1_peg.2114	TMP2_peg.1864	c-tet-1586-U1_peg.1757	c-tet-1586-Z1_peg.468	strain-3_peg.1918	N-terminal of elongation factor Ts	CTC02016
29	29	1	E88_peg.2103	1240_peg.1565	132CV__peg.1133	2017.061_peg.732	3483_peg.1367	329_peg.2070	358-99_peg.665	3582_peg.634	407.86_peg.1026	46-1-08_peg.294	51215_peg.1252	526.17_peg.1356	63.05_peg.1398	641.84_peg.1225	75.97_peg.975	778.17_peg.823	B4_peg.29	157.15_peg.888	202.15_peg.1653	4784A_peg.1773	89.12_peg.2084	COR1_peg.2115	TMP2_peg.1865	c-tet-1586-U1_peg.1758	c-tet-1586-Z1_peg.469	strain-3_peg.1919	DNA recombination and repair protein RecO	CTC02017
29	29	1	E88_peg.2104	1240_peg.1566	132CV__peg.1134	2017.061_peg.733	3483_peg.1368	329_peg.2071	358-99_peg.666	3582_peg.635	407.86_peg.1027	46-1-08_peg.295	51215_peg.1253	526.17_peg.1357	63.05_peg.1399	641.84_peg.1226	75.97_peg.976	778.17_peg.824	B4_peg.30	157.15_peg.889	202.15_peg.1654	4784A_peg.1774	89.12_peg.2085	COR1_peg.2116	TMP2_peg.1866	c-tet-1586-U1_peg.1759	c-tet-1586-Z1_peg.470	strain-3_peg.1920	GTP-binding protein Era	CTC02018
29	29	1	E88_peg.2105	1240_peg.1567	132CV__peg.1135	2017.061_peg.734	3483_peg.1369	329_peg.2072	358-99_peg.667	3582_peg.636	407.86_peg.1028	46-1-08_peg.296	51215_peg.1254	526.17_peg.1358	63.05_peg.1400	641.84_peg.1227	75.97_peg.977	778.17_peg.825	B4_peg.31	157.15_peg.890	202.15_peg.1655	4784A_peg.1775	89.12_peg.2086	COR1_peg.2117	TMP2_peg.1867	c-tet-1586-U1_peg.1760	c-tet-1586-Z1_peg.471	strain-3_peg.1921	Cytidine deaminase (EC 3.5.4.5)	CTC02019
29	29	1	E88_peg.2106	1240_peg.1568	132CV__peg.1136	2017.061_peg.735	3483_peg.1370	329_peg.2073	358-99_peg.668	3582_peg.637	407.86_peg.1029	46-1-08_peg.297	51215_peg.1255	526.17_peg.1359	63.05_peg.1401	641.84_peg.1228	75.97_peg.978	778.17_peg.826	B4_peg.32	157.15_peg.891	202.15_peg.1656	4784A_peg.1776	89.12_peg.2087	COR1_peg.2118	TMP2_peg.1868	c-tet-1586-U1_peg.1761	c-tet-1586-Z1_peg.472	strain-3_peg.1922	Diacylglycerol kinase (EC 2.7.1.107)	CTC02020
29	29	1	E88_peg.2107	1240_peg.1569	132CV__peg.1137	2017.061_peg.736	3483_peg.1371	329_peg.2074	358-99_peg.669	3582_peg.638	407.86_peg.1030	46-1-08_peg.298	51215_peg.1256	526.17_peg.1360	63.05_peg.1402	641.84_peg.1229	75.97_peg.979	778.17_peg.827	B4_peg.33	157.15_peg.892	202.15_peg.1657	4784A_peg.1777	89.12_peg.2088	COR1_peg.2119	TMP2_peg.1869	c-tet-1586-U1_peg.1762	c-tet-1586-Z1_peg.473	strain-3_peg.1923	Metal-dependent hydrolase YbeY, involved in rRNA and/or ribosome maturation and assembly	CTC02021
29	29	1	E88_peg.2108	1240_peg.1570	132CV__peg.1138	2017.061_peg.737	3483_peg.1372	329_peg.2075	358-99_peg.670	3582_peg.639	407.86_peg.1031	46-1-08_peg.299	51215_peg.1257	526.17_peg.1361	63.05_peg.1403	641.84_peg.1230	75.97_peg.980	778.17_peg.828	B4_peg.34	157.15_peg.893	202.15_peg.1658	4784A_peg.1778	89.12_peg.2089	COR1_peg.2120	TMP2_peg.1870	c-tet-1586-U1_peg.1763	c-tet-1586-Z1_peg.474	strain-3_peg.1924	Membrane protein containing HD superfamily hydrolase domain, YQFF ortholog	CTC02023
29	29	1	E88_peg.2109	1240_peg.1571	132CV__peg.1139	2017.061_peg.738	3483_peg.1373	329_peg.2076	358-99_peg.671	3582_peg.640	407.86_peg.1032	46-1-08_peg.300	51215_peg.1258	526.17_peg.1362	63.05_peg.1404	641.84_peg.1231	75.97_peg.981	778.17_peg.829	B4_peg.35	157.15_peg.894	202.15_peg.1659	4784A_peg.1779	89.12_peg.2090	COR1_peg.2121	TMP2_peg.1871	c-tet-1586-U1_peg.1764	c-tet-1586-Z1_peg.475	strain-3_peg.1925	Stage IV sporulation protein	CTC02024
29	29	1	E88_peg.211	1240_peg.412	132CV__peg.591	2017.061_peg.1445	3483_peg.485	329_peg.855	358-99_peg.1167	3582_peg.50	407.86_peg.1881	46-1-08_peg.1514	51215_peg.301	526.17_peg.2120	63.05_peg.164	641.84_peg.1577	75.97_peg.1550	778.17_peg.584	B4_peg.1004	157.15_peg.120	202.15_peg.499	4784A_peg.2629	89.12_peg.1394	COR1_peg.854	TMP2_peg.1112	c-tet-1586-U1_peg.2207	c-tet-1586-Z1_peg.2383	strain-3_peg.1382	Methionyl-tRNA synthetase (EC 6.1.1.10)	CTC00243
29	29	1	E88_peg.2110	1240_peg.1572	132CV__peg.1140	2017.061_peg.739	3483_peg.1374	329_peg.2077	358-99_peg.672	3582_peg.641	407.86_peg.1033	46-1-08_peg.301	51215_peg.1259	526.17_peg.1363	63.05_peg.1405	641.84_peg.1232	75.97_peg.982	778.17_peg.830	B4_peg.36	157.15_peg.895	202.15_peg.1660	4784A_peg.1780	89.12_peg.2091	COR1_peg.2122	TMP2_peg.1872	c-tet-1586-U1_peg.1765	c-tet-1586-Z1_peg.476	strain-3_peg.1926	FIG00512905: hypothetical protein	E88_peg.2110
29	29	1	E88_peg.2111	1240_peg.1573	132CV__peg.1141	2017.061_peg.740	3483_peg.1375	329_peg.2078	358-99_peg.673	3582_peg.642	407.86_peg.1034	46-1-08_peg.302	51215_peg.1260	526.17_peg.1364	63.05_peg.1406	641.84_peg.1233	75.97_peg.983	778.17_peg.831	B4_peg.37	157.15_peg.896	202.15_peg.1661	4784A_peg.1781	89.12_peg.2092	COR1_peg.2123	TMP2_peg.1873	c-tet-1586-U1_peg.1766	c-tet-1586-Z1_peg.477	strain-3_peg.1927	Transamidase GatB domain protein	CTC02025
29	29	1	E88_peg.2112	1240_peg.1574	132CV__peg.1142	2017.061_peg.741	3483_peg.1376	329_peg.2079	358-99_peg.674	3582_peg.643	407.86_peg.1035	46-1-08_peg.303	51215_peg.1261	526.17_peg.1365	63.05_peg.1407	641.84_peg.1234	75.97_peg.984	778.17_peg.832	B4_peg.38	157.15_peg.897	202.15_peg.1662	4784A_peg.1782	89.12_peg.2093	COR1_peg.2124	TMP2_peg.1874	c-tet-1586-U1_peg.1767	c-tet-1586-Z1_peg.478	strain-3_peg.1928	SSU ribosomal protein S21p	E88_peg.2112
29	29	1	E88_peg.2113	1240_peg.1575	132CV__peg.1143	2017.061_peg.742	3483_peg.1377	329_peg.2080	358-99_peg.675	3582_peg.644	407.86_peg.1036	46-1-08_peg.304	51215_peg.1262	526.17_peg.1366	63.05_peg.1408	641.84_peg.1235	75.97_peg.985	778.17_peg.833	B4_peg.39	157.15_peg.898	202.15_peg.1663	4784A_peg.1783	89.12_peg.2094	COR1_peg.2125	TMP2_peg.1875	c-tet-1586-U1_peg.1768	c-tet-1586-Z1_peg.479	strain-3_peg.1929	HIT family hydrolase	CTC02026
29	29	1	E88_peg.2114	1240_peg.1576	132CV__peg.1144	2017.061_peg.743	3483_peg.1378	329_peg.2081	358-99_peg.676	3582_peg.645	407.86_peg.1037	46-1-08_peg.305	51215_peg.1263	526.17_peg.1367	63.05_peg.1409	641.84_peg.1236	75.97_peg.986	778.17_peg.834	B4_peg.40	157.15_peg.899	202.15_peg.1664	4784A_peg.1784	89.12_peg.2095	COR1_peg.2126	TMP2_peg.1876	c-tet-1586-U1_peg.1769	c-tet-1586-Z1_peg.480	strain-3_peg.1930	tRNA-t(6)A37 methylthiotransferase	CTC02027
29	29	1	E88_peg.2115	1240_peg.1577	132CV__peg.1145	2017.061_peg.744	3483_peg.1379	329_peg.2082	358-99_peg.677	3582_peg.646	407.86_peg.1038	46-1-08_peg.306	51215_peg.1264	526.17_peg.1368	63.05_peg.1410	641.84_peg.1237	75.97_peg.987	778.17_peg.835	B4_peg.41	157.15_peg.900	202.15_peg.1665	4784A_peg.1785	89.12_peg.2096	COR1_peg.2127	TMP2_peg.1877	c-tet-1586-U1_peg.1770	c-tet-1586-Z1_peg.481	strain-3_peg.1931	Ribosomal RNA small subunit methyltransferase E (EC 2.1.1.-)	CTC02028
29	29	1	E88_peg.2116	1240_peg.1578	132CV__peg.1146	2017.061_peg.745	3483_peg.1380	329_peg.2083	358-99_peg.678	3582_peg.647	407.86_peg.1039	46-1-08_peg.307	51215_peg.1265	526.17_peg.1369	63.05_peg.1411	641.84_peg.1238	75.97_peg.988	778.17_peg.836	B4_peg.42	157.15_peg.901	202.15_peg.1666	4784A_peg.1786	89.12_peg.2097	COR1_peg.2128	TMP2_peg.1878	c-tet-1586-U1_peg.1771	c-tet-1586-Z1_peg.482	strain-3_peg.1932	Ribosomal protein L11 methyltransferase (EC 2.1.1.-)	CTC02029
29	29	1	E88_peg.2117	1240_peg.1579	132CV__peg.1147	2017.061_peg.746	3483_peg.2572	329_peg.2084	358-99_peg.679	3582_peg.648	407.86_peg.1040	46-1-08_peg.308	51215_peg.1266	526.17_peg.1370	63.05_peg.2209	641.84_peg.1239	75.97_peg.989	778.17_peg.837	B4_peg.43	157.15_peg.902	202.15_peg.1667	4784A_peg.1787	89.12_peg.2098	COR1_peg.2129	TMP2_peg.1879	c-tet-1586-U1_peg.1772	c-tet-1586-Z1_peg.483	strain-3_peg.1933	Chaperone protein DnaJ	CTC02030
29	29	1	E88_peg.2118	1240_peg.1580	132CV__peg.1148	2017.061_peg.747	3483_peg.2573	329_peg.2085	358-99_peg.680	3582_peg.649	407.86_peg.1041	46-1-08_peg.309	51215_peg.1267	526.17_peg.1371	63.05_peg.2210	641.84_peg.1240	75.97_peg.990	778.17_peg.838	B4_peg.44	157.15_peg.903	202.15_peg.1668	4784A_peg.1788	89.12_peg.2099	COR1_peg.2130	TMP2_peg.1880	c-tet-1586-U1_peg.1773	c-tet-1586-Z1_peg.484	strain-3_peg.1934	Chaperone protein DnaK	CTC02031
29	29	1	E88_peg.2119	1240_peg.1581	132CV__peg.1149	2017.061_peg.748	3483_peg.2574	329_peg.2086	358-99_peg.681	3582_peg.650	407.86_peg.1042	46-1-08_peg.310	51215_peg.1268	526.17_peg.1372	63.05_peg.2211	641.84_peg.1241	75.97_peg.991	778.17_peg.839	B4_peg.45	157.15_peg.904	202.15_peg.1669	4784A_peg.1789	89.12_peg.2100	COR1_peg.2131	TMP2_peg.1881	c-tet-1586-U1_peg.1774	c-tet-1586-Z1_peg.485	strain-3_peg.1935	Heat shock protein GrpE	CTC02032
29	29	1	E88_peg.212	1240_peg.413	132CV__peg.592	2017.061_peg.1446	3483_peg.486	329_peg.856	358-99_peg.1168	3582_peg.51	407.86_peg.1882	46-1-08_peg.1515	51215_peg.302	526.17_peg.2121	63.05_peg.165	641.84_peg.1578	75.97_peg.1551	778.17_peg.583	B4_peg.1005	157.15_peg.121	202.15_peg.500	4784A_peg.2630	89.12_peg.1395	COR1_peg.855	TMP2_peg.1113	c-tet-1586-U1_peg.2208	c-tet-1586-Z1_peg.2384	strain-3_peg.1381	Putative deoxyribonuclease YcfH	CTC00244
29	29	1	E88_peg.2120	1240_peg.1582	132CV__peg.1150	2017.061_peg.749	3483_peg.2575	329_peg.2087	358-99_peg.682	3582_peg.651	407.86_peg.1043	46-1-08_peg.311	51215_peg.1269	526.17_peg.1373	63.05_peg.2212	641.84_peg.1242	75.97_peg.992	778.17_peg.840	B4_peg.46	157.15_peg.905	202.15_peg.1670	4784A_peg.1790	89.12_peg.2101	COR1_peg.2132	TMP2_peg.1882	c-tet-1586-U1_peg.1775	c-tet-1586-Z1_peg.486	strain-3_peg.1936	Heat-inducible transcription repressor HrcA	CTC02033
29	29	1	E88_peg.2121	1240_peg.1583	132CV__peg.1151	2017.061_peg.750	3483_peg.2576	329_peg.2088	358-99_peg.683	3582_peg.652	407.86_peg.1044	46-1-08_peg.312	51215_peg.1270	526.17_peg.1374	63.05_peg.2213	641.84_peg.1243	75.97_peg.993	778.17_peg.841	B4_peg.47	157.15_peg.906	202.15_peg.1671	4784A_peg.1791	89.12_peg.2102	COR1_peg.2133	TMP2_peg.1883	c-tet-1586-U1_peg.1776	c-tet-1586-Z1_peg.487	strain-3_peg.1937	Hypothetical radical SAM family enzyme in heat shock gene cluster, similarity with CPO of BS HemN-type	CTC02034
29	29	1	E88_peg.2122	1240_peg.1584	132CV__peg.1152	2017.061_peg.751	3483_peg.2577	329_peg.2089	358-99_peg.684	3582_peg.653	407.86_peg.1045	46-1-08_peg.313	51215_peg.1271	526.17_peg.1375	63.05_peg.2214	641.84_peg.1244	75.97_peg.994	778.17_peg.842	B4_peg.48	157.15_peg.907	202.15_peg.1672	4784A_peg.1792	89.12_peg.2103	COR1_peg.2134	TMP2_peg.1884	c-tet-1586-U1_peg.1777	c-tet-1586-Z1_peg.488	strain-3_peg.1938	Translation elongation factor LepA	CTC02035
29	29	1	E88_peg.2123	1240_peg.1585	132CV__peg.1153	2017.061_peg.752	3483_peg.2578	329_peg.2090	358-99_peg.685	3582_peg.654	407.86_peg.1046	46-1-08_peg.314	51215_peg.1272	526.17_peg.1376	63.05_peg.2215	641.84_peg.1245	75.97_peg.995	778.17_peg.843	B4_peg.49	157.15_peg.908	202.15_peg.1673	4784A_peg.1793	89.12_peg.2104	COR1_peg.2135	TMP2_peg.1885	c-tet-1586-U1_peg.1778	c-tet-1586-Z1_peg.489	strain-3_peg.1939	FIG00518957: hypothetical protein	CTC02036
29	29	1	E88_peg.2125	1240_peg.1586	132CV__peg.1155	2017.061_peg.754	3483_peg.2580	329_peg.2092	358-99_peg.687	3582_peg.656	407.86_peg.1048	46-1-08_peg.316	51215_peg.1274	526.17_peg.1378	63.05_peg.2217	641.84_peg.1247	75.97_peg.997	778.17_peg.845	B4_peg.51	157.15_peg.910	202.15_peg.1675	4784A_peg.1795	89.12_peg.2106	COR1_peg.2137	TMP2_peg.1887	c-tet-1586-U1_peg.1780	c-tet-1586-Z1_peg.491	strain-3_peg.1941	Stage II sporulation protein P	CTC02038
29	29	1	E88_peg.2126	1240_peg.1587	132CV__peg.1156	2017.061_peg.755	3483_peg.2581	329_peg.2093	358-99_peg.688	3582_peg.657	407.86_peg.1049	46-1-08_peg.317	51215_peg.1275	526.17_peg.1379	63.05_peg.2218	641.84_peg.1248	75.97_peg.998	778.17_peg.846	B4_peg.52	157.15_peg.911	202.15_peg.1676	4784A_peg.1796	89.12_peg.2107	COR1_peg.2138	TMP2_peg.1888	c-tet-1586-U1_peg.1781	c-tet-1586-Z1_peg.492	strain-3_peg.1942	Endopeptidase spore protease Gpr (EC 3.4.24.78)	CTC02040
29	29	1	E88_peg.2127	1240_peg.1588	132CV__peg.1157	2017.061_peg.756	3483_peg.2582	329_peg.2094	358-99_peg.689	3582_peg.658	407.86_peg.1050	46-1-08_peg.318	51215_peg.1276	526.17_peg.1380	63.05_peg.2219	641.84_peg.1249	75.97_peg.999	778.17_peg.847	B4_peg.53	157.15_peg.912	202.15_peg.1677	4784A_peg.1797	89.12_peg.2108	COR1_peg.2139	TMP2_peg.1889	c-tet-1586-U1_peg.1782	c-tet-1586-Z1_peg.493	strain-3_peg.1943	SSU ribosomal protein S20p	E88_peg.2127
29	29	1	E88_peg.2128	1240_peg.1589	132CV__peg.1158	2017.061_peg.757	3483_peg.2583	329_peg.2095	358-99_peg.690	3582_peg.659	407.86_peg.1051	46-1-08_peg.319	51215_peg.1277	526.17_peg.1381	63.05_peg.2220	641.84_peg.1250	75.97_peg.1000	778.17_peg.848	B4_peg.54	157.15_peg.913	202.15_peg.1678	4784A_peg.1798	89.12_peg.2109	COR1_peg.2140	TMP2_peg.1890	c-tet-1586-U1_peg.1783	c-tet-1586-Z1_peg.494	strain-3_peg.1944	DNA polymerase III delta subunit (EC 2.7.7.7)	CTC02041
29	29	1	E88_peg.213	1240_peg.414	132CV__peg.593	2017.061_peg.1447	3483_peg.487	329_peg.857	358-99_peg.1169	3582_peg.52	407.86_peg.1883	46-1-08_peg.1516	51215_peg.303	526.17_peg.2122	63.05_peg.166	641.84_peg.1579	75.97_peg.1552	778.17_peg.582	B4_peg.1006	157.15_peg.122	202.15_peg.501	4784A_peg.2631	89.12_peg.1396	COR1_peg.856	TMP2_peg.1114	c-tet-1586-U1_peg.2209	c-tet-1586-Z1_peg.2385	strain-3_peg.1380	Cell wall-binding protein	CTC00245
29	29	1	E88_peg.2130	1240_peg.1591	132CV__peg.1160	2017.061_peg.760	3483_peg.2586	329_peg.2097	358-99_peg.692	3582_peg.661	407.86_peg.1053	46-1-08_peg.321	51215_peg.1279	526.17_peg.1383	63.05_peg.2223	641.84_peg.1252	75.97_peg.1002	778.17_peg.851	B4_peg.56	157.15_peg.915	202.15_peg.1680	4784A_peg.1800	89.12_peg.2111	COR1_peg.2142	TMP2_peg.1892	c-tet-1586-U1_peg.1785	c-tet-1586-Z1_peg.496	strain-3_peg.1946	Probable calcium-transporting ATPase	CTC02043
29	29	1	E88_peg.2131	1240_peg.1592	132CV__peg.1161	2017.061_peg.761	3483_peg.2587	329_peg.2098	358-99_peg.693	3582_peg.662	407.86_peg.1054	46-1-08_peg.322	51215_peg.1280	526.17_peg.1384	63.05_peg.2224	641.84_peg.1253	75.97_peg.1003	778.17_peg.852	B4_peg.57	157.15_peg.916	202.15_peg.1681	4784A_peg.1801	89.12_peg.2112	COR1_peg.2143	TMP2_peg.1893	c-tet-1586-U1_peg.1786	c-tet-1586-Z1_peg.497	strain-3_peg.1947	YlxP-like protein	E88_peg.2131
29	29	1	E88_peg.2132	1240_peg.1593	132CV__peg.1162	2017.061_peg.762	3483_peg.2588	329_peg.2099	358-99_peg.694	3582_peg.663	407.86_peg.1055	46-1-08_peg.323	51215_peg.1281	526.17_peg.1385	63.05_peg.2225	641.84_peg.1254	75.97_peg.1004	778.17_peg.853	B4_peg.58	157.15_peg.917	202.15_peg.1682	4784A_peg.1802	89.12_peg.2113	COR1_peg.2144	TMP2_peg.1894	c-tet-1586-U1_peg.1787	c-tet-1586-Z1_peg.498	strain-3_peg.1948	Ser/Thr and Tyr protein phosphatase (dual specificity)#	CTC02044
29	29	1	E88_peg.2133	1240_peg.1594	132CV__peg.1163	2017.061_peg.763	3483_peg.2589	329_peg.2100	358-99_peg.695	3582_peg.664	407.86_peg.1056	46-1-08_peg.324	51215_peg.1282	526.17_peg.1386	63.05_peg.2226	641.84_peg.1255	75.97_peg.1005	778.17_peg.854	B4_peg.59	157.15_peg.918	202.15_peg.1683	4784A_peg.1803	89.12_peg.2114	COR1_peg.2145	TMP2_peg.1895	c-tet-1586-U1_peg.1788	c-tet-1586-Z1_peg.499	strain-3_peg.1949	Lipoate-protein ligase A	CTC02045
29	29	1	E88_peg.2134	1240_peg.1595	132CV__peg.1164	2017.061_peg.764	3483_peg.2590	329_peg.2101	358-99_peg.696	3582_peg.665	407.86_peg.1057	46-1-08_peg.325	51215_peg.1283	526.17_peg.1387	63.05_peg.2227	641.84_peg.1256	75.97_peg.1006	778.17_peg.855	B4_peg.60	157.15_peg.919	202.15_peg.1684	4784A_peg.1804	89.12_peg.2115	COR1_peg.2146	TMP2_peg.1896	c-tet-1586-U1_peg.1789	c-tet-1586-Z1_peg.500	strain-3_peg.1950	Dihydrolipoamide dehydrogenase (EC 1.8.1.4)	CTC02047
29	29	1	E88_peg.2135	1240_peg.1596	132CV__peg.1165	2017.061_peg.765	3483_peg.2591	329_peg.2102	358-99_peg.697	3582_peg.666	407.86_peg.1058	46-1-08_peg.326	51215_peg.1284	526.17_peg.1388	63.05_peg.2228	641.84_peg.1257	75.97_peg.1007	778.17_peg.856	B4_peg.61	157.15_peg.920	202.15_peg.1685	4784A_peg.1805	89.12_peg.2116	COR1_peg.2147	TMP2_peg.1897	c-tet-1586-U1_peg.1790	c-tet-1586-Z1_peg.501	strain-3_peg.1951	Transcriptional regulator, MarR family	CTC02048
29	29	1	E88_peg.2136	1240_peg.1597	132CV__peg.1166	2017.061_peg.766	3483_peg.2592	329_peg.2103	358-99_peg.698	3582_peg.667	407.86_peg.1059	46-1-08_peg.327	51215_peg.1285	526.17_peg.1389	63.05_peg.2229	641.84_peg.1258	75.97_peg.1008	778.17_peg.857	B4_peg.62	157.15_peg.921	202.15_peg.1686	4784A_peg.1806	89.12_peg.2117	COR1_peg.2148	TMP2_peg.1898	c-tet-1586-U1_peg.1791	c-tet-1586-Z1_peg.502	strain-3_peg.1952	hypothetical protein	CTC02049
29	29	1	E88_peg.2137	1240_peg.1598	132CV__peg.1167	2017.061_peg.767	3483_peg.2594	329_peg.2104	358-99_peg.699	3582_peg.668	407.86_peg.1060	46-1-08_peg.328	51215_peg.1286	526.17_peg.1390	63.05_peg.2231	641.84_peg.1259	75.97_peg.1009	778.17_peg.859	B4_peg.63	157.15_peg.922	202.15_peg.1687	4784A_peg.1807	89.12_peg.2118	COR1_peg.2149	TMP2_peg.1899	c-tet-1586-U1_peg.1792	c-tet-1586-Z1_peg.503	strain-3_peg.1953	Late competence protein ComEA, DNA receptor	CTC02050
29	29	1	E88_peg.2138	1240_peg.1599	132CV__peg.1168	2017.061_peg.768	3483_peg.2595	329_peg.2105	358-99_peg.700	3582_peg.669	407.86_peg.1061	46-1-08_peg.329	51215_peg.1287	526.17_peg.1391	63.05_peg.2232	641.84_peg.1260	75.97_peg.1010	778.17_peg.860	B4_peg.64	157.15_peg.923	202.15_peg.1688	4784A_peg.1808	89.12_peg.2119	COR1_peg.2150	TMP2_peg.1900	c-tet-1586-U1_peg.1793	c-tet-1586-Z1_peg.504	strain-3_peg.1954	D-alanyl-D-alanine carboxypeptidase (EC 3.4.16.4)	CTC02051
29	29	1	E88_peg.2139	1240_peg.1600	132CV__peg.1169	2017.061_peg.769	3483_peg.2596	329_peg.2106	358-99_peg.701	3582_peg.670	407.86_peg.1062	46-1-08_peg.330	51215_peg.1288	526.17_peg.1392	63.05_peg.2233	641.84_peg.1261	75.97_peg.1011	778.17_peg.861	B4_peg.65	157.15_peg.924	202.15_peg.1689	4784A_peg.1809	89.12_peg.2120	COR1_peg.2151	TMP2_peg.1901	c-tet-1586-U1_peg.1794	c-tet-1586-Z1_peg.505	strain-3_peg.1955	Ribosomal large subunit pseudouridine synthase D (EC 4.2.1.70)	CTC02052
29	29	1	E88_peg.214	1240_peg.415	132CV__peg.594	2017.061_peg.1448	3483_peg.488	329_peg.858	358-99_peg.1170	3582_peg.53	407.86_peg.1884	46-1-08_peg.1517	51215_peg.304	526.17_peg.2123	63.05_peg.167	641.84_peg.1580	75.97_peg.1553	778.17_peg.581	B4_peg.1007	157.15_peg.123	202.15_peg.502	4784A_peg.2632	89.12_peg.1397	COR1_peg.857	TMP2_peg.1115	c-tet-1586-U1_peg.2210	c-tet-1586-Z1_peg.2386	strain-3_peg.1379	Ribonuclease M5 (EC 3.1.26.8)	CTC00246
29	29	1	E88_peg.2140	1240_peg.1601	132CV__peg.1170	2017.061_peg.770	3483_peg.2597	329_peg.2107	358-99_peg.702	3582_peg.671	407.86_peg.1063	46-1-08_peg.331	51215_peg.1289	526.17_peg.1393	63.05_peg.2234	641.84_peg.1262	75.97_peg.1012	778.17_peg.862	B4_peg.66	157.15_peg.925	202.15_peg.1690	4784A_peg.1810	89.12_peg.2121	COR1_peg.2152	TMP2_peg.1902	c-tet-1586-U1_peg.1795	c-tet-1586-Z1_peg.506	strain-3_peg.1956	Cell envelope-associated transcriptional attenuator LytR-CpsA-Psr, subfamily M (as in PMID19099556)	CTC02053
29	29	1	E88_peg.2141	1240_peg.1602	132CV__peg.1171	2017.061_peg.771	3483_peg.2598	329_peg.2108	358-99_peg.703	3582_peg.672	407.86_peg.1064	46-1-08_peg.332	51215_peg.1290	526.17_peg.1394	63.05_peg.2235	641.84_peg.1263	75.97_peg.1013	778.17_peg.863	B4_peg.67	157.15_peg.926	202.15_peg.1691	4784A_peg.1811	89.12_peg.2122	COR1_peg.2153	TMP2_peg.1903	c-tet-1586-U1_peg.1796	c-tet-1586-Z1_peg.507	strain-3_peg.1957	Hydrolase (HAD superfamily), YqeK	CTC02054
29	29	1	E88_peg.2142	1240_peg.1603	132CV__peg.1172	2017.061_peg.772	3483_peg.2599	329_peg.2109	358-99_peg.704	3582_peg.673	407.86_peg.1065	46-1-08_peg.333	51215_peg.1291	526.17_peg.1395	63.05_peg.2236	641.84_peg.1264	75.97_peg.1014	778.17_peg.864	B4_peg.68	157.15_peg.927	202.15_peg.1692	4784A_peg.1812	89.12_peg.2123	COR1_peg.2154	TMP2_peg.1904	c-tet-1586-U1_peg.1797	c-tet-1586-Z1_peg.508	strain-3_peg.1958	Nicotinate-nucleotide adenylyltransferase (EC 2.7.7.18)	CTC02055
29	29	1	E88_peg.2143	1240_peg.1604	132CV__peg.1173	2017.061_peg.773	3483_peg.2600	329_peg.2110	358-99_peg.705	3582_peg.674	407.86_peg.1066	46-1-08_peg.334	51215_peg.1292	526.17_peg.1396	63.05_peg.2237	641.84_peg.1265	75.97_peg.1015	778.17_peg.865	B4_peg.69	157.15_peg.928	202.15_peg.1693	4784A_peg.1813	89.12_peg.2124	COR1_peg.2155	TMP2_peg.1905	c-tet-1586-U1_peg.1798	c-tet-1586-Z1_peg.509	strain-3_peg.1959	FIG004454: RNA binding protein	E88_peg.2143
29	29	1	E88_peg.2144	1240_peg.1605	132CV__peg.1174	2017.061_peg.774	3483_peg.2601	329_peg.2111	358-99_peg.706	3582_peg.675	407.86_peg.1067	46-1-08_peg.335	51215_peg.1293	526.17_peg.1397	63.05_peg.2238	641.84_peg.1266	75.97_peg.1016	778.17_peg.866	B4_peg.70	157.15_peg.929	202.15_peg.1694	4784A_peg.1814	89.12_peg.2125	COR1_peg.2156	TMP2_peg.1906	c-tet-1586-U1_peg.1799	c-tet-1586-Z1_peg.510	strain-3_peg.1960	GTP-binding protein Obg	CTC02056
29	29	1	E88_peg.2145	1240_peg.1606	132CV__peg.1175	2017.061_peg.775	3483_peg.2602	329_peg.2112	358-99_peg.707	3582_peg.676	407.86_peg.1068	46-1-08_peg.336	51215_peg.1294	526.17_peg.1398	63.05_peg.2239	641.84_peg.1267	75.97_peg.1017	778.17_peg.867	B4_peg.71	157.15_peg.930	202.15_peg.1695	4784A_peg.1815	89.12_peg.2126	COR1_peg.2157	TMP2_peg.1907	c-tet-1586-U1_peg.1800	c-tet-1586-Z1_peg.511	strain-3_peg.1961	FIG00528541: hypothetical protein	CTC02057
29	29	1	E88_peg.2146	1240_peg.1607	132CV__peg.1176	2017.061_peg.776	3483_peg.2603	329_peg.2113	358-99_peg.708	3582_peg.677	407.86_peg.1069	46-1-08_peg.337	51215_peg.1295	526.17_peg.1399	63.05_peg.2240	641.84_peg.1268	75.97_peg.1018	778.17_peg.868	B4_peg.72	157.15_peg.931	202.15_peg.1696	4784A_peg.1816	89.12_peg.2127	COR1_peg.2158	TMP2_peg.1908	c-tet-1586-U1_peg.1801	c-tet-1586-Z1_peg.512	strain-3_peg.1962	LSU ribosomal protein L27p	CTC02058
29	29	1	E88_peg.2147	1240_peg.1608	132CV__peg.1177	2017.061_peg.777	3483_peg.2604	329_peg.2114	358-99_peg.709	3582_peg.678	407.86_peg.1070	46-1-08_peg.338	51215_peg.1296	526.17_peg.1400	63.05_peg.2241	641.84_peg.1269	75.97_peg.1019	778.17_peg.869	B4_peg.73	157.15_peg.932	202.15_peg.1697	4784A_peg.1817	89.12_peg.2128	COR1_peg.2159	TMP2_peg.1909	c-tet-1586-U1_peg.1802	c-tet-1586-Z1_peg.513	strain-3_peg.1963	FIG139598: Potential ribosomal protein	CTC02059
29	29	1	E88_peg.2148	1240_peg.1609	132CV__peg.1178	2017.061_peg.778	3483_peg.2605	329_peg.2115	358-99_peg.710	3582_peg.679	407.86_peg.1071	46-1-08_peg.339	51215_peg.1297	526.17_peg.1401	63.05_peg.2242	641.84_peg.1270	75.97_peg.1020	778.17_peg.870	B4_peg.74	157.15_peg.933	202.15_peg.1698	4784A_peg.1818	89.12_peg.2129	COR1_peg.2160	TMP2_peg.1910	c-tet-1586-U1_peg.1803	c-tet-1586-Z1_peg.514	strain-3_peg.1964	LSU ribosomal protein L21p	CTC02060
29	29	1	E88_peg.2149	1240_peg.1610	132CV__peg.1179	2017.061_peg.779	3483_peg.2606	329_peg.2116	358-99_peg.711	3582_peg.680	407.86_peg.1072	46-1-08_peg.340	51215_peg.1298	526.17_peg.1402	63.05_peg.2243	641.84_peg.1271	75.97_peg.1021	778.17_peg.871	B4_peg.75	157.15_peg.934	202.15_peg.1699	4784A_peg.1819	89.12_peg.2130	COR1_peg.2161	TMP2_peg.1911	c-tet-1586-U1_peg.1804	c-tet-1586-Z1_peg.515	strain-3_peg.1965	Cytoplasmic axial filament protein CafA and Ribonuclease G (EC 3.1.4.-)	CTC02062
29	29	1	E88_peg.215	1240_peg.416	132CV__peg.595	2017.061_peg.1449	3483_peg.489	329_peg.859	358-99_peg.1171	3582_peg.54	407.86_peg.1885	46-1-08_peg.1518	51215_peg.305	526.17_peg.2124	63.05_peg.168	641.84_peg.1581	75.97_peg.1554	778.17_peg.580	B4_peg.1008	157.15_peg.124	202.15_peg.503	4784A_peg.2633	89.12_peg.1398	COR1_peg.858	TMP2_peg.1116	c-tet-1586-U1_peg.2211	c-tet-1586-Z1_peg.2387	strain-3_peg.1378	SSU rRNA (adenine(1518)-N(6)/adenine(1519)-N(6))-dimethyltransferase (EC 2.1.1.182)	E88_peg.215
29	29	1	E88_peg.2150	1240_peg.1611	132CV__peg.1180	2017.061_peg.780	3483_peg.2607	329_peg.2117	358-99_peg.712	3582_peg.681	407.86_peg.1073	46-1-08_peg.341	51215_peg.1299	526.17_peg.1403	63.05_peg.2244	641.84_peg.1272	75.97_peg.1022	778.17_peg.872	B4_peg.76	157.15_peg.935	202.15_peg.1700	4784A_peg.1820	89.12_peg.2131	COR1_peg.2162	TMP2_peg.1912	c-tet-1586-U1_peg.1805	c-tet-1586-Z1_peg.516	strain-3_peg.1966	FIG017108: hypothetical protein	CTC02063
29	29	1	E88_peg.2151	1240_peg.1612	132CV__peg.1181	2017.061_peg.781	3483_peg.2608	329_peg.2118	358-99_peg.713	3582_peg.682	407.86_peg.1074	46-1-08_peg.342	51215_peg.1300	526.17_peg.1404	63.05_peg.2245	641.84_peg.1273	75.97_peg.1023	778.17_peg.873	B4_peg.77	157.15_peg.936	202.15_peg.1701	4784A_peg.1821	89.12_peg.2132	COR1_peg.2163	TMP2_peg.1913	c-tet-1586-U1_peg.1806	c-tet-1586-Z1_peg.517	strain-3_peg.1967	FIG092679: Fe-S oxidoreductase	CTC02064
29	29	1	E88_peg.2152	1240_peg.1613	132CV__peg.1182	2017.061_peg.782	3483_peg.2609	329_peg.2119	358-99_peg.714	3582_peg.683	407.86_peg.1075	46-1-08_peg.343	51215_peg.1301	526.17_peg.1405	63.05_peg.2246	641.84_peg.1274	75.97_peg.1024	778.17_peg.874	B4_peg.78	157.15_peg.937	202.15_peg.1702	4784A_peg.1822	89.12_peg.2133	COR1_peg.2164	TMP2_peg.1914	c-tet-1586-U1_peg.1807	c-tet-1586-Z1_peg.518	strain-3_peg.1968	Stage IV sporulation pro-sigma-K processing enzyme (SpoIVFB)	CTC02065
29	29	1	E88_peg.2153	1240_peg.1614	132CV__peg.1183	2017.061_peg.783	3483_peg.2610	329_peg.2120	358-99_peg.715	3582_peg.684	407.86_peg.1076	46-1-08_peg.344	51215_peg.1302	526.17_peg.1406	63.05_peg.2247	641.84_peg.1275	75.97_peg.1025	778.17_peg.875	B4_peg.79	157.15_peg.938	202.15_peg.1703	4784A_peg.1823	89.12_peg.2134	COR1_peg.2165	TMP2_peg.1915	c-tet-1586-U1_peg.1808	c-tet-1586-Z1_peg.519	strain-3_peg.1969	Membrane proteins related to metalloendopeptidases	CTC02066
29	29	1	E88_peg.2154	1240_peg.1615	132CV__peg.1184	2017.061_peg.784	3483_peg.2612	329_peg.2121	358-99_peg.716	3582_peg.685	407.86_peg.1077	46-1-08_peg.345	51215_peg.1303	526.17_peg.1407	63.05_peg.1272	641.84_peg.1276	75.97_peg.1026	778.17_peg.2727	B4_peg.80	157.15_peg.939	202.15_peg.1704	4784A_peg.1824	89.12_peg.2135	COR1_peg.2166	TMP2_peg.1916	c-tet-1586-U1_peg.1809	c-tet-1586-Z1_peg.520	strain-3_peg.1970	Rod shape-determining protein RodA	CTC02067
29	29	1	E88_peg.2155	1240_peg.1616	132CV__peg.1185	2017.061_peg.785	3483_peg.2613	329_peg.2122	358-99_peg.717	3582_peg.686	407.86_peg.1078	46-1-08_peg.346	51215_peg.1304	526.17_peg.1408	63.05_peg.1273	641.84_peg.1277	75.97_peg.1027	778.17_peg.2728	B4_peg.81	157.15_peg.940	202.15_peg.1705	4784A_peg.1825	89.12_peg.2136	COR1_peg.2167	TMP2_peg.1917	c-tet-1586-U1_peg.1810	c-tet-1586-Z1_peg.521	strain-3_peg.1971	Cell division topological specificity factor MinE	E88_peg.2155
29	29	1	E88_peg.2156	1240_peg.1617	132CV__peg.1186	2017.061_peg.786	3483_peg.2614	329_peg.2123	358-99_peg.718	3582_peg.687	407.86_peg.1079	46-1-08_peg.347	51215_peg.1305	526.17_peg.1409	63.05_peg.1274	641.84_peg.1278	75.97_peg.1028	778.17_peg.2729	B4_peg.82	157.15_peg.941	202.15_peg.1706	4784A_peg.1826	89.12_peg.2137	COR1_peg.2168	TMP2_peg.1918	c-tet-1586-U1_peg.1811	c-tet-1586-Z1_peg.522	strain-3_peg.1972	Septum site-determining protein MinD	CTC02069
29	29	1	E88_peg.2157	1240_peg.1618	132CV__peg.1187	2017.061_peg.787	3483_peg.2615	329_peg.2124	358-99_peg.719	3582_peg.688	407.86_peg.1080	46-1-08_peg.348	51215_peg.1306	526.17_peg.1410	63.05_peg.1275	641.84_peg.1279	75.97_peg.1029	778.17_peg.2730	B4_peg.83	157.15_peg.942	202.15_peg.1707	4784A_peg.1827	89.12_peg.2138	COR1_peg.2169	TMP2_peg.1919	c-tet-1586-U1_peg.1812	c-tet-1586-Z1_peg.523	strain-3_peg.1973	Septum site-determining protein MinC	CTC02070
29	29	1	E88_peg.2158	1240_peg.1619	132CV__peg.1188	2017.061_peg.788	3483_peg.2616	329_peg.2125	358-99_peg.720	3582_peg.689	407.86_peg.1081	46-1-08_peg.349	51215_peg.1307	526.17_peg.1411	63.05_peg.1276	641.84_peg.1280	75.97_peg.1030	778.17_peg.2731	B4_peg.84	157.15_peg.943	202.15_peg.1708	4784A_peg.1828	89.12_peg.2139	COR1_peg.2170	TMP2_peg.1920	c-tet-1586-U1_peg.1813	c-tet-1586-Z1_peg.524	strain-3_peg.1974	Penicillin-binding protein 2 (PBP-2)	CTC02071
29	29	1	E88_peg.2159	1240_peg.1620	132CV__peg.1189	2017.061_peg.789	3483_peg.2617	329_peg.2126	358-99_peg.721	3582_peg.690	407.86_peg.1082	46-1-08_peg.350	51215_peg.1308	526.17_peg.1412	63.05_peg.1277	641.84_peg.1281	75.97_peg.1031	778.17_peg.2732	B4_peg.85	157.15_peg.944	202.15_peg.1709	4784A_peg.1829	89.12_peg.2140	COR1_peg.2171	TMP2_peg.1921	c-tet-1586-U1_peg.1814	c-tet-1586-Z1_peg.525	strain-3_peg.1975	Rod shape-determining protein MreD	CTC02072
29	29	1	E88_peg.216	1240_peg.417	132CV__peg.596	2017.061_peg.1450	3483_peg.490	329_peg.860	358-99_peg.1172	3582_peg.55	407.86_peg.1886	46-1-08_peg.1519	51215_peg.306	526.17_peg.2125	63.05_peg.169	641.84_peg.1582	75.97_peg.1555	778.17_peg.579	B4_peg.1009	157.15_peg.125	202.15_peg.504	4784A_peg.2634	89.12_peg.1399	COR1_peg.859	TMP2_peg.1117	c-tet-1586-U1_peg.2212	c-tet-1586-Z1_peg.2388	strain-3_peg.1377	FIG00513411: hypothetical protein	CTC00249
29	29	1	E88_peg.2160	1240_peg.1621	132CV__peg.1190	2017.061_peg.790	3483_peg.2618	329_peg.2127	358-99_peg.722	3582_peg.691	407.86_peg.1083	46-1-08_peg.351	51215_peg.1309	526.17_peg.1413	63.05_peg.1278	641.84_peg.1282	75.97_peg.1032	778.17_peg.2733	B4_peg.86	157.15_peg.945	202.15_peg.1710	4784A_peg.1830	89.12_peg.2141	COR1_peg.2172	TMP2_peg.1922	c-tet-1586-U1_peg.1815	c-tet-1586-Z1_peg.526	strain-3_peg.1976	Rod shape-determining protein MreC	CTC02073
29	29	1	E88_peg.2161	1240_peg.1622	132CV__peg.1191	2017.061_peg.791	3483_peg.2619	329_peg.2128	358-99_peg.723	3582_peg.692	407.86_peg.1084	46-1-08_peg.352	51215_peg.1310	526.17_peg.1414	63.05_peg.1279	641.84_peg.1283	75.97_peg.1033	778.17_peg.2734	B4_peg.87	157.15_peg.946	202.15_peg.1711	4784A_peg.1831	89.12_peg.2142	COR1_peg.2173	TMP2_peg.1923	c-tet-1586-U1_peg.1816	c-tet-1586-Z1_peg.527	strain-3_peg.1977	Rod shape-determining protein MreB	CTC02074
29	29	1	E88_peg.2162	1240_peg.1623	132CV__peg.1192	2017.061_peg.792	3483_peg.2620	329_peg.2129	358-99_peg.724	3582_peg.693	407.86_peg.1085	46-1-08_peg.353	51215_peg.1311	526.17_peg.1415	63.05_peg.1280	641.84_peg.1284	75.97_peg.1034	778.17_peg.2735	B4_peg.88	157.15_peg.947	202.15_peg.1712	4784A_peg.1832	89.12_peg.2143	COR1_peg.2174	TMP2_peg.1924	c-tet-1586-U1_peg.1817	c-tet-1586-Z1_peg.528	strain-3_peg.1978	DNA repair protein RadC	CTC02075
29	29	1	E88_peg.2163	1240_peg.1624	132CV__peg.1193	2017.061_peg.793	3483_peg.2621	329_peg.2130	358-99_peg.725	3582_peg.694	407.86_peg.1086	46-1-08_peg.354	51215_peg.1312	526.17_peg.1416	63.05_peg.1281	641.84_peg.1285	75.97_peg.1035	778.17_peg.2736	B4_peg.89	157.15_peg.948	202.15_peg.1713	4784A_peg.1833	89.12_peg.2144	COR1_peg.2175	TMP2_peg.1925	c-tet-1586-U1_peg.1818	c-tet-1586-Z1_peg.529	strain-3_peg.1979	Septum formation protein Maf	CTC02076
29	29	1	E88_peg.2164	1240_peg.1625	132CV__peg.1194	2017.061_peg.794	3483_peg.2622	329_peg.2131	358-99_peg.726	3582_peg.695	407.86_peg.1087	46-1-08_peg.355	51215_peg.1313	526.17_peg.1417	63.05_peg.1282	641.84_peg.1286	75.97_peg.1036	778.17_peg.2737	B4_peg.90	157.15_peg.949	202.15_peg.1714	4784A_peg.1834	89.12_peg.2145	COR1_peg.2176	TMP2_peg.1926	c-tet-1586-U1_peg.1819	c-tet-1586-Z1_peg.530	strain-3_peg.1980	Type IV pilus biogenesis protein PilN	CTC02077
29	29	1	E88_peg.2165	1240_peg.1626	132CV__peg.1195	2017.061_peg.795	3483_peg.2623	329_peg.2132	358-99_peg.727	3582_peg.696	407.86_peg.1088	46-1-08_peg.356	51215_peg.1314	526.17_peg.1418	63.05_peg.1283	641.84_peg.1287	75.97_peg.1037	778.17_peg.2738	B4_peg.91	157.15_peg.950	202.15_peg.1715	4784A_peg.1835	89.12_peg.2146	COR1_peg.2177	TMP2_peg.1927	c-tet-1586-U1_peg.1820	c-tet-1586-Z1_peg.531	strain-3_peg.1981	Cell wall-associated hydrolases	CTC02078
29	29	1	E88_peg.2166	1240_peg.1627	132CV__peg.1196	2017.061_peg.796	3483_peg.2624	329_peg.2133	358-99_peg.728	3582_peg.697	407.86_peg.1089	46-1-08_peg.357	51215_peg.1315	526.17_peg.1419	63.05_peg.1284	641.84_peg.1288	75.97_peg.1038	778.17_peg.2739	B4_peg.92	157.15_peg.951	202.15_peg.1716	4784A_peg.1836	89.12_peg.2147	COR1_peg.2178	TMP2_peg.1928	c-tet-1586-U1_peg.1821	c-tet-1586-Z1_peg.532	strain-3_peg.1982	Transcriptional regulators of sugar metabolism	CTC02079
29	29	1	E88_peg.2167	1240_peg.1628	132CV__peg.1197	2017.061_peg.797	3483_peg.2625	329_peg.2134	358-99_peg.729	3582_peg.698	407.86_peg.1090	46-1-08_peg.358	51215_peg.1316	526.17_peg.1420	63.05_peg.1285	641.84_peg.1289	75.97_peg.1039	778.17_peg.2740	B4_peg.93	157.15_peg.952	202.15_peg.1717	4784A_peg.1837	89.12_peg.2148	COR1_peg.2179	TMP2_peg.1929	c-tet-1586-U1_peg.1822	c-tet-1586-Z1_peg.533	strain-3_peg.1983	hypothetical protein	CTC02080
29	29	1	E88_peg.2168	1240_peg.1629	132CV__peg.1198	2017.061_peg.798	3483_peg.2626	329_peg.2135	358-99_peg.730	3582_peg.699	407.86_peg.1091	46-1-08_peg.359	51215_peg.1317	526.17_peg.1421	63.05_peg.1286	641.84_peg.1290	75.97_peg.1040	778.17_peg.2741	B4_peg.94	157.15_peg.953	202.15_peg.1718	4784A_peg.1838	89.12_peg.2149	COR1_peg.2180	TMP2_peg.1930	c-tet-1586-U1_peg.1823	c-tet-1586-Z1_peg.534	strain-3_peg.1984	Butyryl-CoA dehydrogenase (EC 1.3.8.1)	CTC02081
29	29	1	E88_peg.2169	1240_peg.1630	132CV__peg.1199	2017.061_peg.799	3483_peg.2627	329_peg.2136	358-99_peg.731	3582_peg.700	407.86_peg.1092	46-1-08_peg.360	51215_peg.1318	526.17_peg.1422	63.05_peg.1287	641.84_peg.1291	75.97_peg.1041	778.17_peg.1404	B4_peg.95	157.15_peg.954	202.15_peg.1719	4784A_peg.1839	89.12_peg.2150	COR1_peg.2181	TMP2_peg.1931	c-tet-1586-U1_peg.1824	c-tet-1586-Z1_peg.535	strain-3_peg.1985	Electron transfer flavoprotein, alpha subunit	CTC02082
29	29	1	E88_peg.217	1240_peg.418	132CV__peg.597	2017.061_peg.1451	3483_peg.491	329_peg.861	358-99_peg.1173	3582_peg.56	407.86_peg.1887	46-1-08_peg.1520	51215_peg.307	526.17_peg.2126	63.05_peg.170	641.84_peg.1583	75.97_peg.1556	778.17_peg.578	B4_peg.1010	157.15_peg.126	202.15_peg.505	4784A_peg.2635	89.12_peg.1400	COR1_peg.860	TMP2_peg.1118	c-tet-1586-U1_peg.2213	c-tet-1586-Z1_peg.2389	strain-3_peg.1376	Conserved membrane-associated protein	CTC00250
29	29	1	E88_peg.2170	1240_peg.1631	132CV__peg.1200	2017.061_peg.800	3483_peg.2628	329_peg.2137	358-99_peg.732	3582_peg.701	407.86_peg.1093	46-1-08_peg.361	51215_peg.1319	526.17_peg.1423	63.05_peg.1288	641.84_peg.1292	75.97_peg.1042	778.17_peg.1405	B4_peg.96	157.15_peg.955	202.15_peg.1720	4784A_peg.1840	89.12_peg.2151	COR1_peg.2182	TMP2_peg.1932	c-tet-1586-U1_peg.1825	c-tet-1586-Z1_peg.536	strain-3_peg.1986	Electron transfer flavoprotein, beta subunit	CTC02083
29	29	1	E88_peg.2171	1240_peg.1632	132CV__peg.1201	2017.061_peg.801	3483_peg.2629	329_peg.2138	358-99_peg.733	3582_peg.702	407.86_peg.1094	46-1-08_peg.362	51215_peg.1320	526.17_peg.1424	63.05_peg.1289	641.84_peg.1293	75.97_peg.1043	778.17_peg.1406	B4_peg.97	157.15_peg.956	202.15_peg.1721	4784A_peg.1841	89.12_peg.2152	COR1_peg.2183	TMP2_peg.1933	c-tet-1586-U1_peg.1826	c-tet-1586-Z1_peg.537	strain-3_peg.1987	Butyryl-CoA dehydrogenase (EC 1.3.8.1)	CTC02084
29	29	1	E88_peg.2172	1240_peg.1633	132CV__peg.1202	2017.061_peg.802	3483_peg.2630	329_peg.2139	358-99_peg.734	3582_peg.703	407.86_peg.1095	46-1-08_peg.363	51215_peg.1321	526.17_peg.1425	63.05_peg.1290	641.84_peg.1294	75.97_peg.1044	778.17_peg.1407	B4_peg.98	157.15_peg.957	202.15_peg.1722	4784A_peg.1842	89.12_peg.2153	COR1_peg.2184	TMP2_peg.1934	c-tet-1586-U1_peg.1827	c-tet-1586-Z1_peg.538	strain-3_peg.1988	Acyl-CoA hydrolase (EC 3.1.2.20)	CTC02085
29	29	1	E88_peg.2173	1240_peg.1634	132CV__peg.1203	2017.061_peg.803	3483_peg.2631	329_peg.2140	358-99_peg.735	3582_peg.704	407.86_peg.1096	46-1-08_peg.364	51215_peg.1322	526.17_peg.1426	63.05_peg.1291	641.84_peg.1295	75.97_peg.1045	778.17_peg.1408	B4_peg.99	157.15_peg.958	202.15_peg.1723	4784A_peg.1843	89.12_peg.2154	COR1_peg.2185	TMP2_peg.1935	c-tet-1586-U1_peg.1828	c-tet-1586-Z1_peg.539	strain-3_peg.1989	Acyl-CoA hydrolase (EC 3.1.2.20)	CTC02086
29	29	1	E88_peg.2174	1240_peg.1635	132CV__peg.779	2017.061_peg.804	3483_peg.2632	329_peg.2141	358-99_peg.736	3582_peg.705	407.86_peg.1097	46-1-08_peg.365	51215_peg.1323	526.17_peg.1427	63.05_peg.1292	641.84_peg.1296	75.97_peg.1046	778.17_peg.1409	B4_peg.100	157.15_peg.959	202.15_peg.1724	4784A_peg.1844	89.12_peg.2155	COR1_peg.2186	TMP2_peg.1936	c-tet-1586-U1_peg.1829	c-tet-1586-Z1_peg.540	strain-3_peg.1990	L-carnitine dehydratase/bile acid-inducible protein F	CTC02087
29	29	1	E88_peg.2175	1240_peg.1636	132CV__peg.780	2017.061_peg.805	3483_peg.2633	329_peg.2142	358-99_peg.737	3582_peg.706	407.86_peg.1098	46-1-08_peg.366	51215_peg.1324	526.17_peg.1428	63.05_peg.1293	641.84_peg.1297	75.97_peg.1047	778.17_peg.1410	B4_peg.101	157.15_peg.960	202.15_peg.1725	4784A_peg.1845	89.12_peg.2156	COR1_peg.2187	TMP2_peg.1937	c-tet-1586-U1_peg.1830	c-tet-1586-Z1_peg.541	strain-3_peg.1991	Branched-chain amino acid transport system carrier protein	CTC02088
29	29	1	E88_peg.2176	1240_peg.1637	132CV__peg.781	2017.061_peg.806	3483_peg.2634	329_peg.2143	358-99_peg.738	3582_peg.707	407.86_peg.1099	46-1-08_peg.367	51215_peg.1325	526.17_peg.1429	63.05_peg.1294	641.84_peg.1298	75.97_peg.1048	778.17_peg.1411	B4_peg.102	157.15_peg.961	202.15_peg.1726	4784A_peg.1846	89.12_peg.2157	COR1_peg.2188	TMP2_peg.1938	c-tet-1586-U1_peg.1831	c-tet-1586-Z1_peg.542	strain-3_peg.1992	FIG00524532: hypothetical protein	CTC02089
29	29	1	E88_peg.2177	1240_peg.1638	132CV__peg.782	2017.061_peg.807	3483_peg.2635	329_peg.2144	358-99_peg.739	3582_peg.708	407.86_peg.1100	46-1-08_peg.368	51215_peg.1326	526.17_peg.1430	63.05_peg.1295	641.84_peg.1299	75.97_peg.1049	778.17_peg.1412	B4_peg.103	157.15_peg.962	202.15_peg.1727	4784A_peg.1847	89.12_peg.2158	COR1_peg.2189	TMP2_peg.1939	c-tet-1586-U1_peg.1832	c-tet-1586-Z1_peg.543	strain-3_peg.1993	ATP-dependent DNA helicase RecQ	CTC02090
29	29	1	E88_peg.2179	1240_peg.1640	132CV__peg.784	2017.061_peg.1150	3483_peg.2664	329_peg.2146	358-99_peg.741	3582_peg.710	407.86_peg.1102	46-1-08_peg.370	51215_peg.1328	526.17_peg.1432	63.05_peg.1328	641.84_peg.1301	75.97_peg.1051	778.17_peg.1414	B4_peg.105	157.15_peg.964	202.15_peg.1729	4784A_peg.1849	89.12_peg.2160	COR1_peg.2191	TMP2_peg.1941	c-tet-1586-U1_peg.1834	c-tet-1586-Z1_peg.545	strain-3_peg.1995	N-acetylmuramoyl-L-alanine amidase (EC 3.5.1.28)	CTC02092
29	29	1	E88_peg.218	1240_peg.419	132CV__peg.598	2017.061_peg.1452	3483_peg.492	329_peg.862	358-99_peg.1174	3582_peg.57	407.86_peg.1888	46-1-08_peg.1521	51215_peg.308	526.17_peg.2127	63.05_peg.171	641.84_peg.1584	75.97_peg.1557	778.17_peg.577	B4_peg.1011	157.15_peg.127	202.15_peg.506	4784A_peg.2636	89.12_peg.1401	COR1_peg.861	TMP2_peg.1119	c-tet-1586-U1_peg.2214	c-tet-1586-Z1_peg.2390	strain-3_peg.1375	Prolipoprotein diacylglyceryl transferase (EC 2.4.99.-)	CTC00251
29	29	1	E88_peg.2180	1240_peg.1641	132CV__peg.785	2017.061_peg.1151	3483_peg.2665	329_peg.2147	358-99_peg.742	3582_peg.711	407.86_peg.1103	46-1-08_peg.371	51215_peg.1329	526.17_peg.1433	63.05_peg.1329	641.84_peg.1302	75.97_peg.1052	778.17_peg.1415	B4_peg.106	157.15_peg.965	202.15_peg.1730	4784A_peg.1850	89.12_peg.2161	COR1_peg.2192	TMP2_peg.1942	c-tet-1586-U1_peg.1835	c-tet-1586-Z1_peg.546	strain-3_peg.1996	N-acetylmuramoyl-L-alanine amidase (EC 3.5.1.28)	CTC02093
29	29	1	E88_peg.2181	1240_peg.1642	132CV__peg.786	2017.061_peg.1152	3483_peg.2666	329_peg.2148	358-99_peg.743	3582_peg.712	407.86_peg.1104	46-1-08_peg.372	51215_peg.1330	526.17_peg.1434	63.05_peg.1330	641.84_peg.1303	75.97_peg.1053	778.17_peg.1416	B4_peg.107	157.15_peg.966	202.15_peg.1390	4784A_peg.1851	89.12_peg.2162	COR1_peg.2193	TMP2_peg.1943	c-tet-1586-U1_peg.1836	c-tet-1586-Z1_peg.547	strain-3_peg.1997	Spore germination protein GerKB	CTC02094
29	29	1	E88_peg.2182	1240_peg.1643	132CV__peg.787	2017.061_peg.1153	3483_peg.2667	329_peg.2149	358-99_peg.744	3582_peg.713	407.86_peg.1105	46-1-08_peg.373	51215_peg.1331	526.17_peg.1435	63.05_peg.1331	641.84_peg.1304	75.97_peg.1054	778.17_peg.1417	B4_peg.108	157.15_peg.967	202.15_peg.1391	4784A_peg.1852	89.12_peg.2163	COR1_peg.2194	TMP2_peg.1944	c-tet-1586-U1_peg.1837	c-tet-1586-Z1_peg.548	strain-3_peg.1998	Spore germination protein GerKC	CTC02095
29	29	1	E88_peg.2183	1240_peg.1644	132CV__peg.788	2017.061_peg.1154	3483_peg.2668	329_peg.2150	358-99_peg.745	3582_peg.714	407.86_peg.1106	46-1-08_peg.374	51215_peg.1332	526.17_peg.1436	63.05_peg.1332	641.84_peg.1305	75.97_peg.1055	778.17_peg.1418	B4_peg.109	157.15_peg.968	202.15_peg.1392	4784A_peg.1853	89.12_peg.2164	COR1_peg.2195	TMP2_peg.1945	c-tet-1586-U1_peg.1838	c-tet-1586-Z1_peg.549	strain-3_peg.1999	Spore germination protein GerKA	CTC02096
29	29	1	E88_peg.2187	1240_peg.630	132CV__peg.790	2017.061_peg.1158	3483_peg.2672	329_peg.2154	358-99_peg.748	3582_peg.717	407.86_peg.1108	46-1-08_peg.1	51215_peg.1334	526.17_peg.1438	63.05_peg.1489	641.84_peg.1307	75.97_peg.1059	778.17_peg.1421	B4_peg.111	157.15_peg.970	202.15_peg.1394	4784A_peg.1857	89.12_peg.2168	COR1_peg.2041	TMP2_peg.1948	c-tet-1586-U1_peg.1842	c-tet-1586-Z1_peg.553	strain-3_peg.2003	Soluble lytic murein transglycosylase precursor (EC 3.2.1.-)	CTC02100
29	29	1	E88_peg.2188	1240_peg.631	132CV__peg.791	2017.061_peg.1159	3483_peg.2673	329_peg.2155	358-99_peg.749	3582_peg.718	407.86_peg.1109	46-1-08_peg.2	51215_peg.1335	526.17_peg.1439	63.05_peg.1490	641.84_peg.1308	75.97_peg.1060	778.17_peg.1422	B4_peg.112	157.15_peg.971	202.15_peg.1395	4784A_peg.1858	89.12_peg.2169	COR1_peg.2042	TMP2_peg.1949	c-tet-1586-U1_peg.1843	c-tet-1586-Z1_peg.554	strain-3_peg.2004	Dephospho-CoA kinase (EC 2.7.1.24)	CTC02101
29	29	1	E88_peg.2189	1240_peg.632	132CV__peg.792	2017.061_peg.1160	3483_peg.2674	329_peg.2156	358-99_peg.750	3582_peg.719	407.86_peg.1110	46-1-08_peg.3	51215_peg.1336	526.17_peg.1440	63.05_peg.1491	641.84_peg.1309	75.97_peg.1061	778.17_peg.1423	B4_peg.113	157.15_peg.972	202.15_peg.1396	4784A_peg.1859	89.12_peg.2170	COR1_peg.2043	TMP2_peg.1950	c-tet-1586-U1_peg.1844	c-tet-1586-Z1_peg.555	strain-3_peg.2005	DNA polymerase I (EC 2.7.7.7)	CTC02103
29	29	1	E88_peg.219	1240_peg.420	132CV__peg.599	2017.061_peg.1453	3483_peg.493	329_peg.863	358-99_peg.1175	3582_peg.58	407.86_peg.1889	46-1-08_peg.1522	51215_peg.309	526.17_peg.2128	63.05_peg.172	641.84_peg.1585	75.97_peg.1558	778.17_peg.576	B4_peg.1012	157.15_peg.128	202.15_peg.507	4784A_peg.2637	89.12_peg.1402	COR1_peg.862	TMP2_peg.1120	c-tet-1586-U1_peg.2215	c-tet-1586-Z1_peg.2391	strain-3_peg.1374	Conserved protein	CTC00252
29	29	1	E88_peg.2190	1240_peg.633	132CV__peg.793	2017.061_peg.1161	3483_peg.2675	329_peg.2157	358-99_peg.751	3582_peg.720	407.86_peg.1111	46-1-08_peg.4	51215_peg.1337	526.17_peg.1441	63.05_peg.1492	641.84_peg.1310	75.97_peg.1062	778.17_peg.1424	B4_peg.114	157.15_peg.973	202.15_peg.1397	4784A_peg.1860	89.12_peg.2171	COR1_peg.2044	TMP2_peg.1951	c-tet-1586-U1_peg.1845	c-tet-1586-Z1_peg.556	strain-3_peg.2006	Chorismate synthase (EC 4.2.3.5)	CTC02104
29	29	1	E88_peg.2191	1240_peg.634	132CV__peg.794	2017.061_peg.1162	3483_peg.2676	329_peg.2158	358-99_peg.752	3582_peg.721	407.86_peg.1112	46-1-08_peg.5	51215_peg.1338	526.17_peg.1442	63.05_peg.1493	641.84_peg.1311	75.97_peg.1063	778.17_peg.1425	B4_peg.115	157.15_peg.974	202.15_peg.1398	4784A_peg.1861	89.12_peg.2172	COR1_peg.2045	TMP2_peg.1952	c-tet-1586-U1_peg.1846	c-tet-1586-Z1_peg.557	strain-3_peg.2007	conserved protein	CTC02105
29	29	1	E88_peg.2192	1240_peg.635	132CV__peg.795	2017.061_peg.1163	3483_peg.2677	329_peg.2159	358-99_peg.753	3582_peg.722	407.86_peg.1113	46-1-08_peg.6	51215_peg.1339	526.17_peg.1443	63.05_peg.1494	641.84_peg.1312	75.97_peg.1064	778.17_peg.1426	B4_peg.116	157.15_peg.975	202.15_peg.1399	4784A_peg.1862	89.12_peg.2173	COR1_peg.2046	TMP2_peg.1953	c-tet-1586-U1_peg.1847	c-tet-1586-Z1_peg.558	strain-3_peg.2008	hypothetical protein	CTC02106
29	29	1	E88_peg.22	1240_peg.2658	132CV__peg.114	2017.061_peg.2663	3483_peg.1098	329_peg.2669	358-99_peg.2559	3582_peg.368	407.86_peg.2701	46-1-08_peg.2737	51215_peg.31	526.17_peg.2818	63.05_peg.30	641.84_peg.2712	75.97_peg.2813	778.17_peg.1704	B4_peg.2682	157.15_peg.76	202.15_peg.1114	4784A_peg.1436	89.12_peg.2470	COR1_peg.2712	TMP2_peg.30	c-tet-1586-U1_peg.81	c-tet-1586-Z1_peg.43	strain-3_peg.2771	hypothetical protein	E88_peg.2198
29	29	1	E88_peg.220	1240_peg.421	132CV__peg.600	2017.061_peg.1454	3483_peg.494	329_peg.864	358-99_peg.1176	3582_peg.59	407.86_peg.1890	46-1-08_peg.1523	51215_peg.310	526.17_peg.2129	63.05_peg.173	641.84_peg.1586	75.97_peg.1559	778.17_peg.575	B4_peg.1013	157.15_peg.129	202.15_peg.508	4784A_peg.2638	89.12_peg.1403	COR1_peg.863	TMP2_peg.1121	c-tet-1586-U1_peg.2216	c-tet-1586-Z1_peg.2392	strain-3_peg.1373	Mrp protein	CTC00253
29	29	1	E88_peg.221	1240_peg.422	132CV__peg.601	2017.061_peg.1455	3483_peg.495	329_peg.865	358-99_peg.1177	3582_peg.60	407.86_peg.1891	46-1-08_peg.1524	51215_peg.311	526.17_peg.2130	63.05_peg.174	641.84_peg.1587	75.97_peg.1560	778.17_peg.574	B4_peg.1014	157.15_peg.130	202.15_peg.509	4784A_peg.2639	89.12_peg.1404	COR1_peg.864	TMP2_peg.1122	c-tet-1586-U1_peg.2217	c-tet-1586-Z1_peg.2393	strain-3_peg.1372	Ferredoxin	E88_peg.221
29	29	1	E88_peg.222	1240_peg.423	132CV__peg.602	2017.061_peg.1456	3483_peg.496	329_peg.866	358-99_peg.1178	3582_peg.61	407.86_peg.1892	46-1-08_peg.1525	51215_peg.312	526.17_peg.2131	63.05_peg.175	641.84_peg.1588	75.97_peg.1561	778.17_peg.573	B4_peg.1015	157.15_peg.131	202.15_peg.510	4784A_peg.2640	89.12_peg.1405	COR1_peg.865	TMP2_peg.1123	c-tet-1586-U1_peg.2218	c-tet-1586-Z1_peg.2394	strain-3_peg.1371	Substrate-specific component ThiT of thiamin ECF transporter	CTC00254
29	29	1	E88_peg.224	1240_peg.425	132CV__peg.604	2017.061_peg.1458	3483_peg.498	329_peg.868	358-99_peg.1180	3582_peg.63	407.86_peg.1894	46-1-08_peg.1527	51215_peg.314	526.17_peg.2133	63.05_peg.177	641.84_peg.1590	75.97_peg.1563	778.17_peg.571	B4_peg.1017	157.15_peg.133	202.15_peg.512	4784A_peg.2642	89.12_peg.1407	COR1_peg.867	TMP2_peg.1125	c-tet-1586-U1_peg.2220	c-tet-1586-Z1_peg.2396	strain-3_peg.1369	Ribonucleotide reductase of class III (anaerobic), large subunit (EC 1.17.4.2)	CTC00257
29	29	1	E88_peg.225	1240_peg.426	132CV__peg.605	2017.061_peg.1459	3483_peg.499	329_peg.869	358-99_peg.1181	3582_peg.64	407.86_peg.1895	46-1-08_peg.1528	51215_peg.315	526.17_peg.2134	63.05_peg.178	641.84_peg.1591	75.97_peg.1564	778.17_peg.570	B4_peg.1018	157.15_peg.134	202.15_peg.513	4784A_peg.2643	89.12_peg.1408	COR1_peg.868	TMP2_peg.1126	c-tet-1586-U1_peg.2221	c-tet-1586-Z1_peg.2397	strain-3_peg.1368	Ribonucleotide reductase of class III (anaerobic), activating protein (EC 1.97.1.4)	CTC00258
29	29	1	E88_peg.226	1240_peg.427	132CV__peg.606	2017.061_peg.1460	3483_peg.500	329_peg.870	358-99_peg.1182	3582_peg.65	407.86_peg.1896	46-1-08_peg.1529	51215_peg.316	526.17_peg.2135	63.05_peg.179	641.84_peg.1592	75.97_peg.1565	778.17_peg.569	B4_peg.1019	157.15_peg.135	202.15_peg.514	4784A_peg.2644	89.12_peg.1409	COR1_peg.869	TMP2_peg.1127	c-tet-1586-U1_peg.2222	c-tet-1586-Z1_peg.2398	strain-3_peg.1367	Cadmium efflux system accessory protein	E88_peg.226
29	29	1	E88_peg.2264	1240_peg.639	132CV__peg.799	2017.061_peg.1190	3483_peg.2706	329_peg.1121	358-99_peg.757	3582_peg.726	407.86_peg.1138	46-1-08_peg.10	51215_peg.1343	526.17_peg.1469	63.05_peg.1523	641.84_peg.1337	75.97_peg.1089	778.17_peg.1430	B4_peg.120	157.15_peg.1868	202.15_peg.1403	4784A_peg.477	89.12_peg.2198	COR1_peg.1120	TMP2_peg.1978	c-tet-1586-U1_peg.1851	c-tet-1586-Z1_peg.562	strain-3_peg.691	Two-component response regulator	CTC02156
29	29	1	E88_peg.2265	1240_peg.640	132CV__peg.800	2017.061_peg.1191	3483_peg.2707	329_peg.1122	358-99_peg.758	3582_peg.727	407.86_peg.1139	46-1-08_peg.11	51215_peg.1344	526.17_peg.1470	63.05_peg.1524	641.84_peg.1338	75.97_peg.1090	778.17_peg.1431	B4_peg.121	157.15_peg.1869	202.15_peg.1404	4784A_peg.478	89.12_peg.2199	COR1_peg.1121	TMP2_peg.1979	c-tet-1586-U1_peg.1852	c-tet-1586-Z1_peg.563	strain-3_peg.690	protein containing ChW-repeats and cell-adhesion domain	CTC02157
29	29	1	E88_peg.2266	1240_peg.641	132CV__peg.801	2017.061_peg.1192	3483_peg.2708	329_peg.1123	358-99_peg.759	3582_peg.728	407.86_peg.1140	46-1-08_peg.12	51215_peg.1345	526.17_peg.1471	63.05_peg.1525	641.84_peg.1339	75.97_peg.1091	778.17_peg.1432	B4_peg.122	157.15_peg.1870	202.15_peg.1405	4784A_peg.479	89.12_peg.2200	COR1_peg.1122	TMP2_peg.1980	c-tet-1586-U1_peg.1853	c-tet-1586-Z1_peg.564	strain-3_peg.689	Beta-hexosaminidase (EC 3.2.1.52)	CTC02158
29	29	1	E88_peg.2267	1240_peg.642	132CV__peg.802	2017.061_peg.1193	3483_peg.2709	329_peg.1124	358-99_peg.760	3582_peg.729	407.86_peg.1141	46-1-08_peg.13	51215_peg.1346	526.17_peg.1472	63.05_peg.1526	641.84_peg.1340	75.97_peg.1092	778.17_peg.1433	B4_peg.123	157.15_peg.1871	202.15_peg.1406	4784A_peg.480	89.12_peg.2201	COR1_peg.1123	TMP2_peg.1981	c-tet-1586-U1_peg.1854	c-tet-1586-Z1_peg.565	strain-3_peg.688	hypothetical protein	E88_peg.2267
29	29	1	E88_peg.2269	1240_peg.644	132CV__peg.804	2017.061_peg.1195	3483_peg.2713	329_peg.1126	358-99_peg.762	3582_peg.731	407.86_peg.1143	46-1-08_peg.15	51215_peg.1348	526.17_peg.1474	63.05_peg.1530	641.84_peg.1342	75.97_peg.1094	778.17_peg.1438	B4_peg.125	157.15_peg.1873	202.15_peg.1408	4784A_peg.482	89.12_peg.2203	COR1_peg.1125	TMP2_peg.1987	c-tet-1586-U1_peg.1856	c-tet-1586-Z1_peg.567	strain-3_peg.686	putative Na(+)/H(+) antiporter	CTC02161
29	29	1	E88_peg.227	1240_peg.428	132CV__peg.607	2017.061_peg.1461	3483_peg.501	329_peg.871	358-99_peg.1183	3582_peg.66	407.86_peg.1897	46-1-08_peg.1530	51215_peg.317	526.17_peg.2136	63.05_peg.180	641.84_peg.1593	75.97_peg.1566	778.17_peg.568	B4_peg.1020	157.15_peg.136	202.15_peg.515	4784A_peg.2645	89.12_peg.1410	COR1_peg.870	TMP2_peg.1128	c-tet-1586-U1_peg.2223	c-tet-1586-Z1_peg.2399	strain-3_peg.1366	Glutamate racemase (EC 5.1.1.3)	CTC00259
29	29	1	E88_peg.2271	1240_peg.647	132CV__peg.806	2017.061_peg.1197	3483_peg.2716	329_peg.1128	358-99_peg.764	3582_peg.733	407.86_peg.1145	46-1-08_peg.17	51215_peg.1350	526.17_peg.1477	63.05_peg.1532	641.84_peg.1344	75.97_peg.1096	778.17_peg.1441	B4_peg.128	157.15_peg.1876	202.15_peg.1411	4784A_peg.484	89.12_peg.2205	COR1_peg.1127	TMP2_peg.1989	c-tet-1586-U1_peg.1858	c-tet-1586-Z1_peg.569	strain-3_peg.684	Metal-dependent hydrolases of the beta-lactamase superfamily II	CTC02162
29	29	1	E88_peg.2272	1240_peg.648	132CV__peg.807	2017.061_peg.1198	3483_peg.2717	329_peg.1129	358-99_peg.765	3582_peg.734	407.86_peg.1146	46-1-08_peg.18	51215_peg.1351	526.17_peg.1478	63.05_peg.1533	641.84_peg.1345	75.97_peg.1097	778.17_peg.1442	B4_peg.129	157.15_peg.1877	202.15_peg.1412	4784A_peg.485	89.12_peg.2206	COR1_peg.1128	TMP2_peg.1990	c-tet-1586-U1_peg.1859	c-tet-1586-Z1_peg.570	strain-3_peg.683	Ethanolamine utilization protein EutQ	CTC02163
29	29	1	E88_peg.2273	1240_peg.649	132CV__peg.808	2017.061_peg.1199	3483_peg.2718	329_peg.1130	358-99_peg.766	3582_peg.735	407.86_peg.1147	46-1-08_peg.19	51215_peg.1352	526.17_peg.1479	63.05_peg.1534	641.84_peg.1346	75.97_peg.1098	778.17_peg.1443	B4_peg.130	157.15_peg.1878	202.15_peg.1413	4784A_peg.486	89.12_peg.2207	COR1_peg.1129	TMP2_peg.1991	c-tet-1586-U1_peg.1860	c-tet-1586-Z1_peg.571	strain-3_peg.682	Ethanolamine permease	CTC02164
29	29	1	E88_peg.2274	1240_peg.650	132CV__peg.809	2017.061_peg.1200	3483_peg.2719	329_peg.1131	358-99_peg.767	3582_peg.736	407.86_peg.1148	46-1-08_peg.20	51215_peg.1353	526.17_peg.1480	63.05_peg.1535	641.84_peg.1347	75.97_peg.1099	778.17_peg.1444	B4_peg.131	157.15_peg.1879	202.15_peg.1414	4784A_peg.487	89.12_peg.2208	COR1_peg.1130	TMP2_peg.1992	c-tet-1586-U1_peg.1861	c-tet-1586-Z1_peg.572	strain-3_peg.681	Ethanolamine utilization protein similar to PduT	CTC02165
29	29	1	E88_peg.2275	1240_peg.651	132CV__peg.810	2017.061_peg.1201	3483_peg.2720	329_peg.1132	358-99_peg.768	3582_peg.737	407.86_peg.1149	46-1-08_peg.21	51215_peg.1354	526.17_peg.1481	63.05_peg.1536	641.84_peg.1348	75.97_peg.1100	778.17_peg.1445	B4_peg.132	157.15_peg.1880	202.15_peg.1415	4784A_peg.488	89.12_peg.2209	COR1_peg.1131	TMP2_peg.1993	c-tet-1586-U1_peg.1862	c-tet-1586-Z1_peg.573	strain-3_peg.680	Ethanolamine utilization polyhedral-body-like protein EutN	E88_peg.2275
29	29	1	E88_peg.2276	1240_peg.652	132CV__peg.811	2017.061_peg.1202	3483_peg.2721	329_peg.1133	358-99_peg.769	3582_peg.738	407.86_peg.1150	46-1-08_peg.22	51215_peg.1355	526.17_peg.1482	63.05_peg.1537	641.84_peg.1349	75.97_peg.1101	778.17_peg.1446	B4_peg.133	157.15_peg.1881	202.15_peg.1416	4784A_peg.489	89.12_peg.2210	COR1_peg.1132	TMP2_peg.1994	c-tet-1586-U1_peg.1863	c-tet-1586-Z1_peg.574	strain-3_peg.679	Protein clustered with ethanolamine utilization	CTC02167
29	29	1	E88_peg.2277	1240_peg.653	132CV__peg.812	2017.061_peg.1203	3483_peg.2722	329_peg.1134	358-99_peg.770	3582_peg.739	407.86_peg.1151	46-1-08_peg.23	51215_peg.1356	526.17_peg.1483	63.05_peg.1538	641.84_peg.1350	75.97_peg.1102	778.17_peg.1447	B4_peg.134	157.15_peg.1882	202.15_peg.1417	4784A_peg.490	89.12_peg.2211	COR1_peg.1133	TMP2_peg.1995	c-tet-1586-U1_peg.1864	c-tet-1586-Z1_peg.575	strain-3_peg.678	Ethanolamine utilization protein EutJ	CTC02168
29	29	1	E88_peg.2278	1240_peg.654	132CV__peg.813	2017.061_peg.1204	3483_peg.2723	329_peg.1135	358-99_peg.771	3582_peg.740	407.86_peg.1152	46-1-08_peg.24	51215_peg.1357	526.17_peg.1484	63.05_peg.1539	641.84_peg.1351	75.97_peg.1103	778.17_peg.1448	B4_peg.135	157.15_peg.1883	202.15_peg.1418	4784A_peg.491	89.12_peg.2212	COR1_peg.1134	TMP2_peg.1996	c-tet-1586-U1_peg.1865	c-tet-1586-Z1_peg.576	strain-3_peg.677	Ethanolamine utilization protein similar to PduL	CTC02170
29	29	1	E88_peg.2279	1240_peg.655	132CV__peg.814	2017.061_peg.1205	3483_peg.2724	329_peg.1136	358-99_peg.772	3582_peg.741	407.86_peg.1153	46-1-08_peg.25	51215_peg.1358	526.17_peg.1485	63.05_peg.1540	641.84_peg.1352	75.97_peg.1104	778.17_peg.1449	B4_peg.136	157.15_peg.1884	202.15_peg.1419	4784A_peg.492	89.12_peg.2213	COR1_peg.1135	TMP2_peg.1997	c-tet-1586-U1_peg.1866	c-tet-1586-Z1_peg.577	strain-3_peg.676	ATP:Cob(I)alamin adenosyltransferase (EC 2.5.1.17) @ ATP:Cob(I)alamin adenosyltransferase (EC 2.5.1.17), ethanolamine utilization	CTC02171
29	29	1	E88_peg.228	1240_peg.429	132CV__peg.608	2017.061_peg.1462	3483_peg.502	329_peg.872	358-99_peg.1184	3582_peg.67	407.86_peg.1898	46-1-08_peg.1531	51215_peg.318	526.17_peg.2137	63.05_peg.181	641.84_peg.1594	75.97_peg.1567	778.17_peg.567	B4_peg.1021	157.15_peg.137	202.15_peg.516	4784A_peg.2646	89.12_peg.1411	COR1_peg.871	TMP2_peg.1129	c-tet-1586-U1_peg.2224	c-tet-1586-Z1_peg.2400	strain-3_peg.1365	hypothetical protein	E88_peg.228
29	29	1	E88_peg.2280	1240_peg.656	132CV__peg.815	2017.061_peg.1206	3483_peg.2725	329_peg.1137	358-99_peg.773	3582_peg.742	407.86_peg.1154	46-1-08_peg.26	51215_peg.1359	526.17_peg.1486	63.05_peg.1541	641.84_peg.1353	75.97_peg.1105	778.17_peg.1450	B4_peg.137	157.15_peg.1885	202.15_peg.1420	4784A_peg.493	89.12_peg.2214	COR1_peg.1136	TMP2_peg.1998	c-tet-1586-U1_peg.1867	c-tet-1586-Z1_peg.578	strain-3_peg.675	Ethanolamine utilization protein similar to PduA/PduJ	E88_peg.2280
29	29	1	E88_peg.2281	1240_peg.657	132CV__peg.816	2017.061_peg.1207	3483_peg.2726	329_peg.1138	358-99_peg.774	3582_peg.743	407.86_peg.1155	46-1-08_peg.27	51215_peg.1360	526.17_peg.1487	63.05_peg.1542	641.84_peg.1354	75.97_peg.1106	778.17_peg.1451	B4_peg.138	157.15_peg.1886	202.15_peg.1421	4784A_peg.494	89.12_peg.2215	COR1_peg.1137	TMP2_peg.1999	c-tet-1586-U1_peg.1868	c-tet-1586-Z1_peg.579	strain-3_peg.674	Acetaldehyde dehydrogenase, ethanolamine utilization cluster (EC 1.2.1.10)	CTC02172
29	29	1	E88_peg.2282	1240_peg.658	132CV__peg.817	2017.061_peg.1208	3483_peg.2727	329_peg.1139	358-99_peg.775	3582_peg.744	407.86_peg.1156	46-1-08_peg.28	51215_peg.1361	526.17_peg.1488	63.05_peg.1543	641.84_peg.1355	75.97_peg.1107	778.17_peg.1452	B4_peg.139	157.15_peg.1887	202.15_peg.1422	4784A_peg.495	89.12_peg.2216	COR1_peg.1138	TMP2_peg.2000	c-tet-1586-U1_peg.1869	c-tet-1586-Z1_peg.580	strain-3_peg.673	Ethanolamine utilization polyhedral-body-like protein EutM	CTC02173
29	29	1	E88_peg.2283	1240_peg.659	132CV__peg.818	2017.061_peg.1209	3483_peg.2728	329_peg.1140	358-99_peg.776	3582_peg.745	407.86_peg.1157	46-1-08_peg.29	51215_peg.1362	526.17_peg.1489	63.05_peg.1544	641.84_peg.1356	75.97_peg.1108	778.17_peg.1453	B4_peg.140	157.15_peg.1888	202.15_peg.1423	4784A_peg.496	89.12_peg.2217	COR1_peg.1139	TMP2_peg.2001	c-tet-1586-U1_peg.1870	c-tet-1586-Z1_peg.581	strain-3_peg.672	Ethanolamine utilization polyhedral-body-like protein EutL	CTC02174
29	29	1	E88_peg.2284	1240_peg.660	132CV__peg.819	2017.061_peg.1210	3483_peg.2729	329_peg.1141	358-99_peg.777	3582_peg.746	407.86_peg.1158	46-1-08_peg.30	51215_peg.1363	526.17_peg.1490	63.05_peg.1545	641.84_peg.1357	75.97_peg.1109	778.17_peg.1454	B4_peg.141	157.15_peg.1889	202.15_peg.1424	4784A_peg.497	89.12_peg.2218	COR1_peg.1140	TMP2_peg.2002	c-tet-1586-U1_peg.1871	c-tet-1586-Z1_peg.582	strain-3_peg.671	Ethanolamine ammonia-lyase light chain (EC 4.3.1.7)	CTC02175
29	29	1	E88_peg.2285	1240_peg.661	132CV__peg.820	2017.061_peg.1211	3483_peg.2730	329_peg.1142	358-99_peg.778	3582_peg.747	407.86_peg.1159	46-1-08_peg.31	51215_peg.1364	526.17_peg.1491	63.05_peg.1546	641.84_peg.1358	75.97_peg.1110	778.17_peg.1455	B4_peg.142	157.15_peg.1890	202.15_peg.1425	4784A_peg.498	89.12_peg.2219	COR1_peg.1141	TMP2_peg.2003	c-tet-1586-U1_peg.1872	c-tet-1586-Z1_peg.583	strain-3_peg.670	Ethanolamine ammonia-lyase heavy chain (EC 4.3.1.7)	CTC02176
29	29	1	E88_peg.2286	1240_peg.662	132CV__peg.821	2017.061_peg.1212	3483_peg.2731	329_peg.1143	358-99_peg.779	3582_peg.748	407.86_peg.1160	46-1-08_peg.32	51215_peg.1365	526.17_peg.1492	63.05_peg.1547	641.84_peg.1359	75.97_peg.1111	778.17_peg.1456	B4_peg.143	157.15_peg.1891	202.15_peg.1426	4784A_peg.499	89.12_peg.2220	COR1_peg.1142	TMP2_peg.2004	c-tet-1586-U1_peg.1873	c-tet-1586-Z1_peg.584	strain-3_peg.669	Ethanolamine utilization protein EutA	CTC02177
29	29	1	E88_peg.2287	1240_peg.663	132CV__peg.822	2017.061_peg.1213	3483_peg.2732	329_peg.1144	358-99_peg.780	3582_peg.749	407.86_peg.1161	46-1-08_peg.33	51215_peg.1366	526.17_peg.1493	63.05_peg.1548	641.84_peg.1360	75.97_peg.1112	778.17_peg.1457	B4_peg.144	157.15_peg.1892	202.15_peg.1427	4784A_peg.500	89.12_peg.2221	COR1_peg.1143	TMP2_peg.2005	c-tet-1586-U1_peg.1874	c-tet-1586-Z1_peg.585	strain-3_peg.668	Ethanolamine sensory transduction histidine kinase	CTC02178
29	29	1	E88_peg.2288	1240_peg.664	132CV__peg.823	2017.061_peg.1214	3483_peg.2733	329_peg.1145	358-99_peg.781	3582_peg.750	407.86_peg.1162	46-1-08_peg.34	51215_peg.1367	526.17_peg.1494	63.05_peg.1549	641.84_peg.1361	75.97_peg.1113	778.17_peg.1458	B4_peg.145	157.15_peg.1893	202.15_peg.1428	4784A_peg.501	89.12_peg.2222	COR1_peg.1144	TMP2_peg.2006	c-tet-1586-U1_peg.1875	c-tet-1586-Z1_peg.586	strain-3_peg.667	Ethanolamine two-component response regulator	CTC02179
29	29	1	E88_peg.2289	1240_peg.665	132CV__peg.824	2017.061_peg.1215	3483_peg.2734	329_peg.1146	358-99_peg.782	3582_peg.751	407.86_peg.1163	46-1-08_peg.35	51215_peg.1368	526.17_peg.1495	63.05_peg.1550	641.84_peg.1362	75.97_peg.1114	778.17_peg.1459	B4_peg.146	157.15_peg.1894	202.15_peg.1429	4784A_peg.502	89.12_peg.2223	COR1_peg.1145	TMP2_peg.2007	c-tet-1586-U1_peg.1876	c-tet-1586-Z1_peg.587	strain-3_peg.666	Ethanolamine utilization protein similar to PduV	CTC02180
29	29	1	E88_peg.229	1240_peg.430	132CV__peg.609	2017.061_peg.1463	3483_peg.503	329_peg.873	358-99_peg.1185	3582_peg.68	407.86_peg.1899	46-1-08_peg.1532	51215_peg.319	526.17_peg.2138	63.05_peg.182	641.84_peg.1595	75.97_peg.1568	778.17_peg.566	B4_peg.1022	157.15_peg.138	202.15_peg.517	4784A_peg.2647	89.12_peg.1412	COR1_peg.872	TMP2_peg.1130	c-tet-1586-U1_peg.2225	c-tet-1586-Z1_peg.2401	strain-3_peg.1364	N-acetylmuramoyl-L-alanine amidase (EC 3.5.1.28)	CTC00260
29	29	1	E88_peg.2290	1240_peg.666	132CV__peg.825	2017.061_peg.1216	3483_peg.2735	329_peg.1147	358-99_peg.783	3582_peg.752	407.86_peg.1164	46-1-08_peg.36	51215_peg.1369	526.17_peg.1496	63.05_peg.1551	641.84_peg.1363	75.97_peg.1115	778.17_peg.1460	B4_peg.147	157.15_peg.1895	202.15_peg.1430	4784A_peg.503	89.12_peg.2224	COR1_peg.1146	TMP2_peg.2008	c-tet-1586-U1_peg.1877	c-tet-1586-Z1_peg.588	strain-3_peg.665	Ethanolamine utilization protein similar to PduU	CTC02181
29	29	1	E88_peg.2291	1240_peg.667	132CV__peg.826	2017.061_peg.1217	3483_peg.2736	329_peg.1148	358-99_peg.784	3582_peg.753	407.86_peg.1165	46-1-08_peg.37	51215_peg.1370	526.17_peg.1497	63.05_peg.1552	641.84_peg.1364	75.97_peg.1116	778.17_peg.1461	B4_peg.148	157.15_peg.1896	202.15_peg.1431	4784A_peg.504	89.12_peg.2225	COR1_peg.1147	TMP2_peg.2009	c-tet-1586-U1_peg.1878	c-tet-1586-Z1_peg.589	strain-3_peg.664	Alcohol dehydrogenase (EC 1.1.1.1)	CTC02182
29	29	1	E88_peg.2292	1240_peg.668	132CV__peg.827	2017.061_peg.1218	3483_peg.2737	329_peg.1149	358-99_peg.785	3582_peg.754	407.86_peg.1166	46-1-08_peg.38	51215_peg.1371	526.17_peg.1498	63.05_peg.1553	641.84_peg.1365	75.97_peg.1117	778.17_peg.1462	B4_peg.149	157.15_peg.1897	202.15_peg.1432	4784A_peg.505	89.12_peg.2226	COR1_peg.1148	TMP2_peg.2010	c-tet-1586-U1_peg.1879	c-tet-1586-Z1_peg.590	strain-3_peg.663	Alpha/beta hydrolase fold (EC 3.8.1.5)	CTC02183
29	29	1	E88_peg.2293	1240_peg.669	132CV__peg.828	2017.061_peg.1219	3483_peg.2738	329_peg.1150	358-99_peg.786	3582_peg.755	407.86_peg.1167	46-1-08_peg.39	51215_peg.1372	526.17_peg.1499	63.05_peg.1554	641.84_peg.1366	75.97_peg.1118	778.17_peg.1463	B4_peg.150	157.15_peg.1898	202.15_peg.1433	4784A_peg.506	89.12_peg.2227	COR1_peg.1149	TMP2_peg.2011	c-tet-1586-U1_peg.1880	c-tet-1586-Z1_peg.591	strain-3_peg.662	ATP-dependent RNA helicase BA2475	CTC02184
29	29	1	E88_peg.2294	1240_peg.670	132CV__peg.829	2017.061_peg.1220	3483_peg.2739	329_peg.1151	358-99_peg.787	3582_peg.756	407.86_peg.1168	46-1-08_peg.40	51215_peg.1373	526.17_peg.1500	63.05_peg.1555	641.84_peg.1367	75.97_peg.1119	778.17_peg.1464	B4_peg.151	157.15_peg.1899	202.15_peg.1434	4784A_peg.507	89.12_peg.2228	COR1_peg.1150	TMP2_peg.2012	c-tet-1586-U1_peg.1881	c-tet-1586-Z1_peg.592	strain-3_peg.661	glyoxalase I	CTC02185
29	29	0.897	E88_peg.2295	1240_peg.672	132CV__peg.830	2017.061_peg.1221	3483_peg.2740	329_peg.1152	358-99_peg.788	3582_peg.757	407.86_peg.1169	46-1-08_peg.41	51215_peg.1374	526.17_peg.1501	63.05_peg.1556	641.84_peg.1368	75.97_peg.1120	778.17_peg.1465	B4_peg.154	157.15_peg.1900	202.15_peg.1435	4784A_peg.508	89.12_peg.2229	COR1_peg.1151	TMP2_peg.2013	c-tet-1586-U1_peg.1882	c-tet-1586-Z1_peg.593	strain-3_peg.660	homoserine/homoserine lactone efflux protein	CTC02186
29	29	1	E88_peg.23	1240_peg.2659	132CV__peg.115	2017.061_peg.2664	3483_peg.1099	329_peg.2670	358-99_peg.2560	3582_peg.369	407.86_peg.2702	46-1-08_peg.2738	51215_peg.32	526.17_peg.2819	63.05_peg.31	641.84_peg.2713	75.97_peg.2814	778.17_peg.1703	B4_peg.2683	157.15_peg.77	202.15_peg.1115	4784A_peg.1437	89.12_peg.2471	COR1_peg.2713	TMP2_peg.31	c-tet-1586-U1_peg.82	c-tet-1586-Z1_peg.44	strain-3_peg.2772	hypothetical protein	CTC00077
29	29	1	E88_peg.230	1240_peg.431	132CV__peg.610	2017.061_peg.1464	3483_peg.504	329_peg.874	358-99_peg.1186	3582_peg.69	407.86_peg.1900	46-1-08_peg.1533	51215_peg.320	526.17_peg.2139	63.05_peg.183	641.84_peg.1596	75.97_peg.1569	778.17_peg.565	B4_peg.1023	157.15_peg.139	202.15_peg.518	4784A_peg.2648	89.12_peg.1413	COR1_peg.873	TMP2_peg.1131	c-tet-1586-U1_peg.2226	c-tet-1586-Z1_peg.2402	strain-3_peg.1363	Isoleucyl-tRNA synthetase (EC 6.1.1.5)	CTC00261
29	29	1	E88_peg.231	1240_peg.432	132CV__peg.611	2017.061_peg.1465	3483_peg.505	329_peg.875	358-99_peg.1187	3582_peg.70	407.86_peg.1901	46-1-08_peg.1534	51215_peg.321	526.17_peg.2140	63.05_peg.184	641.84_peg.1597	75.97_peg.1570	778.17_peg.564	B4_peg.1024	157.15_peg.140	202.15_peg.519	4784A_peg.2649	89.12_peg.1414	COR1_peg.874	TMP2_peg.1132	c-tet-1586-U1_peg.2227	c-tet-1586-Z1_peg.2403	strain-3_peg.1362	Catabolite control protein A	CTC00263
29	29	1	E88_peg.232	1240_peg.433	132CV__peg.612	2017.061_peg.1466	3483_peg.506	329_peg.876	358-99_peg.1188	3582_peg.71	407.86_peg.1902	46-1-08_peg.1535	51215_peg.322	526.17_peg.2141	63.05_peg.185	641.84_peg.1598	75.97_peg.1571	778.17_peg.563	B4_peg.1025	157.15_peg.141	202.15_peg.520	4784A_peg.2650	89.12_peg.1415	COR1_peg.875	TMP2_peg.1133	c-tet-1586-U1_peg.2228	c-tet-1586-Z1_peg.2404	strain-3_peg.1361	DNA helicase	CTC00264
29	29	1	E88_peg.233	1240_peg.434	132CV__peg.613	2017.061_peg.1467	3483_peg.507	329_peg.877	358-99_peg.1189	3582_peg.72	407.86_peg.1903	46-1-08_peg.1536	51215_peg.323	526.17_peg.2142	63.05_peg.186	641.84_peg.1599	75.97_peg.1572	778.17_peg.562	B4_peg.1026	157.15_peg.142	202.15_peg.521	4784A_peg.2651	89.12_peg.1416	COR1_peg.876	TMP2_peg.1134	c-tet-1586-U1_peg.2229	c-tet-1586-Z1_peg.2405	strain-3_peg.1360	Mannose-1-phosphate guanylyltransferase (GDP) (EC 2.7.7.22)	CTC00265
29	29	1	E88_peg.234	1240_peg.435	132CV__peg.614	2017.061_peg.1468	3483_peg.508	329_peg.878	358-99_peg.1190	3582_peg.73	407.86_peg.1904	46-1-08_peg.1537	51215_peg.324	526.17_peg.2143	63.05_peg.187	641.84_peg.1600	75.97_peg.1573	778.17_peg.561	B4_peg.1027	157.15_peg.143	202.15_peg.522	4784A_peg.2652	89.12_peg.1417	COR1_peg.877	TMP2_peg.1135	c-tet-1586-U1_peg.2230	c-tet-1586-Z1_peg.2406	strain-3_peg.1359	Fe-S oxidoreductase	CTC00266
29	29	1	E88_peg.235	1240_peg.436	132CV__peg.615	2017.061_peg.1469	3483_peg.509	329_peg.879	358-99_peg.1191	3582_peg.74	407.86_peg.1905	46-1-08_peg.1538	51215_peg.325	526.17_peg.2144	63.05_peg.188	641.84_peg.1601	75.97_peg.1574	778.17_peg.560	B4_peg.1028	157.15_peg.144	202.15_peg.523	4784A_peg.2653	89.12_peg.1418	COR1_peg.878	TMP2_peg.1136	c-tet-1586-U1_peg.2231	c-tet-1586-Z1_peg.2407	strain-3_peg.1358	Alpha-arabinosides ABC transport system, substrate-binding protein	CTC00267
29	29	1	E88_peg.236	1240_peg.437	132CV__peg.616	2017.061_peg.1470	3483_peg.510	329_peg.880	358-99_peg.1192	3582_peg.75	407.86_peg.1906	46-1-08_peg.1539	51215_peg.326	526.17_peg.2145	63.05_peg.189	641.84_peg.1602	75.97_peg.1575	778.17_peg.559	B4_peg.1029	157.15_peg.145	202.15_peg.524	4784A_peg.2654	89.12_peg.1419	COR1_peg.879	TMP2_peg.1137	c-tet-1586-U1_peg.2232	c-tet-1586-Z1_peg.2408	strain-3_peg.1357	Glycosyltransferase	CTC00268
29	29	1	E88_peg.2363	1240_peg.740	132CV__peg.399	2017.061_peg.1288	3483_peg.1147	329_peg.1219	358-99_peg.261	3582_peg.824	407.86_peg.1237	46-1-08_peg.108	51215_peg.1177	526.17_peg.1568	63.05_peg.1449	641.84_peg.1435	75.97_peg.1187	778.17_peg.1532	B4_peg.223	157.15_peg.1967	202.15_peg.1502	4784A_peg.576	89.12_peg.2296	COR1_peg.1218	TMP2_peg.2080	c-tet-1586-U1_peg.1949	c-tet-1586-Z1_peg.660	strain-3_peg.592	hypothetical protein	CTC02260
29	29	1	E88_peg.2364	1240_peg.741	132CV__peg.400	2017.061_peg.1289	3483_peg.1148	329_peg.1220	358-99_peg.262	3582_peg.825	407.86_peg.1238	46-1-08_peg.109	51215_peg.1178	526.17_peg.1569	63.05_peg.1450	641.84_peg.1436	75.97_peg.1188	778.17_peg.1533	B4_peg.224	157.15_peg.1968	202.15_peg.1503	4784A_peg.577	89.12_peg.2297	COR1_peg.1219	TMP2_peg.2081	c-tet-1586-U1_peg.1950	c-tet-1586-Z1_peg.661	strain-3_peg.591	Virulence factor MVIN-like	CTC02261
29	29	1	E88_peg.2365	1240_peg.742	132CV__peg.401	2017.061_peg.1290	3483_peg.1149	329_peg.1221	358-99_peg.263	3582_peg.826	407.86_peg.1239	46-1-08_peg.110	51215_peg.1179	526.17_peg.1570	63.05_peg.1451	641.84_peg.1437	75.97_peg.1189	778.17_peg.1534	B4_peg.225	157.15_peg.1969	202.15_peg.1504	4784A_peg.578	89.12_peg.2298	COR1_peg.1220	TMP2_peg.2082	c-tet-1586-U1_peg.1951	c-tet-1586-Z1_peg.662	strain-3_peg.590	glycosyl transferase, group 1	CTC02262
29	29	1	E88_peg.2366	1240_peg.743	132CV__peg.402	2017.061_peg.1291	3483_peg.1150	329_peg.1222	358-99_peg.264	3582_peg.827	407.86_peg.1240	46-1-08_peg.111	51215_peg.1180	526.17_peg.1571	63.05_peg.1452	641.84_peg.1438	75.97_peg.1190	778.17_peg.1535	B4_peg.226	157.15_peg.1970	202.15_peg.1505	4784A_peg.579	89.12_peg.2299	COR1_peg.1221	TMP2_peg.2083	c-tet-1586-U1_peg.1952	c-tet-1586-Z1_peg.663	strain-3_peg.589	PhnO protein	CTC02263
29	29	1	E88_peg.2367	1240_peg.744	132CV__peg.403	2017.061_peg.1292	3483_peg.1151	329_peg.1223	358-99_peg.265	3582_peg.828	407.86_peg.1241	46-1-08_peg.112	51215_peg.1181	526.17_peg.1572	63.05_peg.1453	641.84_peg.1439	75.97_peg.1191	778.17_peg.1536	B4_peg.227	157.15_peg.1971	202.15_peg.1506	4784A_peg.580	89.12_peg.2300	COR1_peg.1222	TMP2_peg.2084	c-tet-1586-U1_peg.1953	c-tet-1586-Z1_peg.664	strain-3_peg.588	Myo-inositol 2-dehydrogenase (EC 1.1.1.18)	CTC02264
29	29	1	E88_peg.2368	1240_peg.745	132CV__peg.404	2017.061_peg.1293	3483_peg.1152	329_peg.1224	358-99_peg.266	3582_peg.829	407.86_peg.1242	46-1-08_peg.113	51215_peg.1182	526.17_peg.1573	63.05_peg.1454	641.84_peg.1440	75.97_peg.1192	778.17_peg.1537	B4_peg.228	157.15_peg.1972	202.15_peg.1507	4784A_peg.581	89.12_peg.2301	COR1_peg.1223	TMP2_peg.2085	c-tet-1586-U1_peg.1954	c-tet-1586-Z1_peg.665	strain-3_peg.587	UDP-glucose dehydrogenase (EC 1.1.1.22)	CTC02265
29	29	1	E88_peg.2369	1240_peg.746	132CV__peg.405	2017.061_peg.1294	3483_peg.1153	329_peg.1225	358-99_peg.267	3582_peg.830	407.86_peg.1243	46-1-08_peg.114	51215_peg.1183	526.17_peg.1574	63.05_peg.1455	641.84_peg.1441	75.97_peg.1193	778.17_peg.1538	B4_peg.229	157.15_peg.1973	202.15_peg.1508	4784A_peg.582	89.12_peg.2302	COR1_peg.1224	TMP2_peg.2086	c-tet-1586-U1_peg.1955	c-tet-1586-Z1_peg.666	strain-3_peg.586	Putative teichuronic acid biosynthesis glycosyl transferase TuaC	CTC02266
29	29	1	E88_peg.237	1240_peg.438	132CV__peg.617	2017.061_peg.1471	3483_peg.511	329_peg.881	358-99_peg.1193	3582_peg.76	407.86_peg.1907	46-1-08_peg.1540	51215_peg.327	526.17_peg.2146	63.05_peg.190	641.84_peg.1603	75.97_peg.1576	778.17_peg.558	B4_peg.1030	157.15_peg.146	202.15_peg.525	4784A_peg.2655	89.12_peg.1420	COR1_peg.880	TMP2_peg.1138	c-tet-1586-U1_peg.2233	c-tet-1586-Z1_peg.2409	strain-3_peg.1356	Spore coat protein S	CTC00269
29	29	1	E88_peg.2370	1240_peg.747	132CV__peg.406	2017.061_peg.1295	3483_peg.1154	329_peg.1226	358-99_peg.268	3582_peg.831	407.86_peg.1244	46-1-08_peg.115	51215_peg.1184	526.17_peg.1575	63.05_peg.1456	641.84_peg.1442	75.97_peg.1194	778.17_peg.1539	B4_peg.230	157.15_peg.1974	202.15_peg.1509	4784A_peg.583	89.12_peg.2303	COR1_peg.1225	TMP2_peg.2087	c-tet-1586-U1_peg.1956	c-tet-1586-Z1_peg.667	strain-3_peg.585	UDP-N-acetylglucosamine 4,6-dehydratase (EC 4.2.1.-)	CTC02268
29	29	1	E88_peg.2371	1240_peg.748	132CV__peg.407	2017.061_peg.1296	3483_peg.1155	329_peg.1227	358-99_peg.269	3582_peg.832	407.86_peg.1245	46-1-08_peg.116	51215_peg.1185	526.17_peg.1576	63.05_peg.1457	641.84_peg.1443	75.97_peg.1195	778.17_peg.1540	B4_peg.231	157.15_peg.1975	202.15_peg.1510	4784A_peg.584	89.12_peg.2304	COR1_peg.1226	TMP2_peg.2088	c-tet-1586-U1_peg.1957	c-tet-1586-Z1_peg.668	strain-3_peg.584	UTP--glucose-1-phosphate uridylyltransferase (EC 2.7.7.9)	CTC02269
29	29	1	E88_peg.2372	1240_peg.749	132CV__peg.408	2017.061_peg.1297	3483_peg.1156	329_peg.1228	358-99_peg.270	3582_peg.833	407.86_peg.1246	46-1-08_peg.117	51215_peg.1186	526.17_peg.1577	63.05_peg.1458	641.84_peg.1444	75.97_peg.1196	778.17_peg.1541	B4_peg.232	157.15_peg.1976	202.15_peg.1511	4784A_peg.585	89.12_peg.2305	COR1_peg.1227	TMP2_peg.2089	c-tet-1586-U1_peg.1958	c-tet-1586-Z1_peg.669	strain-3_peg.583	TPR repeats containing protein	CTC02270
29	29	1	E88_peg.2373	1240_peg.750	132CV__peg.409	2017.061_peg.1298	3483_peg.1157	329_peg.1229	358-99_peg.271	3582_peg.834	407.86_peg.1247	46-1-08_peg.118	51215_peg.1187	526.17_peg.1578	63.05_peg.1459	641.84_peg.1445	75.97_peg.1197	778.17_peg.1542	B4_peg.233	157.15_peg.1977	202.15_peg.1512	4784A_peg.586	89.12_peg.2306	COR1_peg.1228	TMP2_peg.2090	c-tet-1586-U1_peg.1959	c-tet-1586-Z1_peg.670	strain-3_peg.582	Arginine decarboxylase (EC 4.1.1.19); Lysine decarboxylase (EC 4.1.1.18); Ornithine decarboxylase (EC 4.1.1.17)	CTC02271
29	29	1	E88_peg.2374	1240_peg.751	132CV__peg.410	2017.061_peg.1299	3483_peg.1158	329_peg.1230	358-99_peg.272	3582_peg.835	407.86_peg.1248	46-1-08_peg.119	51215_peg.1188	526.17_peg.1579	63.05_peg.1460	641.84_peg.1446	75.97_peg.1198	778.17_peg.1543	B4_peg.234	157.15_peg.1978	202.15_peg.1513	4784A_peg.587	89.12_peg.2307	COR1_peg.1229	TMP2_peg.2091	c-tet-1586-U1_peg.1960	c-tet-1586-Z1_peg.671	strain-3_peg.581	FIG00513216: hypothetical protein	CTC02272
29	29	1	E88_peg.2375	1240_peg.752	132CV__peg.411	2017.061_peg.1300	3483_peg.1159	329_peg.1231	358-99_peg.273	3582_peg.836	407.86_peg.1249	46-1-08_peg.120	51215_peg.1189	526.17_peg.1580	63.05_peg.1461	641.84_peg.1447	75.97_peg.1199	778.17_peg.1544	B4_peg.235	157.15_peg.1979	202.15_peg.1514	4784A_peg.588	89.12_peg.2308	COR1_peg.1230	TMP2_peg.2092	c-tet-1586-U1_peg.1961	c-tet-1586-Z1_peg.672	strain-3_peg.580	Recombination inhibitory protein MutS2	CTC02274
29	29	1	E88_peg.2376	1240_peg.753	132CV__peg.412	2017.061_peg.1301	3483_peg.1160	329_peg.1232	358-99_peg.274	3582_peg.837	407.86_peg.1250	46-1-08_peg.121	51215_peg.1190	526.17_peg.1581	63.05_peg.1462	641.84_peg.1448	75.97_peg.1200	778.17_peg.1545	B4_peg.236	157.15_peg.1980	202.15_peg.1515	4784A_peg.589	89.12_peg.2309	COR1_peg.1231	TMP2_peg.2093	c-tet-1586-U1_peg.1962	c-tet-1586-Z1_peg.673	strain-3_peg.579	Protease (EC 3.4.-.-)	CTC02275
29	29	1	E88_peg.2377	1240_peg.754	132CV__peg.413	2017.061_peg.1302	3483_peg.1161	329_peg.1233	358-99_peg.275	3582_peg.838	407.86_peg.1251	46-1-08_peg.122	51215_peg.1191	526.17_peg.1582	63.05_peg.1463	641.84_peg.1449	75.97_peg.1201	778.17_peg.1546	B4_peg.237	157.15_peg.1981	202.15_peg.1516	4784A_peg.590	89.12_peg.2310	COR1_peg.1232	TMP2_peg.2094	c-tet-1586-U1_peg.1963	c-tet-1586-Z1_peg.674	strain-3_peg.578	no significant homology	CTC02276
29	29	1	E88_peg.2378	1240_peg.755	132CV__peg.414	2017.061_peg.1303	3483_peg.1162	329_peg.1234	358-99_peg.276	3582_peg.839	407.86_peg.1252	46-1-08_peg.123	51215_peg.1192	526.17_peg.1583	63.05_peg.1464	641.84_peg.1450	75.97_peg.1202	778.17_peg.1547	B4_peg.238	157.15_peg.1982	202.15_peg.1517	4784A_peg.591	89.12_peg.2311	COR1_peg.1233	TMP2_peg.2095	c-tet-1586-U1_peg.1964	c-tet-1586-Z1_peg.675	strain-3_peg.577	Phenylalanyl-tRNA synthetase beta chain (EC 6.1.1.20)	CTC02277
29	29	1	E88_peg.2379	1240_peg.756	132CV__peg.415	2017.061_peg.1304	3483_peg.1163	329_peg.1235	358-99_peg.277	3582_peg.840	407.86_peg.1253	46-1-08_peg.124	51215_peg.1193	526.17_peg.1584	63.05_peg.1465	641.84_peg.1451	75.97_peg.1203	778.17_peg.1548	B4_peg.239	157.15_peg.1983	202.15_peg.1518	4784A_peg.592	89.12_peg.2312	COR1_peg.1234	TMP2_peg.2096	c-tet-1586-U1_peg.1965	c-tet-1586-Z1_peg.676	strain-3_peg.576	Phenylalanyl-tRNA synthetase alpha chain (EC 6.1.1.20)	CTC02278
29	29	1	E88_peg.238	1240_peg.439	132CV__peg.618	2017.061_peg.1472	3483_peg.512	329_peg.882	358-99_peg.1194	3582_peg.77	407.86_peg.1908	46-1-08_peg.1541	51215_peg.328	526.17_peg.2147	63.05_peg.191	641.84_peg.1604	75.97_peg.1577	778.17_peg.557	B4_peg.1031	157.15_peg.147	202.15_peg.526	4784A_peg.2656	89.12_peg.1421	COR1_peg.881	TMP2_peg.1139	c-tet-1586-U1_peg.2234	c-tet-1586-Z1_peg.2410	strain-3_peg.1355	Spore coat protein cotS related	CTC00270
29	29	1	E88_peg.2380	1240_peg.757	132CV__peg.416	2017.061_peg.1305	3483_peg.1164	329_peg.1236	358-99_peg.278	3582_peg.841	407.86_peg.1254	46-1-08_peg.125	51215_peg.1194	526.17_peg.1585	63.05_peg.1466	641.84_peg.1452	75.97_peg.1204	778.17_peg.1549	B4_peg.240	157.15_peg.1984	202.15_peg.1519	4784A_peg.593	89.12_peg.2313	COR1_peg.1235	TMP2_peg.2097	c-tet-1586-U1_peg.1966	c-tet-1586-Z1_peg.677	strain-3_peg.575	FIG011178: rRNA methylase	CTC02279
29	29	1	E88_peg.2381	1240_peg.758	132CV__peg.417	2017.061_peg.1306	3483_peg.1165	329_peg.1237	358-99_peg.279	3582_peg.842	407.86_peg.1255	46-1-08_peg.126	51215_peg.1195	526.17_peg.1586	63.05_peg.1467	641.84_peg.1453	75.97_peg.1205	778.17_peg.1550	B4_peg.241	157.15_peg.1985	202.15_peg.1520	4784A_peg.594	89.12_peg.2314	COR1_peg.1236	TMP2_peg.2098	c-tet-1586-U1_peg.1967	c-tet-1586-Z1_peg.678	strain-3_peg.574	Trk system potassium uptake protein TrkA	CTC02280
29	29	1	E88_peg.2382	1240_peg.759	132CV__peg.418	2017.061_peg.1307	3483_peg.1166	329_peg.1238	358-99_peg.280	3582_peg.843	407.86_peg.1256	46-1-08_peg.127	51215_peg.1196	526.17_peg.1587	63.05_peg.1468	641.84_peg.1454	75.97_peg.1206	778.17_peg.1551	B4_peg.242	157.15_peg.1986	202.15_peg.1521	4784A_peg.595	89.12_peg.2315	COR1_peg.1237	TMP2_peg.2099	c-tet-1586-U1_peg.1968	c-tet-1586-Z1_peg.679	strain-3_peg.573	Potassium uptake protein, integral membrane component, KtrB	CTC02281
29	29	1	E88_peg.2383	1240_peg.760	132CV__peg.419	2017.061_peg.1308	3483_peg.1167	329_peg.1239	358-99_peg.281	3582_peg.844	407.86_peg.1257	46-1-08_peg.128	51215_peg.1197	526.17_peg.1588	63.05_peg.1469	641.84_peg.1455	75.97_peg.1207	778.17_peg.1552	B4_peg.243	157.15_peg.1987	202.15_peg.1522	4784A_peg.596	89.12_peg.2316	COR1_peg.1238	TMP2_peg.2100	c-tet-1586-U1_peg.1969	c-tet-1586-Z1_peg.680	strain-3_peg.572	LSU ribosomal protein L20p	CTC02283
29	29	1	E88_peg.2384	1240_peg.761	132CV__peg.420	2017.061_peg.1309	3483_peg.1168	329_peg.1240	358-99_peg.282	3582_peg.845	407.86_peg.1258	46-1-08_peg.129	51215_peg.1198	526.17_peg.1589	63.05_peg.1470	641.84_peg.1456	75.97_peg.1208	778.17_peg.1553	B4_peg.244	157.15_peg.1988	202.15_peg.1523	4784A_peg.597	89.12_peg.2317	COR1_peg.1239	TMP2_peg.2101	c-tet-1586-U1_peg.1970	c-tet-1586-Z1_peg.681	strain-3_peg.571	LSU ribosomal protein L35p	E88_peg.2384
29	29	1	E88_peg.2385	1240_peg.762	132CV__peg.421	2017.061_peg.1310	3483_peg.1169	329_peg.1241	358-99_peg.283	3582_peg.846	407.86_peg.1259	46-1-08_peg.130	51215_peg.1199	526.17_peg.1590	63.05_peg.1471	641.84_peg.1457	75.97_peg.1209	778.17_peg.1554	B4_peg.245	157.15_peg.1989	202.15_peg.1524	4784A_peg.598	89.12_peg.2318	COR1_peg.1240	TMP2_peg.2102	c-tet-1586-U1_peg.1971	c-tet-1586-Z1_peg.682	strain-3_peg.570	Translation initiation factor 3	CTC02285
29	29	1	E88_peg.2386	1240_peg.763	132CV__peg.422	2017.061_peg.1311	3483_peg.2636	329_peg.1242	358-99_peg.284	3582_peg.847	407.86_peg.1260	46-1-08_peg.131	51215_peg.1200	526.17_peg.1591	63.05_peg.896	641.84_peg.1458	75.97_peg.1210	778.17_peg.1558	B4_peg.246	157.15_peg.1990	202.15_peg.1525	4784A_peg.599	89.12_peg.2319	COR1_peg.1241	TMP2_peg.2103	c-tet-1586-U1_peg.1972	c-tet-1586-Z1_peg.683	strain-3_peg.569	Threonyl-tRNA synthetase (EC 6.1.1.3)	CTC02286
29	29	1	E88_peg.2387	1240_peg.764	132CV__peg.423	2017.061_peg.1312	3483_peg.2637	329_peg.1243	358-99_peg.285	3582_peg.848	407.86_peg.1261	46-1-08_peg.132	51215_peg.1201	526.17_peg.1592	63.05_peg.897	641.84_peg.1459	75.97_peg.1211	778.17_peg.1559	B4_peg.247	157.15_peg.1991	202.15_peg.1526	4784A_peg.600	89.12_peg.2320	COR1_peg.1242	TMP2_peg.2104	c-tet-1586-U1_peg.1973	c-tet-1586-Z1_peg.684	strain-3_peg.568	FIG01165827: hypothetical protein	CTC02287
29	29	1	E88_peg.2388	1240_peg.765	132CV__peg.424	2017.061_peg.1313	3483_peg.2638	329_peg.1244	358-99_peg.286	3582_peg.849	407.86_peg.1262	46-1-08_peg.133	51215_peg.1202	526.17_peg.1593	63.05_peg.898	641.84_peg.1460	75.97_peg.1212	778.17_peg.1560	B4_peg.248	157.15_peg.1992	202.15_peg.1527	4784A_peg.601	89.12_peg.2321	COR1_peg.1243	TMP2_peg.2105	c-tet-1586-U1_peg.1974	c-tet-1586-Z1_peg.685	strain-3_peg.567	Conserved protein	CTC02288
29	29	1	E88_peg.2389	1240_peg.766	132CV__peg.428	2017.061_peg.1315	3483_peg.2640	329_peg.1245	358-99_peg.287	3582_peg.850	407.86_peg.1263	46-1-08_peg.134	51215_peg.1203	526.17_peg.1594	63.05_peg.900	641.84_peg.1461	75.97_peg.1213	778.17_peg.1562	B4_peg.249	157.15_peg.1996	202.15_peg.1528	4784A_peg.602	89.12_peg.2322	COR1_peg.1244	TMP2_peg.2106	c-tet-1586-U1_peg.1975	c-tet-1586-Z1_peg.686	strain-3_peg.566	Nicotinate-nucleotide--dimethylbenzimidazole phosphoribosyltransferase (EC 2.4.2.21)	CTC02290
29	29	1	E88_peg.239	1240_peg.440	132CV__peg.619	2017.061_peg.1473	3483_peg.513	329_peg.883	358-99_peg.1195	3582_peg.78	407.86_peg.1909	46-1-08_peg.1542	51215_peg.329	526.17_peg.2148	63.05_peg.192	641.84_peg.1605	75.97_peg.1578	778.17_peg.556	B4_peg.1032	157.15_peg.148	202.15_peg.527	4784A_peg.2657	89.12_peg.1422	COR1_peg.882	TMP2_peg.1140	c-tet-1586-U1_peg.2235	c-tet-1586-Z1_peg.2411	strain-3_peg.1354	Spore coat protein S	CTC00271
29	29	1	E88_peg.2390	1240_peg.767	132CV__peg.429	2017.061_peg.1316	3483_peg.2641	329_peg.1246	358-99_peg.288	3582_peg.851	407.86_peg.1264	46-1-08_peg.135	51215_peg.1204	526.17_peg.1595	63.05_peg.901	641.84_peg.1462	75.97_peg.1214	778.17_peg.1563	B4_peg.250	157.15_peg.1997	202.15_peg.1529	4784A_peg.603	89.12_peg.2323	COR1_peg.1245	TMP2_peg.2107	c-tet-1586-U1_peg.1976	c-tet-1586-Z1_peg.687	strain-3_peg.565	Chaperonin (heat shock protein 33)	CTC02291
29	29	1	E88_peg.2391	1240_peg.768	132CV__peg.430	2017.061_peg.1317	3483_peg.2642	329_peg.1247	358-99_peg.289	3582_peg.852	407.86_peg.1265	46-1-08_peg.136	51215_peg.1205	526.17_peg.1596	63.05_peg.902	641.84_peg.1463	75.97_peg.1215	778.17_peg.1564	B4_peg.251	157.15_peg.1998	202.15_peg.1530	4784A_peg.604	89.12_peg.2324	COR1_peg.1246	TMP2_peg.2108	c-tet-1586-U1_peg.1977	c-tet-1586-Z1_peg.688	strain-3_peg.564	Methyltransferase (EC 2.1.1.-)	CTC02292
29	29	1	E88_peg.2392	1240_peg.769	132CV__peg.431	2017.061_peg.1318	3483_peg.2643	329_peg.1248	358-99_peg.290	3582_peg.853	407.86_peg.1266	46-1-08_peg.137	51215_peg.1206	526.17_peg.1597	63.05_peg.903	641.84_peg.1464	75.97_peg.1216	778.17_peg.1565	B4_peg.252	157.15_peg.1999	202.15_peg.1531	4784A_peg.605	89.12_peg.2325	COR1_peg.1247	TMP2_peg.2109	c-tet-1586-U1_peg.1978	c-tet-1586-Z1_peg.689	strain-3_peg.563	Small acid-soluble spore protein beta	E88_peg.2392
29	29	1	E88_peg.2393	1240_peg.770	132CV__peg.432	2017.061_peg.1319	3483_peg.2644	329_peg.1249	358-99_peg.291	3582_peg.854	407.86_peg.1267	46-1-08_peg.138	51215_peg.1207	526.17_peg.1598	63.05_peg.904	641.84_peg.1465	75.97_peg.1217	778.17_peg.1566	B4_peg.253	157.15_peg.2000	202.15_peg.1532	4784A_peg.606	89.12_peg.2326	COR1_peg.1248	TMP2_peg.2110	c-tet-1586-U1_peg.1979	c-tet-1586-Z1_peg.690	strain-3_peg.562	Aspartate-semialdehyde dehydrogenase (EC 1.2.1.11)	CTC02293
29	29	1	E88_peg.2394	1240_peg.771	132CV__peg.433	2017.061_peg.1320	3483_peg.2645	329_peg.1250	358-99_peg.292	3582_peg.855	407.86_peg.1268	46-1-08_peg.139	51215_peg.1208	526.17_peg.1599	63.05_peg.905	641.84_peg.1466	75.97_peg.1218	778.17_peg.1567	B4_peg.254	157.15_peg.2001	202.15_peg.1533	4784A_peg.607	89.12_peg.2327	COR1_peg.1249	TMP2_peg.2111	c-tet-1586-U1_peg.1980	c-tet-1586-Z1_peg.691	strain-3_peg.561	4-hydroxy-tetrahydrodipicolinate synthase (EC 4.3.3.7)	CTC02294
29	29	1	E88_peg.2395	1240_peg.772	132CV__peg.434	2017.061_peg.1321	3483_peg.2646	329_peg.1251	358-99_peg.293	3582_peg.856	407.86_peg.1269	46-1-08_peg.140	51215_peg.1209	526.17_peg.1600	63.05_peg.906	641.84_peg.1467	75.97_peg.1219	778.17_peg.1568	B4_peg.255	157.15_peg.2002	202.15_peg.1534	4784A_peg.608	89.12_peg.2328	COR1_peg.1250	TMP2_peg.2112	c-tet-1586-U1_peg.1981	c-tet-1586-Z1_peg.692	strain-3_peg.560	4-hydroxy-tetrahydrodipicolinate reductase (EC 1.17.1.8)	CTC02295
29	29	1	E88_peg.2396	1240_peg.773	132CV__peg.435	2017.061_peg.1322	3483_peg.2647	329_peg.1252	358-99_peg.294	3582_peg.857	407.86_peg.1270	46-1-08_peg.141	51215_peg.1210	526.17_peg.1601	63.05_peg.907	641.84_peg.1468	75.97_peg.1220	778.17_peg.1569	B4_peg.256	157.15_peg.2003	202.15_peg.1535	4784A_peg.609	89.12_peg.2329	COR1_peg.1251	TMP2_peg.2113	c-tet-1586-U1_peg.1982	c-tet-1586-Z1_peg.693	strain-3_peg.559	Single-stranded DNA-binding protein	CTC02296
29	29	1	E88_peg.2397	1240_peg.774	132CV__peg.436	2017.061_peg.1323	3483_peg.2648	329_peg.1253	358-99_peg.295	3582_peg.858	407.86_peg.1271	46-1-08_peg.142	51215_peg.1211	526.17_peg.1602	63.05_peg.908	641.84_peg.1469	75.97_peg.1221	778.17_peg.1570	B4_peg.257	157.15_peg.2004	202.15_peg.1536	4784A_peg.610	89.12_peg.2330	COR1_peg.1252	TMP2_peg.2114	c-tet-1586-U1_peg.1983	c-tet-1586-Z1_peg.694	strain-3_peg.558	UDP-N-acetylmuramate--alanine ligase (EC 6.3.2.8)	CTC02297
29	29	1	E88_peg.2398	1240_peg.775	132CV__peg.437	2017.061_peg.1324	3483_peg.2649	329_peg.1254	358-99_peg.296	3582_peg.859	407.86_peg.1272	46-1-08_peg.143	51215_peg.1212	526.17_peg.1603	63.05_peg.909	641.84_peg.1470	75.97_peg.1222	778.17_peg.1571	B4_peg.258	157.15_peg.2005	202.15_peg.1537	4784A_peg.611	89.12_peg.2331	COR1_peg.1253	TMP2_peg.2115	c-tet-1586-U1_peg.1984	c-tet-1586-Z1_peg.695	strain-3_peg.557	Polysaccharide deacetylase	CTC02298
29	29	1	E88_peg.2399	1240_peg.776	132CV__peg.438	2017.061_peg.1325	3483_peg.2650	329_peg.1255	358-99_peg.297	3582_peg.860	407.86_peg.1273	46-1-08_peg.144	51215_peg.1213	526.17_peg.1604	63.05_peg.910	641.84_peg.1471	75.97_peg.1223	778.17_peg.1572	B4_peg.259	157.15_peg.2006	202.15_peg.1538	4784A_peg.612	89.12_peg.2332	COR1_peg.1254	TMP2_peg.2116	c-tet-1586-U1_peg.1985	c-tet-1586-Z1_peg.696	strain-3_peg.556	no significant homology	CTC02299
29	29	1	E88_peg.24	1240_peg.2660	132CV__peg.116	2017.061_peg.2665	3483_peg.1100	329_peg.2671	358-99_peg.2561	3582_peg.370	407.86_peg.2703	46-1-08_peg.2739	51215_peg.33	526.17_peg.2820	63.05_peg.32	641.84_peg.2714	75.97_peg.2815	778.17_peg.1702	B4_peg.2684	157.15_peg.78	202.15_peg.1116	4784A_peg.1438	89.12_peg.2472	COR1_peg.2714	TMP2_peg.32	c-tet-1586-U1_peg.83	c-tet-1586-Z1_peg.45	strain-3_peg.2773	tRNA-specific adenosine-34 deaminase (EC 3.5.4.-)	CTC00078
29	29	1	E88_peg.240	1240_peg.441	132CV__peg.620	2017.061_peg.1474	3483_peg.514	329_peg.884	358-99_peg.1196	3582_peg.79	407.86_peg.1910	46-1-08_peg.1543	51215_peg.330	526.17_peg.2149	63.05_peg.193	641.84_peg.1606	75.97_peg.1579	778.17_peg.555	B4_peg.1033	157.15_peg.149	202.15_peg.528	4784A_peg.2658	89.12_peg.1423	COR1_peg.883	TMP2_peg.1141	c-tet-1586-U1_peg.2236	c-tet-1586-Z1_peg.2412	strain-3_peg.1353	Glycosyltransferase	CTC00272
29	29	1	E88_peg.2400	1240_peg.777	132CV__peg.439	2017.061_peg.1326	3483_peg.2651	329_peg.1256	358-99_peg.298	3582_peg.861	407.86_peg.1274	46-1-08_peg.145	51215_peg.1214	526.17_peg.1605	63.05_peg.911	641.84_peg.1472	75.97_peg.1224	778.17_peg.1573	B4_peg.260	157.15_peg.2007	202.15_peg.1539	4784A_peg.613	89.12_peg.2333	COR1_peg.1255	TMP2_peg.2117	c-tet-1586-U1_peg.1986	c-tet-1586-Z1_peg.697	strain-3_peg.555	Surface antigen	CTC02300
29	29	1	E88_peg.2401	1240_peg.778	132CV__peg.440	2017.061_peg.1327	3483_peg.2652	329_peg.1257	358-99_peg.299	3582_peg.862	407.86_peg.1275	46-1-08_peg.146	51215_peg.1215	526.17_peg.1606	63.05_peg.912	641.84_peg.1473	75.97_peg.1225	778.17_peg.1574	B4_peg.261	157.15_peg.2008	202.15_peg.1540	4784A_peg.614	89.12_peg.2334	COR1_peg.1256	TMP2_peg.2118	c-tet-1586-U1_peg.1987	c-tet-1586-Z1_peg.698	strain-3_peg.554	no significant homology.	E88_peg.2401
29	29	1	E88_peg.2402	1240_peg.779	132CV__peg.441	2017.061_peg.1328	3483_peg.2653	329_peg.1258	358-99_peg.300	3582_peg.863	407.86_peg.1276	46-1-08_peg.147	51215_peg.1216	526.17_peg.1607	63.05_peg.913	641.84_peg.1474	75.97_peg.1226	778.17_peg.1575	B4_peg.262	157.15_peg.2009	202.15_peg.1541	4784A_peg.615	89.12_peg.2335	COR1_peg.1257	TMP2_peg.2119	c-tet-1586-U1_peg.1988	c-tet-1586-Z1_peg.699	strain-3_peg.553	Dihydrofolate synthase (EC 6.3.2.12) @ Folylpolyglutamate synthase (EC 6.3.2.17)	CTC02301
29	29	1	E88_peg.2403	1240_peg.780	132CV__peg.442	2017.061_peg.1329	3483_peg.2654	329_peg.1259	358-99_peg.301	3582_peg.864	407.86_peg.1277	46-1-08_peg.148	51215_peg.1217	526.17_peg.1608	63.05_peg.914	641.84_peg.1475	75.97_peg.1227	778.17_peg.1576	B4_peg.263	157.15_peg.2010	202.15_peg.1542	4784A_peg.616	89.12_peg.2336	COR1_peg.1258	TMP2_peg.2120	c-tet-1586-U1_peg.1989	c-tet-1586-Z1_peg.700	strain-3_peg.552	Valyl-tRNA synthetase (EC 6.1.1.9)	CTC02302
29	29	1	E88_peg.2404	1240_peg.781	132CV__peg.443	2017.061_peg.1330	3483_peg.2655	329_peg.1260	358-99_peg.302	3582_peg.865	407.86_peg.1278	46-1-08_peg.149	51215_peg.1218	526.17_peg.1609	63.05_peg.915	641.84_peg.1476	75.97_peg.1228	778.17_peg.1577	B4_peg.264	157.15_peg.2011	202.15_peg.1543	4784A_peg.617	89.12_peg.2337	COR1_peg.1259	TMP2_peg.2121	c-tet-1586-U1_peg.1990	c-tet-1586-Z1_peg.701	strain-3_peg.551	Formiminotetrahydrofolate cyclodeaminase (EC 4.3.1.4)	CTC02303
29	29	1	E88_peg.2405	1240_peg.782	132CV__peg.444	2017.061_peg.1331	3483_peg.2656	329_peg.1261	358-99_peg.303	3582_peg.866	407.86_peg.1279	46-1-08_peg.150	51215_peg.1219	526.17_peg.1610	63.05_peg.916	641.84_peg.1477	75.97_peg.1229	778.17_peg.1578	B4_peg.265	157.15_peg.2012	202.15_peg.1544	4784A_peg.618	89.12_peg.2338	COR1_peg.1260	TMP2_peg.2122	c-tet-1586-U1_peg.1991	c-tet-1586-Z1_peg.702	strain-3_peg.550	Formate--tetrahydrofolate ligase (EC 6.3.4.3)	CTC02304
29	29	1	E88_peg.2406	1240_peg.783	132CV__peg.445	2017.061_peg.1332	3483_peg.2657	329_peg.1262	358-99_peg.304	3582_peg.867	407.86_peg.1280	46-1-08_peg.151	51215_peg.1220	526.17_peg.1611	63.05_peg.917	641.84_peg.1478	75.97_peg.1230	778.17_peg.1579	B4_peg.266	157.15_peg.2013	202.15_peg.1545	4784A_peg.619	89.12_peg.2339	COR1_peg.1261	TMP2_peg.2123	c-tet-1586-U1_peg.1992	c-tet-1586-Z1_peg.703	strain-3_peg.549	Glutamate formiminotransferase (EC 2.1.2.5) @ Glutamate formyltransferase	CTC02305
29	29	1	E88_peg.2407	1240_peg.784	132CV__peg.446	2017.061_peg.1333	3483_peg.2658	329_peg.1263	358-99_peg.305	3582_peg.868	407.86_peg.1281	46-1-08_peg.152	51215_peg.1221	526.17_peg.1612	63.05_peg.918	641.84_peg.1479	75.97_peg.1231	778.17_peg.1580	B4_peg.267	157.15_peg.2014	202.15_peg.1546	4784A_peg.620	89.12_peg.2340	COR1_peg.1262	TMP2_peg.2124	c-tet-1586-U1_peg.1993	c-tet-1586-Z1_peg.704	strain-3_peg.548	Sodium/glutamate symport protein	CTC02306
29	29	1	E88_peg.2409	1240_peg.786	132CV__peg.448	2017.061_peg.1335	3483_peg.2659	329_peg.1265	358-99_peg.307	3582_peg.870	407.86_peg.1283	46-1-08_peg.154	51215_peg.1223	526.17_peg.1613	63.05_peg.919	641.84_peg.1481	75.97_peg.1233	778.17_peg.1581	B4_peg.269	157.15_peg.2016	202.15_peg.1548	4784A_peg.622	89.12_peg.2342	COR1_peg.1264	TMP2_peg.2126	c-tet-1586-U1_peg.1995	c-tet-1586-Z1_peg.706	strain-3_peg.546	Proton/glutamate symport protein @ Sodium/glutamate symport protein	CTC02307
29	29	1	E88_peg.241	1240_peg.442	132CV__peg.621	2017.061_peg.1475	3483_peg.515	329_peg.885	358-99_peg.1197	3582_peg.80	407.86_peg.1911	46-1-08_peg.1544	51215_peg.331	526.17_peg.2150	63.05_peg.194	641.84_peg.1607	75.97_peg.1580	778.17_peg.554	B4_peg.1034	157.15_peg.150	202.15_peg.529	4784A_peg.2659	89.12_peg.1424	COR1_peg.884	TMP2_peg.1142	c-tet-1586-U1_peg.2237	c-tet-1586-Z1_peg.2413	strain-3_peg.1352	Spore coat protein S	CTC00273
29	29	1	E88_peg.2410	1240_peg.787	132CV__peg.449	2017.061_peg.1336	3483_peg.2660	329_peg.1266	358-99_peg.308	3582_peg.871	407.86_peg.1284	46-1-08_peg.155	51215_peg.754	526.17_peg.1614	63.05_peg.920	641.84_peg.1482	75.97_peg.1234	778.17_peg.1582	B4_peg.270	157.15_peg.2017	202.15_peg.1549	4784A_peg.623	89.12_peg.2343	COR1_peg.1265	TMP2_peg.2127	c-tet-1586-U1_peg.1996	c-tet-1586-Z1_peg.707	strain-3_peg.545	Inner membrane protein	CTC02309
29	29	1	E88_peg.2411	1240_peg.788	132CV__peg.450	2017.061_peg.1337	3483_peg.2661	329_peg.1267	358-99_peg.309	3582_peg.872	407.86_peg.1285	46-1-08_peg.156	51215_peg.755	526.17_peg.1615	63.05_peg.921	641.84_peg.1483	75.97_peg.1235	778.17_peg.1583	B4_peg.271	157.15_peg.2018	202.15_peg.1550	4784A_peg.624	89.12_peg.2344	COR1_peg.1266	TMP2_peg.2128	c-tet-1586-U1_peg.1997	c-tet-1586-Z1_peg.708	strain-3_peg.544	Histidine permease YuiF	CTC02310
29	29	1	E88_peg.2412	1240_peg.789	132CV__peg.451	2017.061_peg.1338	3483_peg.18	329_peg.1268	358-99_peg.310	3582_peg.873	407.86_peg.1286	46-1-08_peg.157	51215_peg.756	526.17_peg.1616	63.05_peg.1320	641.84_peg.1484	75.97_peg.1236	778.17_peg.1585	B4_peg.272	157.15_peg.2019	202.15_peg.1551	4784A_peg.625	89.12_peg.2345	COR1_peg.1267	TMP2_peg.2129	c-tet-1586-U1_peg.1998	c-tet-1586-Z1_peg.709	strain-3_peg.543	Histidine permease YuiF	CTC02311
29	29	1	E88_peg.2413	1240_peg.790	132CV__peg.452	2017.061_peg.1339	3483_peg.19	329_peg.1269	358-99_peg.311	3582_peg.874	407.86_peg.1287	46-1-08_peg.158	51215_peg.757	526.17_peg.1617	63.05_peg.1321	641.84_peg.1485	75.97_peg.1237	778.17_peg.1586	B4_peg.273	157.15_peg.2020	202.15_peg.1552	4784A_peg.626	89.12_peg.2346	COR1_peg.1268	TMP2_peg.2130	c-tet-1586-U1_peg.1999	c-tet-1586-Z1_peg.710	strain-3_peg.542	Diaminopimelate epimerase homolog	CTC02312
29	29	1	E88_peg.2415	1240_peg.792	132CV__peg.454	2017.061_peg.1341	3483_peg.22	329_peg.1271	358-99_peg.313	3582_peg.876	407.86_peg.1289	46-1-08_peg.160	51215_peg.759	526.17_peg.1619	63.05_peg.1324	641.84_peg.1487	75.97_peg.1239	778.17_peg.1589	B4_peg.275	157.15_peg.2022	202.15_peg.1554	4784A_peg.628	89.12_peg.2348	COR1_peg.1270	TMP2_peg.2132	c-tet-1586-U1_peg.2001	c-tet-1586-Z1_peg.712	strain-3_peg.540	Membrane spanning protein	CTC02314
29	29	1	E88_peg.2416	1240_peg.793	132CV__peg.455	2017.061_peg.1342	3483_peg.23	329_peg.1272	358-99_peg.314	3582_peg.877	407.86_peg.1290	46-1-08_peg.161	51215_peg.760	526.17_peg.1620	63.05_peg.1325	641.84_peg.1488	75.97_peg.1240	778.17_peg.1590	B4_peg.276	157.15_peg.2023	202.15_peg.1555	4784A_peg.629	89.12_peg.2349	COR1_peg.1271	TMP2_peg.2133	c-tet-1586-U1_peg.2002	c-tet-1586-Z1_peg.713	strain-3_peg.539	Aminobenzoyl-glutamate transport protein	CTC02316
29	29	1	E88_peg.2417	1240_peg.794	132CV__peg.456	2017.061_peg.1343	3483_peg.24	329_peg.1273	358-99_peg.315	3582_peg.878	407.86_peg.1291	46-1-08_peg.162	51215_peg.761	526.17_peg.1621	63.05_peg.1326	641.84_peg.1489	75.97_peg.1241	778.17_peg.1591	B4_peg.277	157.15_peg.2024	202.15_peg.1556	4784A_peg.630	89.12_peg.2350	COR1_peg.1272	TMP2_peg.2134	c-tet-1586-U1_peg.2003	c-tet-1586-Z1_peg.714	strain-3_peg.538	Aminoacyl-histidine dipeptidase (Peptidase D) (EC 3.4.13.3)	CTC02317
29	29	1	E88_peg.2419	1240_peg.796	132CV__peg.458	2017.061_peg.1345	3483_peg.2459	329_peg.1275	358-99_peg.317	3582_peg.880	407.86_peg.1293	46-1-08_peg.164	51215_peg.763	526.17_peg.1623	63.05_peg.922	641.84_peg.1491	75.97_peg.1243	778.17_peg.1593	B4_peg.279	157.15_peg.2026	202.15_peg.1558	4784A_peg.632	89.12_peg.2352	COR1_peg.1274	TMP2_peg.2136	c-tet-1586-U1_peg.2005	c-tet-1586-Z1_peg.716	strain-3_peg.536	Transcription-repair coupling factor	CTC02319
29	29	1	E88_peg.242	1240_peg.443	132CV__peg.622	2017.061_peg.1476	3483_peg.516	329_peg.886	358-99_peg.1198	3582_peg.81	407.86_peg.1912	46-1-08_peg.1545	51215_peg.332	526.17_peg.2151	63.05_peg.195	641.84_peg.1608	75.97_peg.1581	778.17_peg.553	B4_peg.1035	157.15_peg.151	202.15_peg.530	4784A_peg.2660	89.12_peg.1425	COR1_peg.885	TMP2_peg.1143	c-tet-1586-U1_peg.2238	c-tet-1586-Z1_peg.2414	strain-3_peg.1351	Ferric iron ABC transporter, iron-binding protein	CTC00274
29	29	1	E88_peg.2420	1240_peg.797	132CV__peg.459	2017.061_peg.1346	3483_peg.2460	329_peg.1276	358-99_peg.318	3582_peg.881	407.86_peg.1294	46-1-08_peg.165	51215_peg.764	526.17_peg.1624	63.05_peg.923	641.84_peg.1492	75.97_peg.1244	778.17_peg.1594	B4_peg.280	157.15_peg.2027	202.15_peg.1559	4784A_peg.633	89.12_peg.2353	COR1_peg.1275	TMP2_peg.2137	c-tet-1586-U1_peg.2006	c-tet-1586-Z1_peg.717	strain-3_peg.535	Imidazolonepropionase (EC 3.5.2.7)	CTC02320
29	29	1	E88_peg.2421	1240_peg.798	132CV__peg.460	2017.061_peg.1347	3483_peg.2461	329_peg.1277	358-99_peg.319	3582_peg.882	407.86_peg.1295	46-1-08_peg.166	51215_peg.765	526.17_peg.1625	63.05_peg.924	641.84_peg.1493	75.97_peg.1245	778.17_peg.1595	B4_peg.281	157.15_peg.2028	202.15_peg.1560	4784A_peg.634	89.12_peg.2354	COR1_peg.1276	TMP2_peg.2138	c-tet-1586-U1_peg.2007	c-tet-1586-Z1_peg.718	strain-3_peg.534	Urocanate hydratase (EC 4.2.1.49)	CTC02321
29	29	1	E88_peg.2422	1240_peg.799	132CV__peg.461	2017.061_peg.1348	3483_peg.2462	329_peg.1278	358-99_peg.320	3582_peg.883	407.86_peg.1296	46-1-08_peg.167	51215_peg.766	526.17_peg.1626	63.05_peg.925	641.84_peg.1494	75.97_peg.1246	778.17_peg.1596	B4_peg.282	157.15_peg.2029	202.15_peg.1561	4784A_peg.635	89.12_peg.2355	COR1_peg.1277	TMP2_peg.2139	c-tet-1586-U1_peg.2008	c-tet-1586-Z1_peg.719	strain-3_peg.533	Response regulator of zinc sigma-54-dependent two-component system	CTC02322
29	29	1	E88_peg.2423	1240_peg.800	132CV__peg.462	2017.061_peg.1349	3483_peg.2463	329_peg.1279	358-99_peg.321	3582_peg.884	407.86_peg.1297	46-1-08_peg.168	51215_peg.767	526.17_peg.1627	63.05_peg.926	641.84_peg.1495	75.97_peg.1247	778.17_peg.1597	B4_peg.283	157.15_peg.2030	202.15_peg.1562	4784A_peg.636	89.12_peg.2356	COR1_peg.1278	TMP2_peg.2140	c-tet-1586-U1_peg.2009	c-tet-1586-Z1_peg.720	strain-3_peg.532	sensory transduction protein kinase	CTC02323
29	29	1	E88_peg.2424	1240_peg.802	132CV__peg.464	2017.061_peg.1351	3483_peg.2465	329_peg.1281	358-99_peg.323	3582_peg.886	407.86_peg.1299	46-1-08_peg.170	51215_peg.769	526.17_peg.1629	63.05_peg.928	641.84_peg.1497	75.97_peg.1249	778.17_peg.1599	B4_peg.285	157.15_peg.2032	202.15_peg.1564	4784A_peg.638	89.12_peg.2358	COR1_peg.1280	TMP2_peg.2142	c-tet-1586-U1_peg.2011	c-tet-1586-Z1_peg.722	strain-3_peg.530	Sodium/glutamate symport protein	CTC02324
29	29	1	E88_peg.2425	1240_peg.803	132CV__peg.465	2017.061_peg.1352	3483_peg.2466	329_peg.1282	358-99_peg.324	3582_peg.887	407.86_peg.1300	46-1-08_peg.171	51215_peg.770	526.17_peg.1630	63.05_peg.929	641.84_peg.1498	75.97_peg.1250	778.17_peg.1600	B4_peg.286	157.15_peg.2033	202.15_peg.1565	4784A_peg.639	89.12_peg.2359	COR1_peg.1281	TMP2_peg.2143	c-tet-1586-U1_peg.2012	c-tet-1586-Z1_peg.723	strain-3_peg.529	Activator of (R)-2-hydroxyglutaryl-CoA dehydratase	CTC02325
29	29	1	E88_peg.2426	1240_peg.804	132CV__peg.466	2017.061_peg.1354	3483_peg.2467	329_peg.1283	358-99_peg.326	3582_peg.888	407.86_peg.1301	46-1-08_peg.172	51215_peg.771	526.17_peg.1631	63.05_peg.930	641.84_peg.1499	75.97_peg.1251	778.17_peg.1601	B4_peg.287	157.15_peg.2034	202.15_peg.1567	4784A_peg.640	89.12_peg.2360	COR1_peg.1282	TMP2_peg.2144	c-tet-1586-U1_peg.2013	c-tet-1586-Z1_peg.724	strain-3_peg.528	V-type ATP synthase subunit D (EC 3.6.3.14)	CTC02326
29	29	1	E88_peg.2427	1240_peg.805	132CV__peg.467	2017.061_peg.1355	3483_peg.2468	329_peg.1284	358-99_peg.327	3582_peg.889	407.86_peg.1302	46-1-08_peg.173	51215_peg.772	526.17_peg.1632	63.05_peg.931	641.84_peg.1500	75.97_peg.1252	778.17_peg.1602	B4_peg.288	157.15_peg.2035	202.15_peg.1568	4784A_peg.641	89.12_peg.2361	COR1_peg.1283	TMP2_peg.2145	c-tet-1586-U1_peg.2014	c-tet-1586-Z1_peg.725	strain-3_peg.527	V-type ATP synthase subunit B (EC 3.6.3.14)	CTC02327
29	29	1	E88_peg.2428	1240_peg.806	132CV__peg.468	2017.061_peg.1356	3483_peg.2469	329_peg.1285	358-99_peg.328	3582_peg.890	407.86_peg.1303	46-1-08_peg.174	51215_peg.773	526.17_peg.1633	63.05_peg.932	641.84_peg.1501	75.97_peg.1253	778.17_peg.1603	B4_peg.289	157.15_peg.2036	202.15_peg.1569	4784A_peg.642	89.12_peg.2362	COR1_peg.1284	TMP2_peg.2146	c-tet-1586-U1_peg.2015	c-tet-1586-Z1_peg.726	strain-3_peg.526	V-type ATP synthase subunit A (EC 3.6.3.14)	CTC02328
29	29	1	E88_peg.2429	1240_peg.807	132CV__peg.469	2017.061_peg.1357	3483_peg.2470	329_peg.1286	358-99_peg.329	3582_peg.891	407.86_peg.1304	46-1-08_peg.175	51215_peg.774	526.17_peg.1634	63.05_peg.933	641.84_peg.1502	75.97_peg.1254	778.17_peg.1604	B4_peg.290	157.15_peg.2037	202.15_peg.1570	4784A_peg.643	89.12_peg.2363	COR1_peg.1285	TMP2_peg.2147	c-tet-1586-U1_peg.2016	c-tet-1586-Z1_peg.727	strain-3_peg.525	V-type ATP synthase subunit E (EC 3.6.3.14)	CTC02329
29	29	1	E88_peg.243	1240_peg.444	132CV__peg.623	2017.061_peg.1477	3483_peg.517	329_peg.887	358-99_peg.1199	3582_peg.82	407.86_peg.1913	46-1-08_peg.1546	51215_peg.333	526.17_peg.2152	63.05_peg.196	641.84_peg.1609	75.97_peg.1582	778.17_peg.552	B4_peg.1036	157.15_peg.152	202.15_peg.531	4784A_peg.2661	89.12_peg.1426	COR1_peg.886	TMP2_peg.1144	c-tet-1586-U1_peg.2239	c-tet-1586-Z1_peg.2415	strain-3_peg.1350	Ferric iron ABC transporter, permease protein	CTC00275
29	29	1	E88_peg.2430	1240_peg.808	132CV__peg.470	2017.061_peg.1358	3483_peg.2471	329_peg.1287	358-99_peg.330	3582_peg.892	407.86_peg.1305	46-1-08_peg.176	51215_peg.775	526.17_peg.1635	63.05_peg.934	641.84_peg.1503	75.97_peg.1255	778.17_peg.1605	B4_peg.291	157.15_peg.2038	202.15_peg.1571	4784A_peg.644	89.12_peg.2364	COR1_peg.1286	TMP2_peg.2148	c-tet-1586-U1_peg.2017	c-tet-1586-Z1_peg.728	strain-3_peg.524	V-type ATP synthase subunit F (EC 3.6.3.14)	E88_peg.2430
29	29	1	E88_peg.2431	1240_peg.809	132CV__peg.471	2017.061_peg.1359	3483_peg.2472	329_peg.1288	358-99_peg.331	3582_peg.893	407.86_peg.1306	46-1-08_peg.177	51215_peg.776	526.17_peg.1636	63.05_peg.935	641.84_peg.1504	75.97_peg.1256	778.17_peg.1606	B4_peg.292	157.15_peg.2039	202.15_peg.1572	4784A_peg.645	89.12_peg.2365	COR1_peg.1287	TMP2_peg.2149	c-tet-1586-U1_peg.2018	c-tet-1586-Z1_peg.729	strain-3_peg.523	V-type ATP synthase subunit K (EC 3.6.3.14)	CTC02330
29	29	1	E88_peg.2432	1240_peg.810	132CV__peg.472	2017.061_peg.1360	3483_peg.2473	329_peg.1289	358-99_peg.332	3582_peg.894	407.86_peg.1307	46-1-08_peg.178	51215_peg.777	526.17_peg.1637	63.05_peg.936	641.84_peg.1505	75.97_peg.1257	778.17_peg.1607	B4_peg.293	157.15_peg.2040	202.15_peg.1573	4784A_peg.646	89.12_peg.2366	COR1_peg.1288	TMP2_peg.2150	c-tet-1586-U1_peg.2019	c-tet-1586-Z1_peg.730	strain-3_peg.522	V-type ATP synthase subunit I (EC 3.6.3.14)	CTC02331
29	29	1	E88_peg.2433	1240_peg.811	132CV__peg.473	2017.061_peg.1361	3483_peg.2474	329_peg.1290	358-99_peg.333	3582_peg.895	407.86_peg.1308	46-1-08_peg.179	51215_peg.778	526.17_peg.1638	63.05_peg.937	641.84_peg.1506	75.97_peg.1258	778.17_peg.1608	B4_peg.294	157.15_peg.2041	202.15_peg.1574	4784A_peg.647	89.12_peg.2367	COR1_peg.1289	TMP2_peg.2151	c-tet-1586-U1_peg.2020	c-tet-1586-Z1_peg.731	strain-3_peg.521	V-type ATP synthase subunit C (EC 3.6.3.14)	CTC02332
29	29	1	E88_peg.2434	1240_peg.812	132CV__peg.474	2017.061_peg.1362	3483_peg.2475	329_peg.1291	358-99_peg.334	3582_peg.896	407.86_peg.1309	46-1-08_peg.180	51215_peg.779	526.17_peg.1639	63.05_peg.938	641.84_peg.1507	75.97_peg.1259	778.17_peg.1609	B4_peg.295	157.15_peg.2042	202.15_peg.1575	4784A_peg.648	89.12_peg.2368	COR1_peg.1290	TMP2_peg.2152	c-tet-1586-U1_peg.2021	c-tet-1586-Z1_peg.732	strain-3_peg.520	V-type ATP synthase subunit G (EC 3.6.3.14)	CTC02333
29	29	1	E88_peg.2435	1240_peg.813	132CV__peg.475	2017.061_peg.1363	3483_peg.2476	329_peg.1292	358-99_peg.335	3582_peg.897	407.86_peg.1310	46-1-08_peg.181	51215_peg.780	526.17_peg.1640	63.05_peg.939	641.84_peg.1508	75.97_peg.1260	778.17_peg.1610	B4_peg.296	157.15_peg.2043	202.15_peg.1576	4784A_peg.649	89.12_peg.2369	COR1_peg.1291	TMP2_peg.2153	c-tet-1586-U1_peg.2022	c-tet-1586-Z1_peg.733	strain-3_peg.519	putative transposase	CTC02334
29	29	1	E88_peg.2436	1240_peg.814	132CV__peg.476	2017.061_peg.1364	3483_peg.2477	329_peg.1293	358-99_peg.336	3582_peg.898	407.86_peg.1311	46-1-08_peg.182	51215_peg.781	526.17_peg.1641	63.05_peg.940	641.84_peg.1509	75.97_peg.1261	778.17_peg.1611	B4_peg.297	157.15_peg.2044	202.15_peg.1577	4784A_peg.650	89.12_peg.2370	COR1_peg.1292	TMP2_peg.2154	c-tet-1586-U1_peg.2023	c-tet-1586-Z1_peg.734	strain-3_peg.518	TPR repeats containing protein	CTC02335
29	29	1	E88_peg.2437	1240_peg.815	132CV__peg.477	2017.061_peg.1365	3483_peg.2478	329_peg.1294	358-99_peg.337	3582_peg.899	407.86_peg.1312	46-1-08_peg.183	51215_peg.782	526.17_peg.1642	63.05_peg.941	641.84_peg.1510	75.97_peg.1262	778.17_peg.1612	B4_peg.298	157.15_peg.2045	202.15_peg.1578	4784A_peg.651	89.12_peg.2371	COR1_peg.1293	TMP2_peg.2155	c-tet-1586-U1_peg.2024	c-tet-1586-Z1_peg.735	strain-3_peg.517	Transglutaminase-like enzyme, putative cysteine protease	CTC02336
29	29	1	E88_peg.2438	1240_peg.816	132CV__peg.478	2017.061_peg.1366	3483_peg.2479	329_peg.1295	358-99_peg.338	3582_peg.900	407.86_peg.1313	46-1-08_peg.184	51215_peg.783	526.17_peg.1643	63.05_peg.942	641.84_peg.1511	75.97_peg.1263	778.17_peg.1613	B4_peg.299	157.15_peg.2046	202.15_peg.1579	4784A_peg.652	89.12_peg.2372	COR1_peg.1294	TMP2_peg.2156	c-tet-1586-U1_peg.2025	c-tet-1586-Z1_peg.736	strain-3_peg.516	regulatory protein RecX	CTC02337
29	29	1	E88_peg.2439	1240_peg.817	132CV__peg.479	2017.061_peg.1367	3483_peg.2480	329_peg.1296	358-99_peg.339	3582_peg.901	407.86_peg.1314	46-1-08_peg.185	51215_peg.784	526.17_peg.1644	63.05_peg.943	641.84_peg.1512	75.97_peg.1264	778.17_peg.1614	B4_peg.300	157.15_peg.2047	202.15_peg.1580	4784A_peg.653	89.12_peg.2373	COR1_peg.1295	TMP2_peg.2157	c-tet-1586-U1_peg.2026	c-tet-1586-Z1_peg.737	strain-3_peg.515	zinc protease	CTC02338
29	29	1	E88_peg.244	1240_peg.445	132CV__peg.624	2017.061_peg.1478	3483_peg.518	329_peg.888	358-99_peg.1200	3582_peg.83	407.86_peg.1914	46-1-08_peg.1547	51215_peg.334	526.17_peg.2153	63.05_peg.197	641.84_peg.1610	75.97_peg.1583	778.17_peg.551	B4_peg.1037	157.15_peg.153	202.15_peg.532	4784A_peg.2662	89.12_peg.1427	COR1_peg.887	TMP2_peg.1145	c-tet-1586-U1_peg.2240	c-tet-1586-Z1_peg.2416	strain-3_peg.1349	Putrescine transport ATP-binding protein PotA (TC 3.A.1.11.1)	CTC00276
29	29	1	E88_peg.2440	1240_peg.818	132CV__peg.480	2017.061_peg.1368	3483_peg.2481	329_peg.1297	358-99_peg.340	3582_peg.902	407.86_peg.1315	46-1-08_peg.186	51215_peg.785	526.17_peg.1645	63.05_peg.944	641.84_peg.1513	75.97_peg.1265	778.17_peg.1615	B4_peg.301	157.15_peg.2048	202.15_peg.1581	4784A_peg.654	89.12_peg.2374	COR1_peg.1296	TMP2_peg.2158	c-tet-1586-U1_peg.2027	c-tet-1586-Z1_peg.738	strain-3_peg.514	Substrate-specific component QueT (COG4708) of predicted queuosine-regulated ECF transporter	CTC02339
29	29	1	E88_peg.2441	1240_peg.819	132CV__peg.481	2017.061_peg.1369	3483_peg.2482	329_peg.1298	358-99_peg.341	3582_peg.903	407.86_peg.1316	46-1-08_peg.187	51215_peg.786	526.17_peg.1646	63.05_peg.945	641.84_peg.1514	75.97_peg.1266	778.17_peg.1616	B4_peg.302	157.15_peg.2049	202.15_peg.1582	4784A_peg.655	89.12_peg.2375	COR1_peg.1297	TMP2_peg.2159	c-tet-1586-U1_peg.2028	c-tet-1586-Z1_peg.739	strain-3_peg.513	Glycine betaine ABC transport system, glycine betaine-binding protein OpuAC	CTC02340
29	29	1	E88_peg.2442	1240_peg.820	132CV__peg.482	2017.061_peg.1370	3483_peg.2483	329_peg.1299	358-99_peg.342	3582_peg.904	407.86_peg.1317	46-1-08_peg.188	51215_peg.787	526.17_peg.1647	63.05_peg.946	641.84_peg.1515	75.97_peg.1267	778.17_peg.1617	B4_peg.303	157.15_peg.2050	202.15_peg.1583	4784A_peg.656	89.12_peg.2376	COR1_peg.1298	TMP2_peg.2160	c-tet-1586-U1_peg.2029	c-tet-1586-Z1_peg.740	strain-3_peg.512	Glycine betaine ABC transport system, permease protein OpuAB	CTC02341
29	29	1	E88_peg.2443	1240_peg.821	132CV__peg.483	2017.061_peg.1371	3483_peg.2484	329_peg.1300	358-99_peg.343	3582_peg.905	407.86_peg.1318	46-1-08_peg.189	51215_peg.788	526.17_peg.1648	63.05_peg.947	641.84_peg.1516	75.97_peg.1268	778.17_peg.1618	B4_peg.304	157.15_peg.2051	202.15_peg.1584	4784A_peg.657	89.12_peg.2377	COR1_peg.1299	TMP2_peg.2161	c-tet-1586-U1_peg.2030	c-tet-1586-Z1_peg.741	strain-3_peg.511	Glycine betaine ABC transport system, ATP-binding protein OpuAA (EC 3.6.3.32)	CTC02342
29	29	1	E88_peg.2444	1240_peg.822	132CV__peg.484	2017.061_peg.1372	3483_peg.2485	329_peg.1301	358-99_peg.344	3582_peg.906	407.86_peg.1319	46-1-08_peg.190	51215_peg.789	526.17_peg.1649	63.05_peg.948	641.84_peg.1517	75.97_peg.1269	778.17_peg.1619	B4_peg.305	157.15_peg.2052	202.15_peg.1585	4784A_peg.658	89.12_peg.2378	COR1_peg.1300	TMP2_peg.2162	c-tet-1586-U1_peg.2031	c-tet-1586-Z1_peg.742	strain-3_peg.510	spore cortex-lytic enzyme SleC	CTC02343
29	29	1	E88_peg.2445	1240_peg.823	132CV__peg.485	2017.061_peg.1373	3483_peg.2486	329_peg.1302	358-99_peg.345	3582_peg.907	407.86_peg.1320	46-1-08_peg.191	51215_peg.790	526.17_peg.1650	63.05_peg.949	641.84_peg.1518	75.97_peg.1270	778.17_peg.1620	B4_peg.306	157.15_peg.2053	202.15_peg.1586	4784A_peg.659	89.12_peg.2379	COR1_peg.1301	TMP2_peg.2163	c-tet-1586-U1_peg.2032	c-tet-1586-Z1_peg.743	strain-3_peg.509	subtilase family protein( EC:3.4.21.- )	CTC02345
29	29	1	E88_peg.245	1240_peg.446	132CV__peg.625	2017.061_peg.1479	3483_peg.519	329_peg.889	358-99_peg.1201	3582_peg.84	407.86_peg.1915	46-1-08_peg.1548	51215_peg.335	526.17_peg.2154	63.05_peg.198	641.84_peg.1611	75.97_peg.1584	778.17_peg.550	B4_peg.1038	157.15_peg.154	202.15_peg.533	4784A_peg.2663	89.12_peg.1428	COR1_peg.888	TMP2_peg.1146	c-tet-1586-U1_peg.2241	c-tet-1586-Z1_peg.2417	strain-3_peg.1348	Ascorbate-specific PTS system, EIIA component (EC 2.7.1.-)	CTC00277
29	29	1	E88_peg.2452	1240_peg.824	132CV__peg.492	2017.061_peg.1380	3483_peg.2493	329_peg.1303	358-99_peg.352	3582_peg.914	407.86_peg.1327	46-1-08_peg.198	51215_peg.797	526.17_peg.1657	63.05_peg.956	641.84_peg.1525	75.97_peg.1277	778.17_peg.1627	B4_peg.307	157.15_peg.2054	202.15_peg.1593	4784A_peg.666	89.12_peg.2386	COR1_peg.1302	TMP2_peg.2170	c-tet-1586-U1_peg.2039	c-tet-1586-Z1_peg.750	strain-3_peg.502	Transporter	CTC02353
29	29	1	E88_peg.2453	1240_peg.825	132CV__peg.493	2017.061_peg.1381	3483_peg.2494	329_peg.1304	358-99_peg.353	3582_peg.915	407.86_peg.1328	46-1-08_peg.199	51215_peg.798	526.17_peg.1658	63.05_peg.957	641.84_peg.1526	75.97_peg.1278	778.17_peg.1628	B4_peg.308	157.15_peg.2055	202.15_peg.1594	4784A_peg.667	89.12_peg.2387	COR1_peg.1303	TMP2_peg.2171	c-tet-1586-U1_peg.2040	c-tet-1586-Z1_peg.751	strain-3_peg.501	putative phosphoesterase	CTC02354
29	29	1	E88_peg.2454	1240_peg.826	132CV__peg.494	2017.061_peg.1382	3483_peg.2495	329_peg.1305	358-99_peg.354	3582_peg.916	407.86_peg.1329	46-1-08_peg.200	51215_peg.799	526.17_peg.1659	63.05_peg.958	641.84_peg.1527	75.97_peg.1279	778.17_peg.1629	B4_peg.309	157.15_peg.2056	202.15_peg.1595	4784A_peg.668	89.12_peg.2388	COR1_peg.1304	TMP2_peg.2172	c-tet-1586-U1_peg.2041	c-tet-1586-Z1_peg.752	strain-3_peg.500	Homoserine dehydrogenase (EC 1.1.1.3)	CTC02355
29	29	1	E88_peg.2455	1240_peg.827	132CV__peg.495	2017.061_peg.1383	3483_peg.2496	329_peg.1306	358-99_peg.355	3582_peg.917	407.86_peg.1330	46-1-08_peg.201	51215_peg.800	526.17_peg.1660	63.05_peg.959	641.84_peg.1528	75.97_peg.1280	778.17_peg.1630	B4_peg.310	157.15_peg.2057	202.15_peg.1596	4784A_peg.669	89.12_peg.2389	COR1_peg.1305	TMP2_peg.2173	c-tet-1586-U1_peg.2042	c-tet-1586-Z1_peg.753	strain-3_peg.499	Aspartokinase (EC 2.7.2.4)	CTC02356
29	29	1	E88_peg.2456	1240_peg.828	132CV__peg.496	2017.061_peg.1384	3483_peg.2497	329_peg.1307	358-99_peg.356	3582_peg.918	407.86_peg.1331	46-1-08_peg.202	51215_peg.801	526.17_peg.1661	63.05_peg.960	641.84_peg.1529	75.97_peg.1281	778.17_peg.1631	B4_peg.311	157.15_peg.2058	202.15_peg.1597	4784A_peg.670	89.12_peg.2390	COR1_peg.1306	TMP2_peg.2174	c-tet-1586-U1_peg.2043	c-tet-1586-Z1_peg.754	strain-3_peg.498	Homoserine kinase (EC 2.7.1.39)	CTC02357
29	29	1	E88_peg.2457	1240_peg.829	132CV__peg.497	2017.061_peg.1385	3483_peg.2498	329_peg.1308	358-99_peg.357	3582_peg.919	407.86_peg.1332	46-1-08_peg.203	51215_peg.802	526.17_peg.1662	63.05_peg.961	641.84_peg.1530	75.97_peg.1282	778.17_peg.1632	B4_peg.312	157.15_peg.2059	202.15_peg.1598	4784A_peg.671	89.12_peg.2391	COR1_peg.1307	TMP2_peg.2175	c-tet-1586-U1_peg.2044	c-tet-1586-Z1_peg.755	strain-3_peg.497	Threonine synthase (EC 4.2.3.1)	CTC02358
29	29	1	E88_peg.2458	1240_peg.830	132CV__peg.498	2017.061_peg.1386	3483_peg.2499	329_peg.1309	358-99_peg.358	3582_peg.920	407.86_peg.1333	46-1-08_peg.204	51215_peg.803	526.17_peg.1663	63.05_peg.962	641.84_peg.1531	75.97_peg.1283	778.17_peg.1633	B4_peg.313	157.15_peg.2060	202.15_peg.1599	4784A_peg.672	89.12_peg.2392	COR1_peg.1308	TMP2_peg.2176	c-tet-1586-U1_peg.2045	c-tet-1586-Z1_peg.756	strain-3_peg.496	Hemerythrin-like protein CA_C0069	CTC02359
29	29	1	E88_peg.2459	1240_peg.831	132CV__peg.499	2017.061_peg.1387	3483_peg.2500	329_peg.1310	358-99_peg.359	3582_peg.921	407.86_peg.1334	46-1-08_peg.205	51215_peg.804	526.17_peg.1664	63.05_peg.963	641.84_peg.1532	75.97_peg.1284	778.17_peg.1634	B4_peg.314	157.15_peg.2061	202.15_peg.1600	4784A_peg.673	89.12_peg.2393	COR1_peg.1309	TMP2_peg.2177	c-tet-1586-U1_peg.2046	c-tet-1586-Z1_peg.757	strain-3_peg.495	no significant homology	E88_peg.2459
29	29	1	E88_peg.246	1240_peg.447	132CV__peg.626	2017.061_peg.1480	3483_peg.520	329_peg.890	358-99_peg.1202	3582_peg.85	407.86_peg.1916	46-1-08_peg.1549	51215_peg.336	526.17_peg.2155	63.05_peg.199	641.84_peg.1612	75.97_peg.1585	778.17_peg.549	B4_peg.1039	157.15_peg.155	202.15_peg.534	4784A_peg.2664	89.12_peg.1429	COR1_peg.889	TMP2_peg.1147	c-tet-1586-U1_peg.2242	c-tet-1586-Z1_peg.2418	strain-3_peg.1347	hypothetical protein	E88_peg.246
29	29	1	E88_peg.2460	1240_peg.832	132CV__peg.500	2017.061_peg.1388	3483_peg.2501	329_peg.1311	358-99_peg.360	3582_peg.922	407.86_peg.1335	46-1-08_peg.206	51215_peg.805	526.17_peg.1665	63.05_peg.964	641.84_peg.1533	75.97_peg.1285	778.17_peg.1635	B4_peg.315	157.15_peg.2062	202.15_peg.1601	4784A_peg.674	89.12_peg.2394	COR1_peg.1310	TMP2_peg.2178	c-tet-1586-U1_peg.2047	c-tet-1586-Z1_peg.758	strain-3_peg.494	Zinc ABC transporter, periplasmic-binding protein ZnuA	CTC02360
29	29	1	E88_peg.2461	1240_peg.833	132CV__peg.501	2017.061_peg.1389	3483_peg.2502	329_peg.1312	358-99_peg.361	3582_peg.923	407.86_peg.1336	46-1-08_peg.207	51215_peg.806	526.17_peg.1666	63.05_peg.965	641.84_peg.1534	75.97_peg.1286	778.17_peg.1636	B4_peg.316	157.15_peg.2063	202.15_peg.1602	4784A_peg.675	89.12_peg.2395	COR1_peg.1311	TMP2_peg.2179	c-tet-1586-U1_peg.2048	c-tet-1586-Z1_peg.759	strain-3_peg.493	Zinc ABC transporter, ATP-binding protein ZnuC	CTC02361
29	29	1	E88_peg.2462	1240_peg.834	132CV__peg.502	2017.061_peg.1390	3483_peg.2503	329_peg.1313	358-99_peg.362	3582_peg.924	407.86_peg.1337	46-1-08_peg.208	51215_peg.807	526.17_peg.1667	63.05_peg.966	641.84_peg.1535	75.97_peg.1287	778.17_peg.1637	B4_peg.317	157.15_peg.2064	202.15_peg.1603	4784A_peg.676	89.12_peg.2396	COR1_peg.1312	TMP2_peg.2180	c-tet-1586-U1_peg.2049	c-tet-1586-Z1_peg.760	strain-3_peg.492	Zinc ABC transporter, inner membrane permease protein ZnuB	CTC02362
29	29	1	E88_peg.2463	1240_peg.835	132CV__peg.503	2017.061_peg.1391	3483_peg.2504	329_peg.1314	358-99_peg.363	3582_peg.925	407.86_peg.1338	46-1-08_peg.209	51215_peg.808	526.17_peg.1668	63.05_peg.967	641.84_peg.1536	75.97_peg.1288	778.17_peg.1638	B4_peg.318	157.15_peg.2065	202.15_peg.1604	4784A_peg.677	89.12_peg.2397	COR1_peg.1313	TMP2_peg.2181	c-tet-1586-U1_peg.2050	c-tet-1586-Z1_peg.761	strain-3_peg.491	Zinc uptake regulation protein ZUR	CTC02363
29	29	1	E88_peg.2464	1240_peg.836	132CV__peg.504	2017.061_peg.1392	3483_peg.2505	329_peg.1315	358-99_peg.364	3582_peg.926	407.86_peg.1339	46-1-08_peg.210	51215_peg.809	526.17_peg.1669	63.05_peg.968	641.84_peg.1537	75.97_peg.1289	778.17_peg.1639	B4_peg.319	157.15_peg.2066	202.15_peg.1605	4784A_peg.678	89.12_peg.2398	COR1_peg.1314	TMP2_peg.2182	c-tet-1586-U1_peg.2051	c-tet-1586-Z1_peg.762	strain-3_peg.490	FIG00528626: hypothetical protein	CTC02364
29	29	1	E88_peg.2466	1240_peg.838	132CV__peg.506	2017.061_peg.1394	3483_peg.2507	329_peg.1316	358-99_peg.366	3582_peg.928	407.86_peg.1341	46-1-08_peg.212	51215_peg.811	526.17_peg.1671	63.05_peg.970	641.84_peg.1539	75.97_peg.1291	778.17_peg.1641	B4_peg.321	157.15_peg.2067	202.15_peg.1607	4784A_peg.680	89.12_peg.2400	COR1_peg.1315	TMP2_peg.2184	c-tet-1586-U1_peg.2053	c-tet-1586-Z1_peg.764	strain-3_peg.488	hypothetical asperagine-rich protein	CTC02366
29	29	1	E88_peg.2467	1240_peg.839	132CV__peg.507	2017.061_peg.1395	3483_peg.2508	329_peg.1317	358-99_peg.367	3582_peg.929	407.86_peg.1342	46-1-08_peg.213	51215_peg.812	526.17_peg.1672	63.05_peg.971	641.84_peg.1540	75.97_peg.1292	778.17_peg.1642	B4_peg.322	157.15_peg.2068	202.15_peg.1608	4784A_peg.681	89.12_peg.2401	COR1_peg.1316	TMP2_peg.2185	c-tet-1586-U1_peg.2054	c-tet-1586-Z1_peg.765	strain-3_peg.487	membrane-associated protein	CTC02367
29	29	1	E88_peg.2468	1240_peg.840	132CV__peg.508	2017.061_peg.1396	3483_peg.2509	329_peg.1318	358-99_peg.368	3582_peg.930	407.86_peg.1343	46-1-08_peg.214	51215_peg.813	526.17_peg.1673	63.05_peg.972	641.84_peg.1541	75.97_peg.1293	778.17_peg.1643	B4_peg.323	157.15_peg.2069	202.15_peg.1609	4784A_peg.682	89.12_peg.2402	COR1_peg.1317	TMP2_peg.2186	c-tet-1586-U1_peg.2055	c-tet-1586-Z1_peg.766	strain-3_peg.486	Membrane-bound protease, CAAX family	CTC02368
29	29	1	E88_peg.2469	1240_peg.841	132CV__peg.509	2017.061_peg.1397	3483_peg.2510	329_peg.1319	358-99_peg.369	3582_peg.931	407.86_peg.1344	46-1-08_peg.215	51215_peg.814	526.17_peg.1674	63.05_peg.973	641.84_peg.1542	75.97_peg.1294	778.17_peg.1644	B4_peg.324	157.15_peg.2070	202.15_peg.1610	4784A_peg.683	89.12_peg.2403	COR1_peg.1318	TMP2_peg.2187	c-tet-1586-U1_peg.2056	c-tet-1586-Z1_peg.767	strain-3_peg.485	GTP-binding protein EngB	CTC02369
29	29	1	E88_peg.2470	1240_peg.842	132CV__peg.510	2017.061_peg.1398	3483_peg.2511	329_peg.1320	358-99_peg.370	3582_peg.932	407.86_peg.1345	46-1-08_peg.216	51215_peg.815	526.17_peg.1675	63.05_peg.974	641.84_peg.1543	75.97_peg.1295	778.17_peg.1645	B4_peg.325	157.15_peg.2071	202.15_peg.1611	4784A_peg.684	89.12_peg.2404	COR1_peg.1319	TMP2_peg.2188	c-tet-1586-U1_peg.2057	c-tet-1586-Z1_peg.768	strain-3_peg.484	ATP-dependent protease La (EC 3.4.21.53) Type I	CTC02372
29	29	1	E88_peg.2471	1240_peg.843	132CV__peg.511	2017.061_peg.1399	3483_peg.2512	329_peg.1321	358-99_peg.371	3582_peg.933	407.86_peg.1346	46-1-08_peg.217	51215_peg.816	526.17_peg.1676	63.05_peg.975	641.84_peg.1544	75.97_peg.1296	778.17_peg.1646	B4_peg.326	157.15_peg.2072	202.15_peg.1612	4784A_peg.685	89.12_peg.2405	COR1_peg.1320	TMP2_peg.2189	c-tet-1586-U1_peg.2058	c-tet-1586-Z1_peg.769	strain-3_peg.483	ATP-dependent protease La (EC 3.4.21.53) LonB Type I	CTC02373
29	29	1	E88_peg.2472	1240_peg.844	132CV__peg.512	2017.061_peg.1400	3483_peg.2513	329_peg.1322	358-99_peg.372	3582_peg.934	407.86_peg.1347	46-1-08_peg.218	51215_peg.817	526.17_peg.1677	63.05_peg.976	641.84_peg.1545	75.97_peg.1297	778.17_peg.1647	B4_peg.327	157.15_peg.2073	202.15_peg.1613	4784A_peg.686	89.12_peg.2406	COR1_peg.1321	TMP2_peg.2190	c-tet-1586-U1_peg.2059	c-tet-1586-Z1_peg.770	strain-3_peg.482	ATP-dependent Clp protease ATP-binding subunit ClpX	CTC02374
29	29	1	E88_peg.2473	1240_peg.845	132CV__peg.513	2017.061_peg.1401	3483_peg.2514	329_peg.1323	358-99_peg.373	3582_peg.935	407.86_peg.1348	46-1-08_peg.219	51215_peg.818	526.17_peg.1678	63.05_peg.977	641.84_peg.1546	75.97_peg.1298	778.17_peg.1648	B4_peg.328	157.15_peg.2074	202.15_peg.1614	4784A_peg.687	89.12_peg.2407	COR1_peg.1322	TMP2_peg.2191	c-tet-1586-U1_peg.2060	c-tet-1586-Z1_peg.771	strain-3_peg.481	ATP-dependent Clp protease proteolytic subunit (EC 3.4.21.92)	CTC02375
29	29	1	E88_peg.2474	1240_peg.846	132CV__peg.514	2017.061_peg.1402	3483_peg.2515	329_peg.1324	358-99_peg.374	3582_peg.936	407.86_peg.1349	46-1-08_peg.220	51215_peg.819	526.17_peg.1679	63.05_peg.978	641.84_peg.1547	75.97_peg.1299	778.17_peg.1649	B4_peg.329	157.15_peg.2075	202.15_peg.1615	4784A_peg.688	89.12_peg.2408	COR1_peg.1323	TMP2_peg.2192	c-tet-1586-U1_peg.2061	c-tet-1586-Z1_peg.772	strain-3_peg.480	Cell division trigger factor (EC 5.2.1.8)	CTC02376
29	29	1	E88_peg.2475	1240_peg.847	132CV__peg.515	2017.061_peg.1403	3483_peg.2516	329_peg.1325	358-99_peg.375	3582_peg.937	407.86_peg.1350	46-1-08_peg.221	51215_peg.820	526.17_peg.1680	63.05_peg.979	641.84_peg.1548	75.97_peg.1300	778.17_peg.1650	B4_peg.330	157.15_peg.2076	202.15_peg.1616	4784A_peg.689	89.12_peg.2409	COR1_peg.1324	TMP2_peg.2193	c-tet-1586-U1_peg.2062	c-tet-1586-Z1_peg.773	strain-3_peg.479	tRNA (Guanine37-N1) -methyltransferase (EC 2.1.1.31)	CTC02377
29	29	1	E88_peg.2476	1240_peg.848	132CV__peg.516	2017.061_peg.1404	3483_peg.2517	329_peg.1326	358-99_peg.376	3582_peg.938	407.86_peg.1351	46-1-08_peg.222	51215_peg.821	526.17_peg.1681	63.05_peg.980	641.84_peg.1549	75.97_peg.1301	778.17_peg.1651	B4_peg.331	157.15_peg.2077	202.15_peg.1617	4784A_peg.690	89.12_peg.2410	COR1_peg.1325	TMP2_peg.2194	c-tet-1586-U1_peg.2063	c-tet-1586-Z1_peg.774	strain-3_peg.478	Orotate phosphoribosyltransferase (EC 2.4.2.10)	CTC02378
29	29	1	E88_peg.2477	1240_peg.849	132CV__peg.517	2017.061_peg.1405	3483_peg.2518	329_peg.1327	358-99_peg.377	3582_peg.939	407.86_peg.1352	46-1-08_peg.223	51215_peg.822	526.17_peg.1682	63.05_peg.981	641.84_peg.1550	75.97_peg.1302	778.17_peg.1652	B4_peg.332	157.15_peg.2078	202.15_peg.1618	4784A_peg.691	89.12_peg.2411	COR1_peg.1326	TMP2_peg.2195	c-tet-1586-U1_peg.2064	c-tet-1586-Z1_peg.775	strain-3_peg.477	Dihydroorotate dehydrogenase, catalytic subunit (EC 1.3.3.1)	CTC02379
29	29	1	E88_peg.2478	1240_peg.850	132CV__peg.518	2017.061_peg.1406	3483_peg.2519	329_peg.1328	358-99_peg.378	3582_peg.940	407.86_peg.1353	46-1-08_peg.224	51215_peg.823	526.17_peg.1683	63.05_peg.982	641.84_peg.1551	75.97_peg.1303	778.17_peg.1653	B4_peg.333	157.15_peg.2079	202.15_peg.1619	4784A_peg.692	89.12_peg.2412	COR1_peg.1327	TMP2_peg.2196	c-tet-1586-U1_peg.2065	c-tet-1586-Z1_peg.776	strain-3_peg.476	Dihydroorotate dehydrogenase electron transfer subunit (EC 1.3.3.1)	CTC02380
29	29	1	E88_peg.2479	1240_peg.851	132CV__peg.519	2017.061_peg.1407	3483_peg.2520	329_peg.1329	358-99_peg.379	3582_peg.941	407.86_peg.1354	46-1-08_peg.225	51215_peg.824	526.17_peg.1684	63.05_peg.983	641.84_peg.1552	75.97_peg.1304	778.17_peg.1654	B4_peg.334	157.15_peg.2080	202.15_peg.1620	4784A_peg.693	89.12_peg.2413	COR1_peg.1328	TMP2_peg.2197	c-tet-1586-U1_peg.2066	c-tet-1586-Z1_peg.777	strain-3_peg.475	Orotidine 5'-phosphate decarboxylase (EC 4.1.1.23)	CTC02381
29	29	1	E88_peg.2480	1240_peg.852	132CV__peg.520	2017.061_peg.1408	3483_peg.2521	329_peg.1330	358-99_peg.380	3582_peg.942	407.86_peg.1355	46-1-08_peg.226	51215_peg.825	526.17_peg.1685	63.05_peg.984	641.84_peg.1553	75.97_peg.1305	778.17_peg.1655	B4_peg.335	157.15_peg.2081	202.15_peg.1621	4784A_peg.694	89.12_peg.2414	COR1_peg.1329	TMP2_peg.2198	c-tet-1586-U1_peg.2067	c-tet-1586-Z1_peg.778	strain-3_peg.474	Dihydroorotase (EC 3.5.2.3)	CTC02382
29	29	1	E88_peg.2481	1240_peg.853	132CV__peg.521	2017.061_peg.1409	3483_peg.2522	329_peg.1331	358-99_peg.381	3582_peg.943	407.86_peg.1356	46-1-08_peg.227	51215_peg.826	526.17_peg.1686	63.05_peg.985	641.84_peg.1554	75.97_peg.1306	778.17_peg.1656	B4_peg.336	157.15_peg.2082	202.15_peg.1622	4784A_peg.695	89.12_peg.2415	COR1_peg.1330	TMP2_peg.2199	c-tet-1586-U1_peg.2068	c-tet-1586-Z1_peg.779	strain-3_peg.473	Aspartate carbamoyltransferase regulatory chain (PyrI)	CTC02383
29	29	1	E88_peg.2482	1240_peg.854	132CV__peg.522	2017.061_peg.1410	3483_peg.2523	329_peg.1332	358-99_peg.382	3582_peg.944	407.86_peg.1357	46-1-08_peg.228	51215_peg.827	526.17_peg.1687	63.05_peg.986	641.84_peg.1555	75.97_peg.1307	778.17_peg.1657	B4_peg.337	157.15_peg.2083	202.15_peg.1623	4784A_peg.696	89.12_peg.2416	COR1_peg.1331	TMP2_peg.2200	c-tet-1586-U1_peg.2069	c-tet-1586-Z1_peg.780	strain-3_peg.472	Aspartate carbamoyltransferase (EC 2.1.3.2)	CTC02384
29	29	1	E88_peg.2483	1240_peg.855	132CV__peg.523	2017.061_peg.1411	3483_peg.2524	329_peg.1333	358-99_peg.383	3582_peg.945	407.86_peg.1358	46-1-08_peg.229	51215_peg.828	526.17_peg.1688	63.05_peg.987	641.84_peg.1556	75.97_peg.1308	778.17_peg.1658	B4_peg.338	157.15_peg.2084	202.15_peg.1624	4784A_peg.697	89.12_peg.2417	COR1_peg.1332	TMP2_peg.2201	c-tet-1586-U1_peg.2070	c-tet-1586-Z1_peg.781	strain-3_peg.471	Xanthine phosphoribosyltransferase (EC 2.4.2.22)	CTC02386
29	29	1	E88_peg.2484	1240_peg.2536	132CV__peg.524	2017.061_peg.2610	3483_peg.2773	329_peg.2732	358-99_peg.2368	3582_peg.946	407.86_peg.2550	46-1-08_peg.230	51215_peg.829	526.17_peg.2703	63.05_peg.537	641.84_peg.2626	75.97_peg.2603	778.17_peg.1659	B4_peg.2629	157.15_peg.2113	202.15_peg.2063	4784A_peg.698	89.12_peg.2418	COR1_peg.2534	TMP2_peg.1403	c-tet-1586-U1_peg.2699	c-tet-1586-Z1_peg.2548	strain-3_peg.470	FIG009886: phosphoesterase	CTC02387
29	29	1	E88_peg.2485	1240_peg.2537	132CV__peg.525	2017.061_peg.2611	3483_peg.2774	329_peg.2733	358-99_peg.2369	3582_peg.947	407.86_peg.2551	46-1-08_peg.231	51215_peg.830	526.17_peg.2704	63.05_peg.538	641.84_peg.2627	75.97_peg.2604	778.17_peg.1660	B4_peg.2630	157.15_peg.2114	202.15_peg.2064	4784A_peg.699	89.12_peg.2419	COR1_peg.2535	TMP2_peg.1404	c-tet-1586-U1_peg.2700	c-tet-1586-Z1_peg.2549	strain-3_peg.469	Nucleoside 5-triphosphatase RdgB (dHAPTP, dITP, XTP-specific) (EC 3.6.1.15)	CTC02388
29	29	1	E88_peg.2486	1240_peg.2538	132CV__peg.526	2017.061_peg.2612	3483_peg.2775	329_peg.2734	358-99_peg.2370	3582_peg.948	407.86_peg.2552	46-1-08_peg.232	51215_peg.831	526.17_peg.2705	63.05_peg.539	641.84_peg.2628	75.97_peg.2605	778.17_peg.1661	B4_peg.2631	157.15_peg.2115	202.15_peg.2065	4784A_peg.700	89.12_peg.2420	COR1_peg.2536	TMP2_peg.1405	c-tet-1586-U1_peg.2701	c-tet-1586-Z1_peg.2550	strain-3_peg.468	Conserved protein	CTC02390
29	29	1	E88_peg.2487	1240_peg.2539	132CV__peg.527	2017.061_peg.2613	3483_peg.2777	329_peg.2735	358-99_peg.2371	3582_peg.949	407.86_peg.2553	46-1-08_peg.233	51215_peg.832	526.17_peg.2706	63.05_peg.541	641.84_peg.2629	75.97_peg.2606	778.17_peg.1662	B4_peg.2632	157.15_peg.2116	202.15_peg.2066	4784A_peg.701	89.12_peg.2421	COR1_peg.2537	TMP2_peg.1406	c-tet-1586-U1_peg.2702	c-tet-1586-Z1_peg.2551	strain-3_peg.467	hypothetical protein	E88_peg.2487
29	29	1	E88_peg.2488	1240_peg.2540	132CV__peg.528	2017.061_peg.2614	3483_peg.2778	329_peg.2736	358-99_peg.2372	3582_peg.950	407.86_peg.2554	46-1-08_peg.234	51215_peg.833	526.17_peg.2707	63.05_peg.542	641.84_peg.2630	75.97_peg.2607	778.17_peg.1663	B4_peg.2633	157.15_peg.2117	202.15_peg.2067	4784A_peg.702	89.12_peg.2422	COR1_peg.2538	TMP2_peg.1407	c-tet-1586-U1_peg.2703	c-tet-1586-Z1_peg.2552	strain-3_peg.466	Aspartyl-tRNA(Asn) amidotransferase subunit B (EC 6.3.5.6) @ Glutamyl-tRNA(Gln) amidotransferase subunit B (EC 6.3.5.7)	CTC02392
29	29	1	E88_peg.2489	1240_peg.2541	132CV__peg.529	2017.061_peg.2615	3483_peg.2779	329_peg.2737	358-99_peg.2373	3582_peg.951	407.86_peg.2555	46-1-08_peg.235	51215_peg.834	526.17_peg.2708	63.05_peg.543	641.84_peg.2631	75.97_peg.2608	778.17_peg.1664	B4_peg.2634	157.15_peg.2118	202.15_peg.2068	4784A_peg.703	89.12_peg.2423	COR1_peg.2539	TMP2_peg.1408	c-tet-1586-U1_peg.2704	c-tet-1586-Z1_peg.2553	strain-3_peg.465	Aspartyl-tRNA(Asn) amidotransferase subunit A (EC 6.3.5.6) @ Glutamyl-tRNA(Gln) amidotransferase subunit A (EC 6.3.5.7)	CTC02393
29	29	1	E88_peg.249	1240_peg.449	132CV__peg.628	2017.061_peg.1482	3483_peg.523	329_peg.893	358-99_peg.1204	3582_peg.87	407.86_peg.1918	46-1-08_peg.1551	51215_peg.338	526.17_peg.2157	63.05_peg.202	641.84_peg.1614	75.97_peg.1587	778.17_peg.546	B4_peg.1041	157.15_peg.157	202.15_peg.536	4784A_peg.2667	89.12_peg.1431	COR1_peg.892	TMP2_peg.1149	c-tet-1586-U1_peg.2245	c-tet-1586-Z1_peg.2421	strain-3_peg.1344	PTS system, N-acetylglucosamine-specific IIB component (EC 2.7.1.69) / PTS system, N-acetylglucosamine-specific IIC component (EC 2.7.1.69)	CTC00278
29	29	1	E88_peg.2490	1240_peg.2542	132CV__peg.530	2017.061_peg.2616	3483_peg.2780	329_peg.2738	358-99_peg.2374	3582_peg.952	407.86_peg.2556	46-1-08_peg.236	51215_peg.835	526.17_peg.2709	63.05_peg.544	641.84_peg.2632	75.97_peg.2609	778.17_peg.1665	B4_peg.2635	157.15_peg.2119	202.15_peg.2069	4784A_peg.704	89.12_peg.2424	COR1_peg.2540	TMP2_peg.1409	c-tet-1586-U1_peg.2705	c-tet-1586-Z1_peg.2554	strain-3_peg.464	Aspartyl-tRNA(Asn) amidotransferase subunit C (EC 6.3.5.6) @ Glutamyl-tRNA(Gln) amidotransferase subunit C (EC 6.3.5.7)	E88_peg.2490
29	29	1	E88_peg.2492	1240_peg.2544	132CV__peg.532	2017.061_peg.2618	3483_peg.2782	329_peg.2740	358-99_peg.2376	3582_peg.954	407.86_peg.2558	46-1-08_peg.238	51215_peg.837	526.17_peg.2711	63.05_peg.546	641.84_peg.2634	75.97_peg.2611	778.17_peg.1667	B4_peg.2637	157.15_peg.2121	202.15_peg.2071	4784A_peg.706	89.12_peg.2426	COR1_peg.2542	TMP2_peg.1411	c-tet-1586-U1_peg.2707	c-tet-1586-Z1_peg.2556	strain-3_peg.462	DNA ligase (EC 6.5.1.2)	CTC02394
29	29	1	E88_peg.2493	1240_peg.2545	132CV__peg.533	2017.061_peg.2619	3483_peg.2783	329_peg.2741	358-99_peg.2377	3582_peg.955	407.86_peg.2559	46-1-08_peg.239	51215_peg.838	526.17_peg.2712	63.05_peg.547	641.84_peg.2635	75.97_peg.2612	778.17_peg.1668	B4_peg.2638	157.15_peg.2122	202.15_peg.2072	4784A_peg.707	89.12_peg.2427	COR1_peg.2543	TMP2_peg.1412	c-tet-1586-U1_peg.2708	c-tet-1586-Z1_peg.2557	strain-3_peg.461	ATP-dependent DNA helicase UvrD/PcrA	CTC02395
29	29	1	E88_peg.2494	1240_peg.2546	132CV__peg.534	2017.061_peg.2620	3483_peg.2784	329_peg.2742	358-99_peg.2378	3582_peg.956	407.86_peg.2560	46-1-08_peg.240	51215_peg.839	526.17_peg.2713	63.05_peg.548	641.84_peg.2636	75.97_peg.2613	778.17_peg.1669	B4_peg.2639	157.15_peg.2123	202.15_peg.2073	4784A_peg.708	89.12_peg.2428	COR1_peg.2544	TMP2_peg.1413	c-tet-1586-U1_peg.2709	c-tet-1586-Z1_peg.2558	strain-3_peg.460	N-acetyl-L,L-diaminopimelate deacetylase (EC 3.5.1.47)	CTC02397
29	29	1	E88_peg.2495	1240_peg.2547	132CV__peg.535	2017.061_peg.2621	3483_peg.2785	329_peg.2743	358-99_peg.2379	3582_peg.957	407.86_peg.2561	46-1-08_peg.241	51215_peg.840	526.17_peg.2714	63.05_peg.549	641.84_peg.2637	75.97_peg.2614	778.17_peg.1670	B4_peg.2640	157.15_peg.2124	202.15_peg.2074	4784A_peg.709	89.12_peg.2429	COR1_peg.2545	TMP2_peg.1414	c-tet-1586-U1_peg.2710	c-tet-1586-Z1_peg.2559	strain-3_peg.459	putative amino acid amidohydrolase	CTC02398
29	29	1	E88_peg.2496	1240_peg.2548	132CV__peg.536	2017.061_peg.2622	3483_peg.2786	329_peg.2744	358-99_peg.2380	3582_peg.958	407.86_peg.2562	46-1-08_peg.242	51215_peg.841	526.17_peg.2715	63.05_peg.550	641.84_peg.2638	75.97_peg.2615	778.17_peg.1671	B4_peg.2641	157.15_peg.2125	202.15_peg.2075	4784A_peg.710	89.12_peg.2430	COR1_peg.2546	TMP2_peg.1415	c-tet-1586-U1_peg.2711	c-tet-1586-Z1_peg.2560	strain-3_peg.458	His repressor	E88_peg.2496
29	29	1	E88_peg.2497	1240_peg.2549	132CV__peg.537	2017.061_peg.2623	3483_peg.2787	329_peg.2745	358-99_peg.2381	3582_peg.959	407.86_peg.2563	46-1-08_peg.243	51215_peg.842	526.17_peg.2716	63.05_peg.551	641.84_peg.2639	75.97_peg.2616	778.17_peg.1672	B4_peg.2642	157.15_peg.2126	202.15_peg.2076	4784A_peg.711	89.12_peg.2431	COR1_peg.2547	TMP2_peg.1416	c-tet-1586-U1_peg.2712	c-tet-1586-Z1_peg.2561	strain-3_peg.457	Ribosomal small subunit pseudouridine synthase A (EC 4.2.1.70)	CTC02399
29	29	1	E88_peg.2498	1240_peg.2550	132CV__peg.538	2017.061_peg.2624	3483_peg.2788	329_peg.2746	358-99_peg.2382	3582_peg.960	407.86_peg.2564	46-1-08_peg.244	51215_peg.843	526.17_peg.2717	63.05_peg.552	641.84_peg.2640	75.97_peg.2617	778.17_peg.1673	B4_peg.2643	157.15_peg.2127	202.15_peg.2077	4784A_peg.712	89.12_peg.2432	COR1_peg.2548	TMP2_peg.1417	c-tet-1586-U1_peg.2713	c-tet-1586-Z1_peg.2562	strain-3_peg.456	Membrane-bound lytic murein transglycosylase D precursor (EC 3.2.1.-)	CTC02400
29	29	1	E88_peg.2499	1240_peg.2551	132CV__peg.539	2017.061_peg.2625	3483_peg.2789	329_peg.2747	358-99_peg.2383	3582_peg.961	407.86_peg.2565	46-1-08_peg.245	51215_peg.844	526.17_peg.2718	63.05_peg.553	641.84_peg.2641	75.97_peg.2618	778.17_peg.1674	B4_peg.2644	157.15_peg.2128	202.15_peg.2078	4784A_peg.713	89.12_peg.2433	COR1_peg.2549	TMP2_peg.1418	c-tet-1586-U1_peg.2714	c-tet-1586-Z1_peg.2563	strain-3_peg.455	spoIID-like domain containing protein, peptidoglycan-binding domain	CTC02402
29	29	1	E88_peg.25	1240_peg.2661	132CV__peg.117	2017.061_peg.2666	3483_peg.1101	329_peg.2672	358-99_peg.2562	3582_peg.371	407.86_peg.2704	46-1-08_peg.2740	51215_peg.34	526.17_peg.2821	63.05_peg.33	641.84_peg.2715	75.97_peg.2816	778.17_peg.1701	B4_peg.2685	157.15_peg.79	202.15_peg.1117	4784A_peg.1439	89.12_peg.2473	COR1_peg.2715	TMP2_peg.33	c-tet-1586-U1_peg.84	c-tet-1586-Z1_peg.46	strain-3_peg.2774	transcriptional regulator, TetR family	CTC00079
29	29	1	E88_peg.250	1240_peg.450	132CV__peg.629	2017.061_peg.1483	3483_peg.524	329_peg.894	358-99_peg.1205	3582_peg.88	407.86_peg.1919	46-1-08_peg.1552	51215_peg.339	526.17_peg.2158	63.05_peg.203	641.84_peg.1615	75.97_peg.1588	778.17_peg.545	B4_peg.1042	157.15_peg.158	202.15_peg.537	4784A_peg.2668	89.12_peg.1432	COR1_peg.893	TMP2_peg.1150	c-tet-1586-U1_peg.2246	c-tet-1586-Z1_peg.2422	strain-3_peg.1343	Sporulation-specific protease YabG	CTC00279
29	29	1	E88_peg.2500	1240_peg.2552	132CV__peg.540	2017.061_peg.2626	3483_peg.2790	329_peg.2748	358-99_peg.2384	3582_peg.962	407.86_peg.2566	46-1-08_peg.246	51215_peg.845	526.17_peg.2719	63.05_peg.554	641.84_peg.2642	75.97_peg.2619	778.17_peg.1675	B4_peg.2645	157.15_peg.2129	202.15_peg.2079	4784A_peg.714	89.12_peg.2434	COR1_peg.2550	TMP2_peg.1419	c-tet-1586-U1_peg.2715	c-tet-1586-Z1_peg.2564	strain-3_peg.454	YaiI/YqxD family protein	CTC02403
29	29	1	E88_peg.2501	1240_peg.2553	132CV__peg.541	2017.061_peg.2627	3483_peg.2791	329_peg.2749	358-99_peg.2385	3582_peg.963	407.86_peg.2567	46-1-08_peg.247	51215_peg.846	526.17_peg.2720	63.05_peg.555	641.84_peg.2643	75.97_peg.2620	778.17_peg.1676	B4_peg.2646	157.15_peg.2130	202.15_peg.2080	4784A_peg.715	89.12_peg.2435	COR1_peg.2551	TMP2_peg.1420	c-tet-1586-U1_peg.2716	c-tet-1586-Z1_peg.2565	strain-3_peg.453	Glucose-6-phosphate isomerase (EC 5.3.1.9)	CTC02404
29	29	1	E88_peg.2506	1240_peg.2559	132CV__peg.546	2017.061_peg.2633	3483_peg.2794	329_peg.2690	358-99_peg.2390	3582_peg.980	407.86_peg.2572	46-1-08_peg.252	51215_peg.851	526.17_peg.2725	63.05_peg.558	641.84_peg.2648	75.97_peg.2625	778.17_peg.1679	B4_peg.2652	157.15_peg.2135	202.15_peg.2085	4784A_peg.720	89.12_peg.2440	COR1_peg.2569	TMP2_peg.1425	c-tet-1586-U1_peg.2721	c-tet-1586-Z1_peg.2570	strain-3_peg.448	GMP synthase [glutamine-hydrolyzing], amidotransferase subunit (EC 6.3.5.2) / GMP synthase [glutamine-hydrolyzing], ATP pyrophosphatase subunit (EC 6.3.5.2)	CTC02409
29	29	1	E88_peg.2507	1240_peg.2560	132CV__peg.547	2017.061_peg.2634	3483_peg.2795	329_peg.2691	358-99_peg.2391	3582_peg.981	407.86_peg.2573	46-1-08_peg.253	51215_peg.852	526.17_peg.2726	63.05_peg.559	641.84_peg.2649	75.97_peg.2626	778.17_peg.1680	B4_peg.2653	157.15_peg.2136	202.15_peg.2086	4784A_peg.721	89.12_peg.2441	COR1_peg.2570	TMP2_peg.1426	c-tet-1586-U1_peg.2722	c-tet-1586-Z1_peg.2571	strain-3_peg.447	Inosine-5'-monophosphate dehydrogenase (EC 1.1.1.205) / CBS domain	CTC02410
29	29	1	E88_peg.2508	1240_peg.2561	132CV__peg.548	2017.061_peg.2635	3483_peg.2796	329_peg.2692	358-99_peg.2392	3582_peg.982	407.86_peg.2574	46-1-08_peg.254	51215_peg.853	526.17_peg.2727	63.05_peg.560	641.84_peg.2650	75.97_peg.2627	778.17_peg.1681	B4_peg.2654	157.15_peg.2137	202.15_peg.2087	4784A_peg.722	89.12_peg.2442	COR1_peg.2571	TMP2_peg.1427	c-tet-1586-U1_peg.2723	c-tet-1586-Z1_peg.2572	strain-3_peg.446	Leader peptidase (Prepilin peptidase) (EC 3.4.23.43) / N-methyltransferase (EC 2.1.1.-)	CTC02411
29	29	1	E88_peg.2509	1240_peg.2562	132CV__peg.549	2017.061_peg.2636	3483_peg.2797	329_peg.2693	358-99_peg.2393	3582_peg.983	407.86_peg.2575	46-1-08_peg.255	51215_peg.854	526.17_peg.2728	63.05_peg.561	641.84_peg.2651	75.97_peg.2628	778.17_peg.1682	B4_peg.2655	157.15_peg.2138	202.15_peg.2088	4784A_peg.723	89.12_peg.2443	COR1_peg.2572	TMP2_peg.1428	c-tet-1586-U1_peg.2724	c-tet-1586-Z1_peg.2573	strain-3_peg.445	Heat shock protein 60 family chaperone GroEL	CTC02413
29	29	1	E88_peg.251	1240_peg.451	132CV__peg.630	2017.061_peg.1484	3483_peg.525	329_peg.895	358-99_peg.1206	3582_peg.89	407.86_peg.1920	46-1-08_peg.1553	51215_peg.340	526.17_peg.2159	63.05_peg.204	641.84_peg.1616	75.97_peg.1589	778.17_peg.544	B4_peg.1043	157.15_peg.159	202.15_peg.538	4784A_peg.2669	89.12_peg.1433	COR1_peg.894	TMP2_peg.1151	c-tet-1586-U1_peg.2247	c-tet-1586-Z1_peg.2423	strain-3_peg.1342	Veg protein	E88_peg.251
29	29	1	E88_peg.2510	1240_peg.2563	132CV__peg.550	2017.061_peg.2637	3483_peg.2798	329_peg.2694	358-99_peg.2394	3582_peg.984	407.86_peg.2576	46-1-08_peg.256	51215_peg.855	526.17_peg.2729	63.05_peg.562	641.84_peg.2652	75.97_peg.2629	778.17_peg.1683	B4_peg.2656	157.15_peg.2139	202.15_peg.2089	4784A_peg.724	89.12_peg.2444	COR1_peg.2573	TMP2_peg.1429	c-tet-1586-U1_peg.2725	c-tet-1586-Z1_peg.2574	strain-3_peg.444	Heat shock protein 60 family co-chaperone GroES	E88_peg.2510
29	29	1	E88_peg.2511	1240_peg.2564	132CV__peg.551	2017.061_peg.2638	3483_peg.2799	329_peg.2695	358-99_peg.2395	3582_peg.985	407.86_peg.2577	46-1-08_peg.257	51215_peg.856	526.17_peg.2730	63.05_peg.563	641.84_peg.2653	75.97_peg.2630	778.17_peg.1684	B4_peg.2657	157.15_peg.2140	202.15_peg.2090	4784A_peg.725	89.12_peg.2445	COR1_peg.2574	TMP2_peg.1430	c-tet-1586-U1_peg.2726	c-tet-1586-Z1_peg.2575	strain-3_peg.443	COG4478, integral membrane protein	CTC02414
29	29	1	E88_peg.2512	1240_peg.2565	132CV__peg.552	2017.061_peg.2639	3483_peg.2800	329_peg.2696	358-99_peg.2396	3582_peg.986	407.86_peg.2578	46-1-08_peg.258	51215_peg.857	526.17_peg.2731	63.05_peg.564	641.84_peg.2654	75.97_peg.2631	778.17_peg.1685	B4_peg.2658	157.15_peg.2141	202.15_peg.2091	4784A_peg.726	89.12_peg.2446	COR1_peg.2575	TMP2_peg.1431	c-tet-1586-U1_peg.2727	c-tet-1586-Z1_peg.2576	strain-3_peg.442	Alkaline phosphatase like protein	CTC02415
29	29	1	E88_peg.2513	1240_peg.2566	132CV__peg.553	2017.061_peg.2640	3483_peg.2801	329_peg.2697	358-99_peg.2397	3582_peg.987	407.86_peg.2579	46-1-08_peg.259	51215_peg.858	526.17_peg.2732	63.05_peg.565	641.84_peg.2655	75.97_peg.2632	778.17_peg.1686	B4_peg.2659	157.15_peg.2142	202.15_peg.2092	4784A_peg.727	89.12_peg.2447	COR1_peg.2576	TMP2_peg.1432	c-tet-1586-U1_peg.2728	c-tet-1586-Z1_peg.2577	strain-3_peg.441	Periplasmic [Fe] hydrogenase (EC 1.12.7.2)	CTC02417
29	29	1	E88_peg.2514	1240_peg.2567	132CV__peg.554	2017.061_peg.2641	3483_peg.2802	329_peg.2698	358-99_peg.2398	3582_peg.988	407.86_peg.2580	46-1-08_peg.260	51215_peg.859	526.17_peg.2733	63.05_peg.566	641.84_peg.2656	75.97_peg.2633	778.17_peg.1687	B4_peg.2660	157.15_peg.2143	202.15_peg.2093	4784A_peg.728	89.12_peg.2448	COR1_peg.2577	TMP2_peg.1433	c-tet-1586-U1_peg.2729	c-tet-1586-Z1_peg.2578	strain-3_peg.440	8-oxoguanine-DNA-glycosylase	CTC02418
29	29	1	E88_peg.2515	1240_peg.2568	132CV__peg.555	2017.061_peg.2642	3483_peg.2803	329_peg.2699	358-99_peg.2399	3582_peg.989	407.86_peg.2581	46-1-08_peg.261	51215_peg.860	526.17_peg.2734	63.05_peg.567	641.84_peg.2657	75.97_peg.2634	778.17_peg.1688	B4_peg.2661	157.15_peg.2144	202.15_peg.2094	4784A_peg.729	89.12_peg.2449	COR1_peg.2578	TMP2_peg.1434	c-tet-1586-U1_peg.2730	c-tet-1586-Z1_peg.2579	strain-3_peg.439	Glutamate synthase [NADPH] large chain (EC 1.4.1.13)	CTC02420
29	29	1	E88_peg.2516	1240_peg.2569	132CV__peg.556	2017.061_peg.2643	3483_peg.2804	329_peg.2700	358-99_peg.2400	3582_peg.990	407.86_peg.2582	46-1-08_peg.262	51215_peg.861	526.17_peg.2735	63.05_peg.568	641.84_peg.2658	75.97_peg.2635	778.17_peg.1689	B4_peg.2662	157.15_peg.2145	202.15_peg.2095	4784A_peg.730	89.12_peg.2450	COR1_peg.2579	TMP2_peg.1435	c-tet-1586-U1_peg.2731	c-tet-1586-Z1_peg.2580	strain-3_peg.438	putative electron-transfer protein	CTC02421
29	29	1	E88_peg.2517	1240_peg.2570	132CV__peg.557	2017.061_peg.2644	3483_peg.2805	329_peg.2701	358-99_peg.2401	3582_peg.991	407.86_peg.2583	46-1-08_peg.263	51215_peg.862	526.17_peg.2736	63.05_peg.569	641.84_peg.2659	75.97_peg.2636	778.17_peg.1690	B4_peg.2663	157.15_peg.2146	202.15_peg.2096	4784A_peg.731	89.12_peg.2451	COR1_peg.2580	TMP2_peg.1436	c-tet-1586-U1_peg.2732	c-tet-1586-Z1_peg.2581	strain-3_peg.437	Alcohol dehydrogenase (EC 1.1.1.1); Acetaldehyde dehydrogenase (EC 1.2.1.10)	CTC02422
29	29	1	E88_peg.2518	1240_peg.2571	132CV__peg.558	2017.061_peg.2645	3483_peg.2806	329_peg.2702	358-99_peg.2402	3582_peg.992	407.86_peg.2584	46-1-08_peg.264	51215_peg.863	526.17_peg.2737	63.05_peg.570	641.84_peg.2660	75.97_peg.2637	778.17_peg.1691	B4_peg.2664	157.15_peg.2147	202.15_peg.2097	4784A_peg.732	89.12_peg.2452	COR1_peg.2581	TMP2_peg.1437	c-tet-1586-U1_peg.2733	c-tet-1586-Z1_peg.2582	strain-3_peg.436	3-hydroxybutyryl-CoA dehydrogenase (EC 1.1.1.157)	CTC02423
29	29	1	E88_peg.252	1240_peg.452	132CV__peg.631	2017.061_peg.1485	3483_peg.526	329_peg.896	358-99_peg.1207	3582_peg.90	407.86_peg.1921	46-1-08_peg.1554	51215_peg.341	526.17_peg.2160	63.05_peg.205	641.84_peg.1617	75.97_peg.1590	778.17_peg.543	B4_peg.1044	157.15_peg.160	202.15_peg.539	4784A_peg.2670	89.12_peg.1434	COR1_peg.895	TMP2_peg.1152	c-tet-1586-U1_peg.2248	c-tet-1586-Z1_peg.2424	strain-3_peg.1341	FIG01032327: hypothetical protein	CTC00280
29	29	1	E88_peg.2522	1240_peg.1098	132CV__peg.883	2017.061_peg.1666	3483_peg.2093	329_peg.2704	358-99_peg.1	3582_peg.1952	407.86_peg.1359	46-1-08_peg.1274	51215_peg.523	526.17_peg.1689	63.05_peg.622	641.84_peg.1806	75.97_peg.1309	778.17_peg.1107	B4_peg.1461	157.15_peg.2413	202.15_peg.2121	4784A_peg.1470	89.12_peg.1857	COR1_peg.2724	TMP2_peg.2489	c-tet-1586-U1_peg.2411	c-tet-1586-Z1_peg.2165	strain-3_peg.1624	3-hydroxybutyryl-CoA dehydratase (EC 4.2.1.55)	CTC02427
29	29	1	E88_peg.2523	1240_peg.1099	132CV__peg.884	2017.061_peg.1667	3483_peg.2094	329_peg.2705	358-99_peg.2	3582_peg.1953	407.86_peg.1360	46-1-08_peg.1275	51215_peg.524	526.17_peg.1690	63.05_peg.623	641.84_peg.1807	75.97_peg.1310	778.17_peg.1108	B4_peg.1462	157.15_peg.2414	202.15_peg.2122	4784A_peg.1471	89.12_peg.1858	COR1_peg.2725	TMP2_peg.2490	c-tet-1586-U1_peg.2412	c-tet-1586-Z1_peg.2166	strain-3_peg.1623	Redox-sensitive transcriptional regulator (AT-rich DNA-binding protein)	CTC02428
29	29	1	E88_peg.2524	1240_peg.1100	132CV__peg.885	2017.061_peg.1668	3483_peg.2095	329_peg.2706	358-99_peg.3	3582_peg.1954	407.86_peg.1361	46-1-08_peg.1276	51215_peg.525	526.17_peg.1691	63.05_peg.624	641.84_peg.1808	75.97_peg.1311	778.17_peg.1109	B4_peg.1463	157.15_peg.2415	202.15_peg.2123	4784A_peg.1472	89.12_peg.1859	COR1_peg.2726	TMP2_peg.2491	c-tet-1586-U1_peg.2413	c-tet-1586-Z1_peg.2167	strain-3_peg.1622	COG0488: ATPase components of ABC transporters with duplicated ATPase domains	CTC02429
29	29	1	E88_peg.2525	1240_peg.1101	132CV__peg.886	2017.061_peg.1669	3483_peg.2096	329_peg.2707	358-99_peg.4	3582_peg.1955	407.86_peg.1362	46-1-08_peg.1277	51215_peg.526	526.17_peg.1692	63.05_peg.625	641.84_peg.1809	75.97_peg.1312	778.17_peg.1111	B4_peg.1464	157.15_peg.2416	202.15_peg.2124	4784A_peg.1473	89.12_peg.1860	COR1_peg.2727	TMP2_peg.2492	c-tet-1586-U1_peg.2414	c-tet-1586-Z1_peg.2168	strain-3_peg.1621	Permease of the drug/metabolite transporter (DMT) superfamily	CTC02430
29	29	1	E88_peg.2526	1240_peg.1102	132CV__peg.887	2017.061_peg.1670	3483_peg.2097	329_peg.2708	358-99_peg.5	3582_peg.1956	407.86_peg.1363	46-1-08_peg.1278	51215_peg.527	526.17_peg.1693	63.05_peg.626	641.84_peg.1810	75.97_peg.1313	778.17_peg.1112	B4_peg.1465	157.15_peg.2417	202.15_peg.2125	4784A_peg.1474	89.12_peg.1861	COR1_peg.2728	TMP2_peg.2493	c-tet-1586-U1_peg.2415	c-tet-1586-Z1_peg.2169	strain-3_peg.1620	Pyrroline-5-carboxylate reductase (EC 1.5.1.2)	CTC02431
29	29	1	E88_peg.2527	1240_peg.1103	132CV__peg.888	2017.061_peg.1671	3483_peg.2098	329_peg.2709	358-99_peg.6	3582_peg.1957	407.86_peg.1364	46-1-08_peg.1279	51215_peg.528	526.17_peg.1694	63.05_peg.627	641.84_peg.1811	75.97_peg.1314	778.17_peg.1113	B4_peg.1466	157.15_peg.2418	202.15_peg.2126	4784A_peg.1475	89.12_peg.1862	COR1_peg.2729	TMP2_peg.2494	c-tet-1586-U1_peg.2416	c-tet-1586-Z1_peg.2170	strain-3_peg.1619	TsaD/Kae1/Qri7 protein, required for threonylcarbamoyladenosine t(6)A37 formation in tRNA	CTC02432
29	29	1	E88_peg.2528	1240_peg.1104	132CV__peg.889	2017.061_peg.1672	3483_peg.2099	329_peg.2710	358-99_peg.7	3582_peg.1958	407.86_peg.1365	46-1-08_peg.1280	51215_peg.529	526.17_peg.1695	63.05_peg.628	641.84_peg.1812	75.97_peg.1315	778.17_peg.1114	B4_peg.1467	157.15_peg.2419	202.15_peg.2127	4784A_peg.1476	89.12_peg.1863	COR1_peg.2730	TMP2_peg.2495	c-tet-1586-U1_peg.2417	c-tet-1586-Z1_peg.2171	strain-3_peg.1618	endodeoxyribonuclease RusA family protein	CTC02433
29	29	1	E88_peg.2529	1240_peg.1105	132CV__peg.890	2017.061_peg.1673	3483_peg.2100	329_peg.2711	358-99_peg.8	3582_peg.1959	407.86_peg.1366	46-1-08_peg.1281	51215_peg.530	526.17_peg.1696	63.05_peg.629	641.84_peg.1813	75.97_peg.1316	778.17_peg.1115	B4_peg.1468	157.15_peg.2420	202.15_peg.2128	4784A_peg.1477	89.12_peg.1864	COR1_peg.2731	TMP2_peg.2496	c-tet-1586-U1_peg.2418	c-tet-1586-Z1_peg.2172	strain-3_peg.1617	hypothetical protein	CTC02434
29	29	1	E88_peg.253	1240_peg.453	132CV__peg.632	2017.061_peg.1486	3483_peg.527	329_peg.897	358-99_peg.1208	3582_peg.91	407.86_peg.1922	46-1-08_peg.1555	51215_peg.342	526.17_peg.2161	63.05_peg.206	641.84_peg.1618	75.97_peg.1591	778.17_peg.542	B4_peg.1045	157.15_peg.161	202.15_peg.540	4784A_peg.2671	89.12_peg.1435	COR1_peg.896	TMP2_peg.1153	c-tet-1586-U1_peg.2249	c-tet-1586-Z1_peg.2425	strain-3_peg.1340	Cyanophycinase (EC 3.4.15.6)	CTC00281
29	29	1	E88_peg.2530	1240_peg.1106	132CV__peg.891	2017.061_peg.1674	3483_peg.2101	329_peg.2712	358-99_peg.9	3582_peg.1960	407.86_peg.1367	46-1-08_peg.1282	51215_peg.531	526.17_peg.1697	63.05_peg.630	641.84_peg.1814	75.97_peg.1317	778.17_peg.1116	B4_peg.1469	157.15_peg.2421	202.15_peg.2129	4784A_peg.1478	89.12_peg.1865	COR1_peg.2732	TMP2_peg.2497	c-tet-1586-U1_peg.2419	c-tet-1586-Z1_peg.2173	strain-3_peg.1616	FAD-dependent pyridine nucleotide-disulphide oxidoreductase	CTC02435
29	29	1	E88_peg.2531	1240_peg.1107	132CV__peg.892	2017.061_peg.1675	3483_peg.2102	329_peg.2713	358-99_peg.10	3582_peg.1961	407.86_peg.1368	46-1-08_peg.1283	51215_peg.532	526.17_peg.1698	63.05_peg.631	641.84_peg.1815	75.97_peg.1318	778.17_peg.1117	B4_peg.1470	157.15_peg.2422	202.15_peg.2130	4784A_peg.1479	89.12_peg.1866	COR1_peg.2733	TMP2_peg.2498	c-tet-1586-U1_peg.2420	c-tet-1586-Z1_peg.2174	strain-3_peg.1615	Glycerol-3-phosphate dehydrogenase (EC 1.1.5.3)	CTC02436
29	29	1	E88_peg.2537	1240_peg.1109	132CV__peg.893	2017.061_peg.1676	3483_peg.2103	329_peg.2715	358-99_peg.12	3582_peg.1962	407.86_peg.1374	46-1-08_peg.1288	51215_peg.534	526.17_peg.1704	63.05_peg.632	641.84_peg.1821	75.97_peg.1324	778.17_peg.1118	B4_peg.1472	157.15_peg.2424	202.15_peg.2132	4784A_peg.1485	89.12_peg.1872	COR1_peg.2735	TMP2_peg.2500	c-tet-1586-U1_peg.2426	c-tet-1586-Z1_peg.2180	strain-3_peg.1609	no significant homology.	CTC02440
29	29	1	E88_peg.2538	1240_peg.1110	132CV__peg.894	2017.061_peg.1677	3483_peg.2104	329_peg.2716	358-99_peg.13	3582_peg.1963	407.86_peg.1375	46-1-08_peg.1289	51215_peg.535	526.17_peg.1705	63.05_peg.633	641.84_peg.1822	75.97_peg.1325	778.17_peg.1119	B4_peg.1473	157.15_peg.2425	202.15_peg.2133	4784A_peg.1486	89.12_peg.1873	COR1_peg.2736	TMP2_peg.2501	c-tet-1586-U1_peg.2427	c-tet-1586-Z1_peg.2181	strain-3_peg.1608	Conserved protein	CTC02441
29	29	1	E88_peg.254	1240_peg.454	132CV__peg.633	2017.061_peg.1487	3483_peg.528	329_peg.898	358-99_peg.1209	3582_peg.92	407.86_peg.1923	46-1-08_peg.1556	51215_peg.343	526.17_peg.2162	63.05_peg.207	641.84_peg.1619	75.97_peg.1592	778.17_peg.541	B4_peg.1046	157.15_peg.162	202.15_peg.541	4784A_peg.2672	89.12_peg.1436	COR1_peg.897	TMP2_peg.1154	c-tet-1586-U1_peg.2250	c-tet-1586-Z1_peg.2426	strain-3_peg.1339	Cyanophycin synthase (EC 6.3.2.29)(EC 6.3.2.30)	CTC00282
29	29	1	E88_peg.2540	1240_peg.1113	132CV__peg.896	2017.061_peg.1679	3483_peg.2106	329_peg.2718	358-99_peg.15	3582_peg.1965	407.86_peg.1377	46-1-08_peg.1291	51215_peg.537	526.17_peg.1707	63.05_peg.635	641.84_peg.1824	75.97_peg.1327	778.17_peg.1121	B4_peg.1475	157.15_peg.2427	202.15_peg.2135	4784A_peg.1488	89.12_peg.1875	COR1_peg.2738	TMP2_peg.2503	c-tet-1586-U1_peg.2429	c-tet-1586-Z1_peg.2183	strain-3_peg.1606	TsaE protein, required for threonylcarbamoyladenosine t(6)A37 formation in tRNA	CTC02443
29	29	1	E88_peg.2541	1240_peg.1114	132CV__peg.897	2017.061_peg.1680	3483_peg.2107	329_peg.2719	358-99_peg.16	3582_peg.1966	407.86_peg.1378	46-1-08_peg.1292	51215_peg.538	526.17_peg.1708	63.05_peg.636	641.84_peg.1825	75.97_peg.1328	778.17_peg.1122	B4_peg.1476	157.15_peg.2428	202.15_peg.2136	4784A_peg.1489	89.12_peg.1876	COR1_peg.2739	TMP2_peg.2504	c-tet-1586-U1_peg.2430	c-tet-1586-Z1_peg.2184	strain-3_peg.1605	TsaB protein, required for threonylcarbamoyladenosine (t(6)A) formation in tRNA	CTC02444
29	29	1	E88_peg.2542	1240_peg.1115	132CV__peg.898	2017.061_peg.1681	3483_peg.2108	329_peg.2720	358-99_peg.17	3582_peg.1967	407.86_peg.1379	46-1-08_peg.1293	51215_peg.539	526.17_peg.1709	63.05_peg.637	641.84_peg.1826	75.97_peg.1329	778.17_peg.1123	B4_peg.1477	157.15_peg.2429	202.15_peg.2137	4784A_peg.1490	89.12_peg.1877	COR1_peg.2740	TMP2_peg.2505	c-tet-1586-U1_peg.2431	c-tet-1586-Z1_peg.2185	strain-3_peg.1604	Ribosomal-protein-S18p-alanine acetyltransferase (EC 2.3.1.-)	CTC02445
29	29	1	E88_peg.2543	1240_peg.1116	132CV__peg.899	2017.061_peg.1682	3483_peg.2109	329_peg.2721	358-99_peg.18	3582_peg.1968	407.86_peg.1380	46-1-08_peg.1294	51215_peg.540	526.17_peg.1710	63.05_peg.638	641.84_peg.1827	75.97_peg.1330	778.17_peg.1124	B4_peg.1478	157.15_peg.2430	202.15_peg.2138	4784A_peg.1491	89.12_peg.1878	COR1_peg.2741	TMP2_peg.2506	c-tet-1586-U1_peg.2432	c-tet-1586-Z1_peg.2186	strain-3_peg.1603	Tyrosyl-tRNA synthetase (EC 6.1.1.1)	CTC02446
29	29	1	E88_peg.2544	1240_peg.1117	132CV__peg.900	2017.061_peg.1683	3483_peg.2110	329_peg.2722	358-99_peg.19	3582_peg.1969	407.86_peg.1381	46-1-08_peg.1295	51215_peg.541	526.17_peg.1711	63.05_peg.639	641.84_peg.1828	75.97_peg.1331	778.17_peg.1125	B4_peg.1479	157.15_peg.2431	202.15_peg.2139	4784A_peg.1492	89.12_peg.1879	COR1_peg.2742	TMP2_peg.2507	c-tet-1586-U1_peg.2433	c-tet-1586-Z1_peg.2187	strain-3_peg.1602	no significant homology.	E88_peg.2544
29	29	1	E88_peg.2545	1240_peg.1118	132CV__peg.901	2017.061_peg.1684	3483_peg.2111	329_peg.2723	358-99_peg.20	3582_peg.1970	407.86_peg.1382	46-1-08_peg.1296	51215_peg.542	526.17_peg.1712	63.05_peg.640	641.84_peg.1829	75.97_peg.1332	778.17_peg.1126	B4_peg.1480	157.15_peg.2432	202.15_peg.2140	4784A_peg.1493	89.12_peg.1880	COR1_peg.2743	TMP2_peg.2508	c-tet-1586-U1_peg.2434	c-tet-1586-Z1_peg.2188	strain-3_peg.1601	Spore germination protein GerKC	CTC02447
29	29	1	E88_peg.2546	1240_peg.1119	132CV__peg.902	2017.061_peg.1685	3483_peg.2112	329_peg.2724	358-99_peg.21	3582_peg.1971	407.86_peg.1383	46-1-08_peg.1297	51215_peg.543	526.17_peg.1713	63.05_peg.641	641.84_peg.1830	75.97_peg.1333	778.17_peg.1127	B4_peg.1481	157.15_peg.2433	202.15_peg.2141	4784A_peg.1494	89.12_peg.1881	COR1_peg.2744	TMP2_peg.2509	c-tet-1586-U1_peg.2435	c-tet-1586-Z1_peg.2189	strain-3_peg.1600	Spore germination protein GerKA	CTC02448
29	29	1	E88_peg.2547	1240_peg.1120	132CV__peg.903	2017.061_peg.1686	3483_peg.2113	329_peg.2725	358-99_peg.22	3582_peg.1972	407.86_peg.1384	46-1-08_peg.1298	51215_peg.545	526.17_peg.1714	63.05_peg.642	641.84_peg.1831	75.97_peg.1334	778.17_peg.1128	B4_peg.1482	157.15_peg.2434	202.15_peg.2142	4784A_peg.1495	89.12_peg.1882	COR1_peg.2745	TMP2_peg.2510	c-tet-1586-U1_peg.2436	c-tet-1586-Z1_peg.2190	strain-3_peg.1599	Putative spore germination protein, GerB family	CTC02449
29	29	1	E88_peg.2548	1240_peg.1121	132CV__peg.904	2017.061_peg.1687	3483_peg.2114	329_peg.2726	358-99_peg.23	3582_peg.1973	407.86_peg.1385	46-1-08_peg.1299	51215_peg.546	526.17_peg.1715	63.05_peg.643	641.84_peg.1832	75.97_peg.1335	778.17_peg.1129	B4_peg.1483	157.15_peg.2435	202.15_peg.2143	4784A_peg.1496	89.12_peg.1883	COR1_peg.2746	TMP2_peg.2511	c-tet-1586-U1_peg.2437	c-tet-1586-Z1_peg.2191	strain-3_peg.1598	Zinc finger domain	E88_peg.2548
29	29	1	E88_peg.2549	1240_peg.1122	132CV__peg.905	2017.061_peg.1688	3483_peg.2116	329_peg.2727	358-99_peg.24	3582_peg.1974	407.86_peg.1386	46-1-08_peg.1300	51215_peg.547	526.17_peg.1716	63.05_peg.644	641.84_peg.1833	75.97_peg.1336	778.17_peg.1130	B4_peg.1484	157.15_peg.2436	202.15_peg.2144	4784A_peg.1497	89.12_peg.1884	COR1_peg.2747	TMP2_peg.2512	c-tet-1586-U1_peg.2438	c-tet-1586-Z1_peg.2192	strain-3_peg.1597	Peptide chain release factor 3	CTC02451
29	29	1	E88_peg.255	1240_peg.455	132CV__peg.634	2017.061_peg.1488	3483_peg.529	329_peg.899	358-99_peg.1210	3582_peg.93	407.86_peg.1924	46-1-08_peg.1557	51215_peg.344	526.17_peg.2163	63.05_peg.208	641.84_peg.1620	75.97_peg.1593	778.17_peg.540	B4_peg.1047	157.15_peg.163	202.15_peg.542	4784A_peg.2673	89.12_peg.1437	COR1_peg.898	TMP2_peg.1155	c-tet-1586-U1_peg.2251	c-tet-1586-Z1_peg.2427	strain-3_peg.1338	4-diphosphocytidyl-2-C-methyl-D-erythritol kinase (EC 2.7.1.148)	CTC00283
29	29	1	E88_peg.2550	1240_peg.1123	132CV__peg.906	2017.061_peg.1689	3483_peg.2117	329_peg.2728	358-99_peg.25	3582_peg.1975	407.86_peg.1387	46-1-08_peg.1301	51215_peg.548	526.17_peg.1717	63.05_peg.645	641.84_peg.1834	75.97_peg.1337	778.17_peg.1131	B4_peg.1485	157.15_peg.2437	202.15_peg.2145	4784A_peg.1498	89.12_peg.1885	COR1_peg.2748	TMP2_peg.2513	c-tet-1586-U1_peg.2439	c-tet-1586-Z1_peg.2193	strain-3_peg.1596	Hydrolase (HAD superfamily)	CTC02452
29	29	1	E88_peg.2551	1240_peg.1124	132CV__peg.907	2017.061_peg.1690	3483_peg.2118	329_peg.2729	358-99_peg.26	3582_peg.1976	407.86_peg.1388	46-1-08_peg.1302	51215_peg.549	526.17_peg.1718	63.05_peg.646	641.84_peg.1835	75.97_peg.1338	778.17_peg.1132	B4_peg.1486	157.15_peg.2438	202.15_peg.2146	4784A_peg.1499	89.12_peg.1886	COR1_peg.2749	TMP2_peg.2514	c-tet-1586-U1_peg.2440	c-tet-1586-Z1_peg.2194	strain-3_peg.1595	Tryptophanyl-tRNA synthetase (EC 6.1.1.2)	CTC02453
29	29	1	E88_peg.2553	1240_peg.1126	132CV__peg.909	2017.061_peg.1691	3483_peg.2119	329_peg.2731	358-99_peg.28	3582_peg.1978	407.86_peg.1390	46-1-08_peg.1304	51215_peg.551	526.17_peg.1720	63.05_peg.647	641.84_peg.1837	75.97_peg.1340	778.17_peg.1133	B4_peg.1488	157.15_peg.2440	202.15_peg.2148	4784A_peg.1501	89.12_peg.1888	COR1_peg.2751	TMP2_peg.2516	c-tet-1586-U1_peg.2442	c-tet-1586-Z1_peg.2196	strain-3_peg.1593	Superoxide reductase (EC 1.15.1.2)	CTC02454
29	29	1	E88_peg.2555	1240_peg.1128	132CV__peg.911	2017.061_peg.1693	3483_peg.2121	329_peg.1551	358-99_peg.30	3582_peg.1980	407.86_peg.1392	46-1-08_peg.1306	51215_peg.553	526.17_peg.1722	63.05_peg.649	641.84_peg.1839	75.97_peg.1342	778.17_peg.1135	B4_peg.1490	157.15_peg.2443	202.15_peg.2150	4784A_peg.1503	89.12_peg.1890	COR1_peg.1551	TMP2_peg.2518	c-tet-1586-U1_peg.2443	c-tet-1586-Z1_peg.2197	strain-3_peg.1591	Cyclic beta-1,2-glucan synthase (EC 2.4.1.-)	CTC02455
29	29	1	E88_peg.2556	1240_peg.1129	132CV__peg.912	2017.061_peg.1694	3483_peg.2122	329_peg.1552	358-99_peg.31	3582_peg.1981	407.86_peg.1393	46-1-08_peg.1307	51215_peg.554	526.17_peg.1723	63.05_peg.650	641.84_peg.1840	75.97_peg.1343	778.17_peg.1136	B4_peg.1491	157.15_peg.2444	202.15_peg.2151	4784A_peg.1504	89.12_peg.1891	COR1_peg.1552	TMP2_peg.2519	c-tet-1586-U1_peg.2444	c-tet-1586-Z1_peg.2198	strain-3_peg.1590	Diaminopimelate decarboxylase (EC 4.1.1.20)	CTC02456
29	29	1	E88_peg.2557	1240_peg.1130	132CV__peg.913	2017.061_peg.1695	3483_peg.2123	329_peg.1553	358-99_peg.32	3582_peg.1982	407.86_peg.1394	46-1-08_peg.1308	51215_peg.555	526.17_peg.1724	63.05_peg.651	641.84_peg.1841	75.97_peg.1344	778.17_peg.1137	B4_peg.1492	157.15_peg.2445	202.15_peg.2152	4784A_peg.1505	89.12_peg.1892	COR1_peg.1553	TMP2_peg.2520	c-tet-1586-U1_peg.2445	c-tet-1586-Z1_peg.2199	strain-3_peg.1589	Probable M18-family aminopeptidase 2 (EC 3.4.11.-)	CTC02457
29	29	1	E88_peg.2558	1240_peg.1131	132CV__peg.914	2017.061_peg.1696	3483_peg.2125	329_peg.1554	358-99_peg.33	3582_peg.1983	407.86_peg.1395	46-1-08_peg.1309	51215_peg.556	526.17_peg.1725	63.05_peg.653	641.84_peg.1842	75.97_peg.1345	778.17_peg.1138	B4_peg.1493	157.15_peg.2446	202.15_peg.2153	4784A_peg.1506	89.12_peg.1893	COR1_peg.1554	TMP2_peg.2521	c-tet-1586-U1_peg.2446	c-tet-1586-Z1_peg.2200	strain-3_peg.1588	Cobalt-zinc-cadmium resistance protein	CTC02458
29	29	1	E88_peg.2559	1240_peg.1132	132CV__peg.915	2017.061_peg.1697	3483_peg.2126	329_peg.1555	358-99_peg.34	3582_peg.1984	407.86_peg.1396	46-1-08_peg.1310	51215_peg.557	526.17_peg.1726	63.05_peg.654	641.84_peg.1843	75.97_peg.1346	778.17_peg.1139	B4_peg.1494	157.15_peg.2447	202.15_peg.2154	4784A_peg.1507	89.12_peg.1894	COR1_peg.1555	TMP2_peg.2522	c-tet-1586-U1_peg.2447	c-tet-1586-Z1_peg.2201	strain-3_peg.1587	ATPase component BioM of energizing module of biotin ECF transporter	CTC02459
29	29	1	E88_peg.256	1240_peg.456	132CV__peg.635	2017.061_peg.1489	3483_peg.530	329_peg.900	358-99_peg.1211	3582_peg.94	407.86_peg.1925	46-1-08_peg.1558	51215_peg.345	526.17_peg.2164	63.05_peg.209	641.84_peg.1621	75.97_peg.1594	778.17_peg.539	B4_peg.1048	157.15_peg.164	202.15_peg.543	4784A_peg.2674	89.12_peg.1438	COR1_peg.899	TMP2_peg.1156	c-tet-1586-U1_peg.2252	c-tet-1586-Z1_peg.2428	strain-3_peg.1337	hypothetical protein	E88_peg.256
29	29	1	E88_peg.2560	1240_peg.1133	132CV__peg.916	2017.061_peg.1698	3483_peg.2127	329_peg.1556	358-99_peg.35	3582_peg.1985	407.86_peg.1397	46-1-08_peg.1311	51215_peg.558	526.17_peg.1727	63.05_peg.655	641.84_peg.1844	75.97_peg.1347	778.17_peg.1140	B4_peg.1495	157.15_peg.2448	202.15_peg.2155	4784A_peg.1508	89.12_peg.1895	COR1_peg.1556	TMP2_peg.2523	c-tet-1586-U1_peg.2448	c-tet-1586-Z1_peg.2202	strain-3_peg.1586	ATP-dependent DNA helicase rep	CTC02460
29	29	1	E88_peg.2561	1240_peg.1134	132CV__peg.917	2017.061_peg.1699	3483_peg.2128	329_peg.1557	358-99_peg.36	3582_peg.1986	407.86_peg.1398	46-1-08_peg.1312	51215_peg.559	526.17_peg.1728	63.05_peg.656	641.84_peg.1845	75.97_peg.1348	778.17_peg.1141	B4_peg.1496	157.15_peg.2449	202.15_peg.2156	4784A_peg.1509	89.12_peg.1896	COR1_peg.1557	TMP2_peg.2524	c-tet-1586-U1_peg.2449	c-tet-1586-Z1_peg.2203	strain-3_peg.1585	Cell division protein FtsH (EC 3.4.24.-)	CTC02461
29	29	1	E88_peg.2562	1240_peg.1135	132CV__peg.918	2017.061_peg.1700	3483_peg.2129	329_peg.1558	358-99_peg.37	3582_peg.1987	407.86_peg.1399	46-1-08_peg.1313	51215_peg.560	526.17_peg.1729	63.05_peg.657	641.84_peg.1846	75.97_peg.1349	778.17_peg.1142	B4_peg.1497	157.15_peg.2450	202.15_peg.2157	4784A_peg.1510	89.12_peg.1897	COR1_peg.1558	TMP2_peg.2525	c-tet-1586-U1_peg.2450	c-tet-1586-Z1_peg.2204	strain-3_peg.1584	Glycerol kinase (EC 2.7.1.30)	CTC02462
29	29	1	E88_peg.2563	1240_peg.1136	132CV__peg.919	2017.061_peg.1701	3483_peg.2130	329_peg.1559	358-99_peg.38	3582_peg.1988	407.86_peg.1400	46-1-08_peg.1314	51215_peg.561	526.17_peg.1730	63.05_peg.658	641.84_peg.1847	75.97_peg.1350	778.17_peg.1143	B4_peg.1498	157.15_peg.2451	202.15_peg.2158	4784A_peg.1511	89.12_peg.1898	COR1_peg.1559	TMP2_peg.2526	c-tet-1586-U1_peg.2451	c-tet-1586-Z1_peg.2205	strain-3_peg.1583	NAD-dependent malic enzyme (EC 1.1.1.38)	CTC02463
29	29	1	E88_peg.2564	1240_peg.1137	132CV__peg.920	2017.061_peg.1702	3483_peg.2131	329_peg.1560	358-99_peg.39	3582_peg.1989	407.86_peg.1401	46-1-08_peg.1315	51215_peg.562	526.17_peg.1731	63.05_peg.659	641.84_peg.1848	75.97_peg.1351	778.17_peg.1144	B4_peg.1499	157.15_peg.2452	202.15_peg.2159	4784A_peg.1512	89.12_peg.1899	COR1_peg.1560	TMP2_peg.2527	c-tet-1586-U1_peg.2452	c-tet-1586-Z1_peg.2206	strain-3_peg.1582	Catalyzes the cleavage of p-aminobenzoyl-glutamate to p-aminobenzoate and glutamate, subunit A	CTC02464
29	29	1	E88_peg.2565	1240_peg.1138	132CV__peg.921	2017.061_peg.1703	3483_peg.2132	329_peg.1561	358-99_peg.40	3582_peg.1990	407.86_peg.1402	46-1-08_peg.1316	51215_peg.563	526.17_peg.1732	63.05_peg.660	641.84_peg.1849	75.97_peg.1352	778.17_peg.1145	B4_peg.1500	157.15_peg.2453	202.15_peg.2160	4784A_peg.1513	89.12_peg.1900	COR1_peg.1561	TMP2_peg.2528	c-tet-1586-U1_peg.2453	c-tet-1586-Z1_peg.2207	strain-3_peg.1581	Arginine/ornithine antiporter ArcD	CTC02465
29	29	1	E88_peg.2566	1240_peg.1139	132CV__peg.922	2017.061_peg.1704	3483_peg.2133	329_peg.1562	358-99_peg.41	3582_peg.1991	407.86_peg.1403	46-1-08_peg.1317	51215_peg.564	526.17_peg.1733	63.05_peg.661	641.84_peg.1850	75.97_peg.1353	778.17_peg.1146	B4_peg.1501	157.15_peg.2454	202.15_peg.2161	4784A_peg.1514	89.12_peg.1901	COR1_peg.1562	TMP2_peg.2529	c-tet-1586-U1_peg.2454	c-tet-1586-Z1_peg.2208	strain-3_peg.1580	Citrate lyase alpha chain (EC 4.1.3.6)	CTC02466
29	29	1	E88_peg.2567	1240_peg.1140	132CV__peg.923	2017.061_peg.1705	3483_peg.2134	329_peg.1563	358-99_peg.42	3582_peg.1992	407.86_peg.1404	46-1-08_peg.1318	51215_peg.565	526.17_peg.1734	63.05_peg.662	641.84_peg.1851	75.97_peg.1354	778.17_peg.1147	B4_peg.1502	157.15_peg.2455	202.15_peg.2162	4784A_peg.1515	89.12_peg.1902	COR1_peg.1563	TMP2_peg.2530	c-tet-1586-U1_peg.2455	c-tet-1586-Z1_peg.2209	strain-3_peg.1579	Citrate lyase beta chain (EC 4.1.3.6)	CTC02467
29	29	1	E88_peg.2568	1240_peg.1141	132CV__peg.924	2017.061_peg.1706	3483_peg.2135	329_peg.1564	358-99_peg.43	3582_peg.1993	407.86_peg.1405	46-1-08_peg.1319	51215_peg.566	526.17_peg.1735	63.05_peg.663	641.84_peg.1852	75.97_peg.1355	778.17_peg.1148	B4_peg.1503	157.15_peg.2456	202.15_peg.2163	4784A_peg.1516	89.12_peg.1903	COR1_peg.1564	TMP2_peg.2531	c-tet-1586-U1_peg.2456	c-tet-1586-Z1_peg.2210	strain-3_peg.1578	Citrate lyase gamma chain, acyl carrier protein (EC 4.1.3.6)	E88_peg.2568
29	29	1	E88_peg.2569	1240_peg.1142	132CV__peg.925	2017.061_peg.1707	3483_peg.2136	329_peg.1565	358-99_peg.44	3582_peg.1994	407.86_peg.1406	46-1-08_peg.1320	51215_peg.567	526.17_peg.1736	63.05_peg.664	641.84_peg.1853	75.97_peg.1356	778.17_peg.1149	B4_peg.1504	157.15_peg.2457	202.15_peg.2164	4784A_peg.1517	89.12_peg.1904	COR1_peg.1565	TMP2_peg.2532	c-tet-1586-U1_peg.2457	c-tet-1586-Z1_peg.2211	strain-3_peg.1577	Transcriptional regulator, GntR family	CTC02468
29	29	1	E88_peg.257	1240_peg.457	132CV__peg.636	2017.061_peg.1490	3483_peg.531	329_peg.901	358-99_peg.1212	3582_peg.95	407.86_peg.1926	46-1-08_peg.1559	51215_peg.346	526.17_peg.2165	63.05_peg.210	641.84_peg.1622	75.97_peg.1595	778.17_peg.538	B4_peg.1049	157.15_peg.165	202.15_peg.544	4784A_peg.2675	89.12_peg.1439	COR1_peg.900	TMP2_peg.1157	c-tet-1586-U1_peg.2253	c-tet-1586-Z1_peg.2429	strain-3_peg.1336	Spore germination protein GerKA	CTC00285
29	29	1	E88_peg.2570	1240_peg.1143	132CV__peg.926	2017.061_peg.1708	3483_peg.2137	329_peg.1566	358-99_peg.45	3582_peg.1995	407.86_peg.1407	46-1-08_peg.1321	51215_peg.568	526.17_peg.1737	63.05_peg.665	641.84_peg.1854	75.97_peg.1357	778.17_peg.1150	B4_peg.1505	157.15_peg.2458	202.15_peg.2165	4784A_peg.1518	89.12_peg.1905	COR1_peg.1566	TMP2_peg.2533	c-tet-1586-U1_peg.2458	c-tet-1586-Z1_peg.2212	strain-3_peg.1576	heat shock protein, molecular chaperone	CTC02469
29	29	1	E88_peg.2571	1240_peg.1144	132CV__peg.927	2017.061_peg.1709	3483_peg.2138	329_peg.1567	358-99_peg.46	3582_peg.1996	407.86_peg.1408	46-1-08_peg.1322	51215_peg.569	526.17_peg.1738	63.05_peg.666	641.84_peg.1855	75.97_peg.1358	778.17_peg.1151	B4_peg.1506	157.15_peg.2459	202.15_peg.2166	4784A_peg.1519	89.12_peg.1906	COR1_peg.1567	TMP2_peg.2534	c-tet-1586-U1_peg.2459	c-tet-1586-Z1_peg.2213	strain-3_peg.1575	conserved hypothetical protein	CTC02470
29	29	1	E88_peg.2572	1240_peg.1145	132CV__peg.928	2017.061_peg.1710	3483_peg.2139	329_peg.1568	358-99_peg.47	3582_peg.1997	407.86_peg.1409	46-1-08_peg.1323	51215_peg.570	526.17_peg.1739	63.05_peg.667	641.84_peg.1856	75.97_peg.1359	778.17_peg.1152	B4_peg.1507	157.15_peg.2460	202.15_peg.2167	4784A_peg.1520	89.12_peg.1907	COR1_peg.1568	TMP2_peg.2535	c-tet-1586-U1_peg.2460	c-tet-1586-Z1_peg.2214	strain-3_peg.1574	putative transcription regulator	CTC02471
29	29	1	E88_peg.2573	1240_peg.1146	132CV__peg.929	2017.061_peg.1711	3483_peg.2140	329_peg.1569	358-99_peg.48	3582_peg.1998	407.86_peg.1410	46-1-08_peg.1324	51215_peg.571	526.17_peg.1740	63.05_peg.668	641.84_peg.1857	75.97_peg.1360	778.17_peg.1153	B4_peg.1508	157.15_peg.2461	202.15_peg.2168	4784A_peg.1521	89.12_peg.1908	COR1_peg.1569	TMP2_peg.2536	c-tet-1586-U1_peg.2461	c-tet-1586-Z1_peg.2215	strain-3_peg.1573	CTP:molybdopterin cytidylyltransferase	CTC02472
29	29	1	E88_peg.2574	1240_peg.1147	132CV__peg.930	2017.061_peg.1712	3483_peg.2141	329_peg.1570	358-99_peg.49	3582_peg.1999	407.86_peg.1411	46-1-08_peg.1325	51215_peg.572	526.17_peg.1741	63.05_peg.669	641.84_peg.1858	75.97_peg.1361	778.17_peg.1154	B4_peg.1509	157.15_peg.2462	202.15_peg.2169	4784A_peg.1522	89.12_peg.1909	COR1_peg.1570	TMP2_peg.2537	c-tet-1586-U1_peg.2462	c-tet-1586-Z1_peg.2216	strain-3_peg.1572	hypothetical protein	CTC02473
29	29	1	E88_peg.2575	1240_peg.1148	132CV__peg.931	2017.061_peg.1713	3483_peg.2142	329_peg.1571	358-99_peg.50	3582_peg.2000	407.86_peg.1412	46-1-08_peg.1326	51215_peg.573	526.17_peg.1742	63.05_peg.670	641.84_peg.1859	75.97_peg.1362	778.17_peg.1155	B4_peg.1510	157.15_peg.2463	202.15_peg.2170	4784A_peg.1523	89.12_peg.1910	COR1_peg.1571	TMP2_peg.2538	c-tet-1586-U1_peg.2463	c-tet-1586-Z1_peg.2217	strain-3_peg.1571	Xanthine dehydrogenase iron-sulfur subunit (EC 1.17.1.4)	CTC02474
29	29	1	E88_peg.2576	1240_peg.1149	132CV__peg.932	2017.061_peg.1714	3483_peg.2143	329_peg.1572	358-99_peg.51	3582_peg.2001	407.86_peg.1413	46-1-08_peg.1327	51215_peg.574	526.17_peg.1743	63.05_peg.671	641.84_peg.1860	75.97_peg.1363	778.17_peg.1156	B4_peg.1511	157.15_peg.2464	202.15_peg.2171	4784A_peg.1524	89.12_peg.1911	COR1_peg.1572	TMP2_peg.2539	c-tet-1586-U1_peg.2464	c-tet-1586-Z1_peg.2218	strain-3_peg.1570	Xanthine dehydrogenase, FAD binding subunit (EC 1.17.1.4)	CTC02475
29	29	1	E88_peg.2577	1240_peg.1150	132CV__peg.933	2017.061_peg.1715	3483_peg.2144	329_peg.1573	358-99_peg.52	3582_peg.2002	407.86_peg.1414	46-1-08_peg.1328	51215_peg.575	526.17_peg.1744	63.05_peg.672	641.84_peg.1861	75.97_peg.1364	778.17_peg.1157	B4_peg.1512	157.15_peg.2465	202.15_peg.2172	4784A_peg.1525	89.12_peg.1912	COR1_peg.1573	TMP2_peg.2540	c-tet-1586-U1_peg.2465	c-tet-1586-Z1_peg.2219	strain-3_peg.1569	Xanthine dehydrogenase, molybdenum binding subunit (EC 1.17.1.4)	CTC02477
29	29	1	E88_peg.2578	1240_peg.1151	132CV__peg.934	2017.061_peg.1716	3483_peg.2145	329_peg.1574	358-99_peg.53	3582_peg.2003	407.86_peg.1415	46-1-08_peg.1329	51215_peg.576	526.17_peg.1745	63.05_peg.673	641.84_peg.1862	75.97_peg.1365	778.17_peg.1158	B4_peg.1513	157.15_peg.2466	202.15_peg.2173	4784A_peg.1526	89.12_peg.1913	COR1_peg.1574	TMP2_peg.2541	c-tet-1586-U1_peg.2466	c-tet-1586-Z1_peg.2220	strain-3_peg.1568	Heme oxygenase (EC 1.14.99.3)	CTC02478
29	29	1	E88_peg.2579	1240_peg.1152	132CV__peg.935	2017.061_peg.1717	3483_peg.2146	329_peg.1575	358-99_peg.54	3582_peg.2004	407.86_peg.1416	46-1-08_peg.1330	51215_peg.577	526.17_peg.1746	63.05_peg.674	641.84_peg.1863	75.97_peg.1366	778.17_peg.1159	B4_peg.1514	157.15_peg.2467	202.15_peg.2174	4784A_peg.1527	89.12_peg.1914	COR1_peg.1575	TMP2_peg.2542	c-tet-1586-U1_peg.2467	c-tet-1586-Z1_peg.2221	strain-3_peg.1567	hypothetical protein	CTC02479
29	29	1	E88_peg.258	1240_peg.458	132CV__peg.637	2017.061_peg.1491	3483_peg.532	329_peg.902	358-99_peg.1213	3582_peg.96	407.86_peg.1927	46-1-08_peg.1560	51215_peg.347	526.17_peg.2166	63.05_peg.211	641.84_peg.1623	75.97_peg.1596	778.17_peg.537	B4_peg.1050	157.15_peg.166	202.15_peg.545	4784A_peg.2676	89.12_peg.1440	COR1_peg.901	TMP2_peg.1158	c-tet-1586-U1_peg.2254	c-tet-1586-Z1_peg.2430	strain-3_peg.1335	Spore germination protein	CTC00286
29	29	1	E88_peg.2581	1240_peg.1160	132CV__peg.943	2017.061_peg.1720	3483_peg.2150	329_peg.1576	358-99_peg.56	3582_peg.2006	407.86_peg.1418	46-1-08_peg.1332	51215_peg.579	526.17_peg.1748	63.05_peg.678	641.84_peg.1865	75.97_peg.1368	778.17_peg.1163	B4_peg.1522	157.15_peg.2468	202.15_peg.2176	4784A_peg.1529	89.12_peg.1916	COR1_peg.1576	TMP2_peg.2545	c-tet-1586-U1_peg.2469	c-tet-1586-Z1_peg.2223	strain-3_peg.1565	23S rRNA (Uracil-5-) -methyltransferase RumA (EC 2.1.1.-) ## LSU rRNA m(5)U1939	CTC02481
29	29	1	E88_peg.2582	1240_peg.1161	132CV__peg.944	2017.061_peg.1721	3483_peg.2151	329_peg.1577	358-99_peg.57	3582_peg.2007	407.86_peg.1419	46-1-08_peg.1333	51215_peg.580	526.17_peg.1749	63.05_peg.679	641.84_peg.1866	75.97_peg.1369	778.17_peg.1164	B4_peg.1523	157.15_peg.2469	202.15_peg.2177	4784A_peg.1530	89.12_peg.1917	COR1_peg.1577	TMP2_peg.2546	c-tet-1586-U1_peg.2470	c-tet-1586-Z1_peg.2224	strain-3_peg.1564	membrane protein, putative	CTC02482
29	29	1	E88_peg.2583	1240_peg.1162	132CV__peg.945	2017.061_peg.1722	3483_peg.2152	329_peg.1578	358-99_peg.58	3582_peg.2008	407.86_peg.1420	46-1-08_peg.1334	51215_peg.581	526.17_peg.1750	63.05_peg.680	641.84_peg.1867	75.97_peg.1370	778.17_peg.1165	B4_peg.1524	157.15_peg.2470	202.15_peg.2178	4784A_peg.1531	89.12_peg.1918	COR1_peg.1578	TMP2_peg.2547	c-tet-1586-U1_peg.2471	c-tet-1586-Z1_peg.2225	strain-3_peg.1563	Anaerobic sulfite reductase subunit C (EC 1.8.1.-)	CTC02484
29	29	1	E88_peg.2584	1240_peg.1163	132CV__peg.946	2017.061_peg.1723	3483_peg.2153	329_peg.1579	358-99_peg.59	3582_peg.2009	407.86_peg.1421	46-1-08_peg.1335	51215_peg.582	526.17_peg.1751	63.05_peg.681	641.84_peg.1868	75.97_peg.1371	778.17_peg.1166	B4_peg.1525	157.15_peg.2471	202.15_peg.2179	4784A_peg.1532	89.12_peg.1919	COR1_peg.1579	TMP2_peg.2548	c-tet-1586-U1_peg.2472	c-tet-1586-Z1_peg.2226	strain-3_peg.1562	Anaerobic sulfite reductase subunit B	CTC02485
29	29	1	E88_peg.2585	1240_peg.1164	132CV__peg.947	2017.061_peg.1724	3483_peg.2154	329_peg.1580	358-99_peg.60	3582_peg.2010	407.86_peg.1422	46-1-08_peg.1336	51215_peg.583	526.17_peg.1752	63.05_peg.682	641.84_peg.1869	75.97_peg.1372	778.17_peg.1167	B4_peg.1526	157.15_peg.2472	202.15_peg.2180	4784A_peg.1533	89.12_peg.1920	COR1_peg.1580	TMP2_peg.2549	c-tet-1586-U1_peg.2473	c-tet-1586-Z1_peg.2227	strain-3_peg.1561	Anaerobic sulfite reductase subunit A	CTC02486
29	29	1	E88_peg.2586	1240_peg.1165	132CV__peg.948	2017.061_peg.1725	3483_peg.2155	329_peg.1581	358-99_peg.61	3582_peg.2011	407.86_peg.1423	46-1-08_peg.1337	51215_peg.584	526.17_peg.1753	63.05_peg.683	641.84_peg.1870	75.97_peg.1373	778.17_peg.1168	B4_peg.1527	157.15_peg.2473	202.15_peg.2181	4784A_peg.1534	89.12_peg.1921	COR1_peg.1581	TMP2_peg.2550	c-tet-1586-U1_peg.2474	c-tet-1586-Z1_peg.2228	strain-3_peg.1560	formate/nitrite transporter	CTC02487
29	29	1	E88_peg.2587	1240_peg.1166	132CV__peg.949	2017.061_peg.1726	3483_peg.2156	329_peg.1582	358-99_peg.62	3582_peg.2012	407.86_peg.1424	46-1-08_peg.1338	51215_peg.585	526.17_peg.1754	63.05_peg.684	641.84_peg.1871	75.97_peg.1374	778.17_peg.1169	B4_peg.1528	157.15_peg.2474	202.15_peg.2182	4784A_peg.1535	89.12_peg.1922	COR1_peg.1582	TMP2_peg.2551	c-tet-1586-U1_peg.2475	c-tet-1586-Z1_peg.2229	strain-3_peg.1559	transcriptional regulator, Crp/Fnr family	CTC02488
29	29	1	E88_peg.2588	1240_peg.1167	132CV__peg.950	2017.061_peg.1727	3483_peg.2157	329_peg.1583	358-99_peg.63	3582_peg.2013	407.86_peg.1425	46-1-08_peg.1339	51215_peg.586	526.17_peg.1755	63.05_peg.685	641.84_peg.1872	75.97_peg.1375	778.17_peg.1170	B4_peg.1529	157.15_peg.2475	202.15_peg.2183	4784A_peg.1536	89.12_peg.1923	COR1_peg.1583	TMP2_peg.2552	c-tet-1586-U1_peg.2476	c-tet-1586-Z1_peg.2230	strain-3_peg.1558	Pyruvate kinase (EC 2.7.1.40)	CTC02489
29	29	1	E88_peg.2589	1240_peg.1168	132CV__peg.951	2017.061_peg.1728	3483_peg.2158	329_peg.1584	358-99_peg.64	3582_peg.2014	407.86_peg.1426	46-1-08_peg.1340	51215_peg.587	526.17_peg.1756	63.05_peg.686	641.84_peg.1873	75.97_peg.1376	778.17_peg.1171	B4_peg.1530	157.15_peg.2476	202.15_peg.2184	4784A_peg.1537	89.12_peg.1924	COR1_peg.1584	TMP2_peg.2553	c-tet-1586-U1_peg.2477	c-tet-1586-Z1_peg.2231	strain-3_peg.1557	6-phosphofructokinase (EC 2.7.1.11)	CTC02490
29	29	1	E88_peg.259	1240_peg.459	132CV__peg.638	2017.061_peg.1492	3483_peg.533	329_peg.903	358-99_peg.1214	3582_peg.97	407.86_peg.1928	46-1-08_peg.1561	51215_peg.348	526.17_peg.2167	63.05_peg.212	641.84_peg.1624	75.97_peg.1597	778.17_peg.536	B4_peg.1051	157.15_peg.167	202.15_peg.546	4784A_peg.2677	89.12_peg.1441	COR1_peg.902	TMP2_peg.1159	c-tet-1586-U1_peg.2255	c-tet-1586-Z1_peg.2431	strain-3_peg.1334	Spore germination protein GerKC	CTC00287
29	29	1	E88_peg.2590	1240_peg.1169	132CV__peg.952	2017.061_peg.1729	3483_peg.2159	329_peg.1585	358-99_peg.65	3582_peg.2015	407.86_peg.1427	46-1-08_peg.1341	51215_peg.588	526.17_peg.1757	63.05_peg.687	641.84_peg.1874	75.97_peg.1377	778.17_peg.1172	B4_peg.1531	157.15_peg.2477	202.15_peg.2185	4784A_peg.1538	89.12_peg.1925	COR1_peg.1585	TMP2_peg.2554	c-tet-1586-U1_peg.2478	c-tet-1586-Z1_peg.2232	strain-3_peg.1556	DNA polymerase III alpha subunit (EC 2.7.7.7)	CTC02491
29	29	1	E88_peg.2591	1240_peg.1170	132CV__peg.953	2017.061_peg.1730	3483_peg.2160	329_peg.1586	358-99_peg.66	3582_peg.2016	407.86_peg.1428	46-1-08_peg.1342	51215_peg.589	526.17_peg.1758	63.05_peg.688	641.84_peg.1875	75.97_peg.1378	778.17_peg.1173	B4_peg.1532	157.15_peg.2478	202.15_peg.2186	4784A_peg.1539	89.12_peg.1926	COR1_peg.1586	TMP2_peg.2555	c-tet-1586-U1_peg.2479	c-tet-1586-Z1_peg.2233	strain-3_peg.1555	FIG009439: Cytosolic protein containing multiple CBS domains	CTC02492
29	29	1	E88_peg.2592	1240_peg.1171	132CV__peg.954	2017.061_peg.1731	3483_peg.2161	329_peg.1587	358-99_peg.67	3582_peg.2017	407.86_peg.1429	46-1-08_peg.1343	51215_peg.590	526.17_peg.1759	63.05_peg.689	641.84_peg.1876	75.97_peg.1379	778.17_peg.1174	B4_peg.1533	157.15_peg.2479	202.15_peg.2187	4784A_peg.1540	89.12_peg.1927	COR1_peg.1587	TMP2_peg.2556	c-tet-1586-U1_peg.2480	c-tet-1586-Z1_peg.2234	strain-3_peg.1554	FIG001886: Cytoplasmic hypothetical protein	CTC02493
29	29	1	E88_peg.2593	1240_peg.1172	132CV__peg.955	2017.061_peg.1732	3483_peg.2162	329_peg.1588	358-99_peg.68	3582_peg.2018	407.86_peg.1430	46-1-08_peg.1344	51215_peg.591	526.17_peg.1760	63.05_peg.690	641.84_peg.1877	75.97_peg.1380	778.17_peg.1175	B4_peg.1534	157.15_peg.2480	202.15_peg.2188	4784A_peg.1541	89.12_peg.1928	COR1_peg.1588	TMP2_peg.2557	c-tet-1586-U1_peg.2481	c-tet-1586-Z1_peg.2235	strain-3_peg.1553	FIG002813: LPPG:FO 2-phospho-L-lactate transferase like, CofD-like	CTC02494
29	29	1	E88_peg.2594	1240_peg.1173	132CV__peg.956	2017.061_peg.1733	3483_peg.2163	329_peg.1589	358-99_peg.69	3582_peg.2019	407.86_peg.1431	46-1-08_peg.1345	51215_peg.592	526.17_peg.1761	63.05_peg.691	641.84_peg.1878	75.97_peg.1381	778.17_peg.1176	B4_peg.1535	157.15_peg.2481	202.15_peg.2189	4784A_peg.1542	89.12_peg.1929	COR1_peg.1589	TMP2_peg.2558	c-tet-1586-U1_peg.2482	c-tet-1586-Z1_peg.2236	strain-3_peg.1552	FIG000506: Predicted P-loop-containing kinase	CTC02495
29	29	1	E88_peg.2595	1240_peg.1174	132CV__peg.957	2017.061_peg.1734	3483_peg.2164	329_peg.1590	358-99_peg.70	3582_peg.2020	407.86_peg.1432	46-1-08_peg.1346	51215_peg.593	526.17_peg.1762	63.05_peg.692	641.84_peg.1879	75.97_peg.1382	778.17_peg.1177	B4_peg.1536	157.15_peg.2482	202.15_peg.2190	4784A_peg.1543	89.12_peg.1930	COR1_peg.1590	TMP2_peg.2559	c-tet-1586-U1_peg.2483	c-tet-1586-Z1_peg.2237	strain-3_peg.1551	UDP-N-acetylenolpyruvoylglucosamine reductase (EC 1.1.1.158)	CTC02496
29	29	1	E88_peg.2596	1240_peg.1175	132CV__peg.958	2017.061_peg.1735	3483_peg.2165	329_peg.1591	358-99_peg.71	3582_peg.2021	407.86_peg.1433	46-1-08_peg.1347	51215_peg.594	526.17_peg.1763	63.05_peg.693	641.84_peg.1880	75.97_peg.1383	778.17_peg.1178	B4_peg.1537	157.15_peg.2483	202.15_peg.2191	4784A_peg.1544	89.12_peg.1931	COR1_peg.1591	TMP2_peg.2560	c-tet-1586-U1_peg.2484	c-tet-1586-Z1_peg.2238	strain-3_peg.1550	Excinuclease ABC subunit C	CTC02497
29	29	1	E88_peg.2597	1240_peg.1177	132CV__peg.959	2017.061_peg.1736	3483_peg.2166	329_peg.1592	358-99_peg.72	3582_peg.2022	407.86_peg.1434	46-1-08_peg.1348	51215_peg.595	526.17_peg.1764	63.05_peg.694	641.84_peg.1881	75.97_peg.1384	778.17_peg.1179	B4_peg.1538	157.15_peg.2484	202.15_peg.2192	4784A_peg.1545	89.12_peg.1932	COR1_peg.1592	TMP2_peg.2561	c-tet-1586-U1_peg.2485	c-tet-1586-Z1_peg.2239	strain-3_peg.1549	putative membrane-bound metal-dependent hydrolase	CTC02498
29	29	1	E88_peg.2598	1240_peg.1178	132CV__peg.960	2017.061_peg.1737	3483_peg.2167	329_peg.1593	358-99_peg.73	3582_peg.2023	407.86_peg.1435	46-1-08_peg.1349	51215_peg.596	526.17_peg.1765	63.05_peg.695	641.84_peg.1882	75.97_peg.1385	778.17_peg.1180	B4_peg.1539	157.15_peg.2485	202.15_peg.2193	4784A_peg.1546	89.12_peg.1933	COR1_peg.1593	TMP2_peg.2562	c-tet-1586-U1_peg.2486	c-tet-1586-Z1_peg.2240	strain-3_peg.1548	CMP-binding-factor 1	CTC02499
29	29	1	E88_peg.2599	1240_peg.1179	132CV__peg.961	2017.061_peg.1738	3483_peg.2168	329_peg.1594	358-99_peg.74	3582_peg.2024	407.86_peg.1436	46-1-08_peg.1350	51215_peg.597	526.17_peg.1766	63.05_peg.696	641.84_peg.1883	75.97_peg.1386	778.17_peg.1181	B4_peg.1540	157.15_peg.2486	202.15_peg.2194	4784A_peg.1547	89.12_peg.1934	COR1_peg.1594	TMP2_peg.2563	c-tet-1586-U1_peg.2487	c-tet-1586-Z1_peg.2241	strain-3_peg.1547	Cell division protein FtsI [Peptidoglycan synthetase] (EC 2.4.1.129)	CTC02500
29	29	1	E88_peg.26	1240_peg.2662	132CV__peg.118	2017.061_peg.2667	3483_peg.1102	329_peg.2673	358-99_peg.2563	3582_peg.372	407.86_peg.2705	46-1-08_peg.2741	51215_peg.35	526.17_peg.2822	63.05_peg.34	641.84_peg.2716	75.97_peg.2817	778.17_peg.1700	B4_peg.2686	157.15_peg.80	202.15_peg.1118	4784A_peg.1440	89.12_peg.2474	COR1_peg.2716	TMP2_peg.34	c-tet-1586-U1_peg.85	c-tet-1586-Z1_peg.47	strain-3_peg.2775	Phosphatidylserine decarboxylase (EC 4.1.1.65)	CTC00080
29	29	1	E88_peg.260	1240_peg.460	132CV__peg.639	2017.061_peg.1493	3483_peg.534	329_peg.904	358-99_peg.1215	3582_peg.98	407.86_peg.1929	46-1-08_peg.1562	51215_peg.349	526.17_peg.2168	63.05_peg.213	641.84_peg.1625	75.97_peg.1598	778.17_peg.535	B4_peg.1052	157.15_peg.168	202.15_peg.547	4784A_peg.2678	89.12_peg.1442	COR1_peg.903	TMP2_peg.1160	c-tet-1586-U1_peg.2256	c-tet-1586-Z1_peg.2432	strain-3_peg.1333	Stage II sporulation protein required for processing of pro-sigma-E (SpoIIR)	CTC00288
29	29	1	E88_peg.2600	1240_peg.1180	132CV__peg.962	2017.061_peg.1739	3483_peg.2169	329_peg.1595	358-99_peg.75	3582_peg.2025	407.86_peg.1437	46-1-08_peg.1351	51215_peg.598	526.17_peg.1767	63.05_peg.697	641.84_peg.1884	75.97_peg.1387	778.17_peg.1182	B4_peg.1541	157.15_peg.2487	202.15_peg.2195	4784A_peg.1548	89.12_peg.1935	COR1_peg.1595	TMP2_peg.2564	c-tet-1586-U1_peg.2488	c-tet-1586-Z1_peg.2242	strain-3_peg.1546	Cell division protein FtsW	CTC02501
29	29	1	E88_peg.2601	1240_peg.1181	132CV__peg.963	2017.061_peg.1740	3483_peg.2170	329_peg.1596	358-99_peg.76	3582_peg.2026	407.86_peg.1438	46-1-08_peg.1352	51215_peg.599	526.17_peg.1768	63.05_peg.698	641.84_peg.1885	75.97_peg.1388	778.17_peg.1183	B4_peg.1542	157.15_peg.2488	202.15_peg.2196	4784A_peg.1549	89.12_peg.1936	COR1_peg.1596	TMP2_peg.2565	c-tet-1586-U1_peg.2489	c-tet-1586-Z1_peg.2243	strain-3_peg.1545	FHA-domain containing secreted protein	CTC02502
29	29	1	E88_peg.2602	1240_peg.1182	132CV__peg.964	2017.061_peg.1741	3483_peg.2171	329_peg.1597	358-99_peg.77	3582_peg.2027	407.86_peg.1439	46-1-08_peg.1353	51215_peg.600	526.17_peg.1769	63.05_peg.699	641.84_peg.1886	75.97_peg.1389	778.17_peg.1184	B4_peg.1543	157.15_peg.2489	202.15_peg.2197	4784A_peg.1550	89.12_peg.1937	COR1_peg.1597	TMP2_peg.2566	c-tet-1586-U1_peg.2490	c-tet-1586-Z1_peg.2244	strain-3_peg.1544	Excinuclease ABC subunit A	CTC02503
29	29	1	E88_peg.2603	1240_peg.1183	132CV__peg.965	2017.061_peg.1742	3483_peg.2172	329_peg.1598	358-99_peg.78	3582_peg.2028	407.86_peg.1440	46-1-08_peg.1354	51215_peg.601	526.17_peg.1770	63.05_peg.700	641.84_peg.1887	75.97_peg.1390	778.17_peg.1185	B4_peg.1544	157.15_peg.2490	202.15_peg.2198	4784A_peg.1551	89.12_peg.1938	COR1_peg.1598	TMP2_peg.2567	c-tet-1586-U1_peg.2491	c-tet-1586-Z1_peg.2245	strain-3_peg.1543	Excinuclease ABC subunit B	CTC02504
29	29	1	E88_peg.2604	1240_peg.1184	132CV__peg.966	2017.061_peg.1743	3483_peg.2173	329_peg.1599	358-99_peg.79	3582_peg.2029	407.86_peg.1441	46-1-08_peg.1355	51215_peg.602	526.17_peg.1771	63.05_peg.701	641.84_peg.1888	75.97_peg.1391	778.17_peg.1186	B4_peg.1545	157.15_peg.2491	202.15_peg.2199	4784A_peg.1552	89.12_peg.1939	COR1_peg.1599	TMP2_peg.2568	c-tet-1586-U1_peg.2492	c-tet-1586-Z1_peg.2246	strain-3_peg.1542	Cell division topological determinant MinJ	CTC02506
29	29	1	E88_peg.2605	1240_peg.1185	132CV__peg.967	2017.061_peg.1744	3483_peg.2174	329_peg.1600	358-99_peg.80	3582_peg.2030	407.86_peg.1442	46-1-08_peg.1356	51215_peg.603	526.17_peg.1772	63.05_peg.702	641.84_peg.1889	75.97_peg.1392	778.17_peg.1187	B4_peg.1546	157.15_peg.2492	202.15_peg.2200	4784A_peg.1553	89.12_peg.1940	COR1_peg.1600	TMP2_peg.2569	c-tet-1586-U1_peg.2493	c-tet-1586-Z1_peg.2247	strain-3_peg.1541	Carboxyl-terminal protease (EC 3.4.21.102)	CTC02507
29	29	1	E88_peg.2606	1240_peg.1186	132CV__peg.968	2017.061_peg.1745	3483_peg.2175	329_peg.1601	358-99_peg.81	3582_peg.2031	407.86_peg.1443	46-1-08_peg.1357	51215_peg.604	526.17_peg.1773	63.05_peg.703	641.84_peg.1890	75.97_peg.1393	778.17_peg.1188	B4_peg.1547	157.15_peg.2493	202.15_peg.2201	4784A_peg.1554	89.12_peg.1941	COR1_peg.1601	TMP2_peg.2570	c-tet-1586-U1_peg.2494	c-tet-1586-Z1_peg.2248	strain-3_peg.1540	Cell division protein FtsX	CTC02509
29	29	1	E88_peg.2607	1240_peg.1187	132CV__peg.969	2017.061_peg.1746	3483_peg.2176	329_peg.1602	358-99_peg.82	3582_peg.2032	407.86_peg.1444	46-1-08_peg.1358	51215_peg.605	526.17_peg.1774	63.05_peg.704	641.84_peg.1891	75.97_peg.1394	778.17_peg.1189	B4_peg.1548	157.15_peg.2494	202.15_peg.2202	4784A_peg.1555	89.12_peg.1942	COR1_peg.1602	TMP2_peg.2571	c-tet-1586-U1_peg.2495	c-tet-1586-Z1_peg.2249	strain-3_peg.1539	Cell division transporter, ATP-binding protein FtsE (TC 3.A.5.1.1)	CTC02510
29	29	1	E88_peg.2608	1240_peg.1188	132CV__peg.970	2017.061_peg.1747	3483_peg.2177	329_peg.1603	358-99_peg.83	3582_peg.2033	407.86_peg.1445	46-1-08_peg.1359	51215_peg.606	526.17_peg.1775	63.05_peg.705	641.84_peg.1892	75.97_peg.1395	778.17_peg.1190	B4_peg.1549	157.15_peg.2495	202.15_peg.2203	4784A_peg.1556	89.12_peg.1943	COR1_peg.1603	TMP2_peg.2572	c-tet-1586-U1_peg.2496	c-tet-1586-Z1_peg.2250	strain-3_peg.1538	hypothetical protein BH3604	CTC02511
29	29	1	E88_peg.2609	1240_peg.1189	132CV__peg.971	2017.061_peg.1748	3483_peg.2178	329_peg.1604	358-99_peg.84	3582_peg.2034	407.86_peg.1446	46-1-08_peg.1360	51215_peg.607	526.17_peg.1776	63.05_peg.706	641.84_peg.1893	75.97_peg.1396	778.17_peg.1191	B4_peg.1550	157.15_peg.2496	202.15_peg.2204	4784A_peg.1557	89.12_peg.1944	COR1_peg.1604	TMP2_peg.2573	c-tet-1586-U1_peg.2497	c-tet-1586-Z1_peg.2251	strain-3_peg.1537	Programmed cell death toxin YdcE	E88_peg.2609
29	29	1	E88_peg.261	1240_peg.461	132CV__peg.640	2017.061_peg.1494	3483_peg.535	329_peg.905	358-99_peg.1216	3582_peg.99	407.86_peg.1930	46-1-08_peg.1563	51215_peg.350	526.17_peg.2169	63.05_peg.214	641.84_peg.1626	75.97_peg.1599	778.17_peg.534	B4_peg.1053	157.15_peg.169	202.15_peg.548	4784A_peg.2679	89.12_peg.1443	COR1_peg.904	TMP2_peg.1161	c-tet-1586-U1_peg.2257	c-tet-1586-Z1_peg.2433	strain-3_peg.1332	1,2-diacylglycerol 3-glucosyltransferase (EC 2.4.1.157); diglucosyldiacylglycerol synthase (LTA membrane anchor synthesis); putative	CTC00289
29	29	1	E88_peg.2610	1240_peg.1190	132CV__peg.972	2017.061_peg.1749	3483_peg.2179	329_peg.1605	358-99_peg.85	3582_peg.2035	407.86_peg.1447	46-1-08_peg.1361	51215_peg.608	526.17_peg.1777	63.05_peg.707	641.84_peg.1894	75.97_peg.1397	778.17_peg.1192	B4_peg.1551	157.15_peg.2497	202.15_peg.2205	4784A_peg.1558	89.12_peg.1945	COR1_peg.1605	TMP2_peg.2574	c-tet-1586-U1_peg.2498	c-tet-1586-Z1_peg.2252	strain-3_peg.1536	Programmed cell death antitoxin YdcD	E88_peg.2610
29	29	1	E88_peg.2611	1240_peg.1191	132CV__peg.973	2017.061_peg.1750	3483_peg.2180	329_peg.1606	358-99_peg.86	3582_peg.2036	407.86_peg.1448	46-1-08_peg.1362	51215_peg.609	526.17_peg.1778	63.05_peg.708	641.84_peg.1895	75.97_peg.1398	778.17_peg.1193	B4_peg.1552	157.15_peg.2498	202.15_peg.2206	4784A_peg.1559	89.12_peg.1946	COR1_peg.1606	TMP2_peg.2575	c-tet-1586-U1_peg.2499	c-tet-1586-Z1_peg.2253	strain-3_peg.1535	Alanine racemase (EC 5.1.1.1)	CTC02513
29	29	1	E88_peg.2612	1240_peg.1192	132CV__peg.974	2017.061_peg.1751	3483_peg.2181	329_peg.1607	358-99_peg.87	3582_peg.2037	407.86_peg.1449	46-1-08_peg.1363	51215_peg.610	526.17_peg.1779	63.05_peg.709	641.84_peg.1896	75.97_peg.1399	778.17_peg.1194	B4_peg.1553	157.15_peg.2499	202.15_peg.2207	4784A_peg.1560	89.12_peg.1947	COR1_peg.1607	TMP2_peg.2576	c-tet-1586-U1_peg.2500	c-tet-1586-Z1_peg.2254	strain-3_peg.1534	Uncharacterized secreted protein associated with spyDAC	CTC02514
29	29	1	E88_peg.2613	1240_peg.1193	132CV__peg.975	2017.061_peg.1752	3483_peg.2182	329_peg.1608	358-99_peg.88	3582_peg.2038	407.86_peg.1450	46-1-08_peg.1364	51215_peg.611	526.17_peg.1780	63.05_peg.710	641.84_peg.1897	75.97_peg.1400	778.17_peg.1195	B4_peg.1554	157.15_peg.2500	202.15_peg.2208	4784A_peg.1561	89.12_peg.1948	COR1_peg.1608	TMP2_peg.2577	c-tet-1586-U1_peg.2501	c-tet-1586-Z1_peg.2255	strain-3_peg.1533	NAD(P)HX epimerase / NAD(P)HX dehydratase	CTC02515
29	29	1	E88_peg.2614	1240_peg.1194	132CV__peg.976	2017.061_peg.1753	3483_peg.2183	329_peg.1609	358-99_peg.89	3582_peg.2039	407.86_peg.1451	46-1-08_peg.1365	51215_peg.612	526.17_peg.1781	63.05_peg.711	641.84_peg.1898	75.97_peg.1401	778.17_peg.1196	B4_peg.1555	157.15_peg.2501	202.15_peg.2209	4784A_peg.1562	89.12_peg.1949	COR1_peg.1609	TMP2_peg.2578	c-tet-1586-U1_peg.2502	c-tet-1586-Z1_peg.2256	strain-3_peg.1532	Holo-[acyl-carrier protein] synthase (EC 2.7.8.7)	CTC02516
29	29	1	E88_peg.2615	1240_peg.1195	132CV__peg.977	2017.061_peg.1754	3483_peg.2184	329_peg.1610	358-99_peg.90	3582_peg.2040	407.86_peg.1452	46-1-08_peg.1366	51215_peg.613	526.17_peg.1782	63.05_peg.712	641.84_peg.1899	75.97_peg.1402	778.17_peg.1197	B4_peg.1556	157.15_peg.2502	202.15_peg.2210	4784A_peg.1563	89.12_peg.1950	COR1_peg.1610	TMP2_peg.2579	c-tet-1586-U1_peg.2503	c-tet-1586-Z1_peg.2257	strain-3_peg.1531	Conserved protein	CTC02517
29	29	1	E88_peg.2616	1240_peg.1196	132CV__peg.978	2017.061_peg.1755	3483_peg.2185	329_peg.1611	358-99_peg.91	3582_peg.2041	407.86_peg.1453	46-1-08_peg.1367	51215_peg.614	526.17_peg.1783	63.05_peg.713	641.84_peg.1900	75.97_peg.1403	778.17_peg.1198	B4_peg.1557	157.15_peg.2503	202.15_peg.2211	4784A_peg.1564	89.12_peg.1951	COR1_peg.1611	TMP2_peg.2580	c-tet-1586-U1_peg.2504	c-tet-1586-Z1_peg.2258	strain-3_peg.1530	putative small multi-drug export	CTC02518
29	29	1	E88_peg.2617	1240_peg.1197	132CV__peg.979	2017.061_peg.1756	3483_peg.2186	329_peg.1612	358-99_peg.92	3582_peg.2042	407.86_peg.1454	46-1-08_peg.1368	51215_peg.615	526.17_peg.1784	63.05_peg.714	641.84_peg.1901	75.97_peg.1404	778.17_peg.1199	B4_peg.1558	157.15_peg.2504	202.15_peg.2212	4784A_peg.1565	89.12_peg.1952	COR1_peg.1612	TMP2_peg.2581	c-tet-1586-U1_peg.2505	c-tet-1586-Z1_peg.2259	strain-3_peg.1529	Methionine transporter MetT	CTC02520
29	29	1	E88_peg.2618	1240_peg.1198	132CV__peg.980	2017.061_peg.1757	3483_peg.2187	329_peg.1613	358-99_peg.93	3582_peg.2043	407.86_peg.1455	46-1-08_peg.1369	51215_peg.616	526.17_peg.1785	63.05_peg.715	641.84_peg.1902	75.97_peg.1405	778.17_peg.1200	B4_peg.1559	157.15_peg.2505	202.15_peg.2213	4784A_peg.1566	89.12_peg.1953	COR1_peg.1613	TMP2_peg.2582	c-tet-1586-U1_peg.2506	c-tet-1586-Z1_peg.2260	strain-3_peg.1528	Nitrite reductase probable [NAD(P)H] subunit (EC 1.7.1.4)	CTC02521
29	29	1	E88_peg.2619	1240_peg.1199	132CV__peg.981	2017.061_peg.1758	3483_peg.2188	329_peg.1614	358-99_peg.94	3582_peg.2044	407.86_peg.1456	46-1-08_peg.1370	51215_peg.617	526.17_peg.1786	63.05_peg.716	641.84_peg.1903	75.97_peg.1406	778.17_peg.1201	B4_peg.1560	157.15_peg.2506	202.15_peg.2214	4784A_peg.1567	89.12_peg.1954	COR1_peg.1614	TMP2_peg.2583	c-tet-1586-U1_peg.2507	c-tet-1586-Z1_peg.2261	strain-3_peg.1527	Inner membrane protein YihY, formerly thought to be RNase BN	CTC02522
29	29	1	E88_peg.262	1240_peg.462	132CV__peg.641	2017.061_peg.1495	3483_peg.536	329_peg.906	358-99_peg.1217	3582_peg.100	407.86_peg.1931	46-1-08_peg.1564	51215_peg.351	526.17_peg.2170	63.05_peg.215	641.84_peg.1627	75.97_peg.1600	778.17_peg.533	B4_peg.1054	157.15_peg.170	202.15_peg.549	4784A_peg.2680	89.12_peg.1444	COR1_peg.905	TMP2_peg.1162	c-tet-1586-U1_peg.2258	c-tet-1586-Z1_peg.2434	strain-3_peg.1331	Spore germination protein YpeB	CTC00290
29	29	1	E88_peg.2620	1240_peg.1200	132CV__peg.982	2017.061_peg.1759	3483_peg.2189	329_peg.1615	358-99_peg.95	3582_peg.2045	407.86_peg.1457	46-1-08_peg.1371	51215_peg.618	526.17_peg.1787	63.05_peg.717	641.84_peg.1904	75.97_peg.1407	778.17_peg.1202	B4_peg.1561	157.15_peg.2507	202.15_peg.2215	4784A_peg.1568	89.12_peg.1955	COR1_peg.1615	TMP2_peg.2584	c-tet-1586-U1_peg.2508	c-tet-1586-Z1_peg.2262	strain-3_peg.1526	hypothetical protein	E88_peg.2620
29	29	1	E88_peg.2621	1240_peg.1201	132CV__peg.983	2017.061_peg.1760	3483_peg.2190	329_peg.1616	358-99_peg.96	3582_peg.2046	407.86_peg.1458	46-1-08_peg.1372	51215_peg.619	526.17_peg.1788	63.05_peg.718	641.84_peg.1905	75.97_peg.1408	778.17_peg.1203	B4_peg.1562	157.15_peg.2508	202.15_peg.2216	4784A_peg.1569	89.12_peg.1956	COR1_peg.1616	TMP2_peg.2585	c-tet-1586-U1_peg.2509	c-tet-1586-Z1_peg.2263	strain-3_peg.1525	no significant homology	E88_peg.2621
29	29	1	E88_peg.2622	1240_peg.1202	132CV__peg.984	2017.061_peg.1761	3483_peg.2191	329_peg.1617	358-99_peg.97	3582_peg.2047	407.86_peg.1459	46-1-08_peg.1373	51215_peg.620	526.17_peg.1789	63.05_peg.719	641.84_peg.1906	75.97_peg.1409	778.17_peg.1204	B4_peg.1563	157.15_peg.2509	202.15_peg.2217	4784A_peg.1570	89.12_peg.1957	COR1_peg.1617	TMP2_peg.2586	c-tet-1586-U1_peg.2510	c-tet-1586-Z1_peg.2264	strain-3_peg.1524	Aldehyde dehydrogenase (EC 1.2.1.3)	CTC02523
29	29	1	E88_peg.2623	1240_peg.1203	132CV__peg.985	2017.061_peg.1762	3483_peg.2192	329_peg.1618	358-99_peg.98	3582_peg.2048	407.86_peg.1460	46-1-08_peg.1374	51215_peg.621	526.17_peg.1790	63.05_peg.720	641.84_peg.1907	75.97_peg.1410	778.17_peg.1205	B4_peg.1564	157.15_peg.2510	202.15_peg.2218	4784A_peg.1571	89.12_peg.1958	COR1_peg.1618	TMP2_peg.2587	c-tet-1586-U1_peg.2511	c-tet-1586-Z1_peg.2265	strain-3_peg.1523	Carbamate kinase (EC 2.7.2.2)	CTC02524
29	29	1	E88_peg.2624	1240_peg.1204	132CV__peg.986	2017.061_peg.1763	3483_peg.2193	329_peg.1619	358-99_peg.99	3582_peg.2049	407.86_peg.1461	46-1-08_peg.1375	51215_peg.622	526.17_peg.1791	63.05_peg.721	641.84_peg.1908	75.97_peg.1411	778.17_peg.1206	B4_peg.1565	157.15_peg.2511	202.15_peg.2219	4784A_peg.1572	89.12_peg.1959	COR1_peg.1619	TMP2_peg.2588	c-tet-1586-U1_peg.2512	c-tet-1586-Z1_peg.2266	strain-3_peg.1522	Pyruvate:ferredoxin oxidoreductase, beta subunit (EC 1.2.7.1)	CTC02525
29	29	1	E88_peg.2625	1240_peg.1205	132CV__peg.987	2017.061_peg.1764	3483_peg.2194	329_peg.1620	358-99_peg.100	3582_peg.2050	407.86_peg.1462	46-1-08_peg.1376	51215_peg.623	526.17_peg.1792	63.05_peg.722	641.84_peg.1909	75.97_peg.1412	778.17_peg.1207	B4_peg.1566	157.15_peg.2512	202.15_peg.2220	4784A_peg.1573	89.12_peg.1960	COR1_peg.1620	TMP2_peg.2589	c-tet-1586-U1_peg.2513	c-tet-1586-Z1_peg.2267	strain-3_peg.1521	Pyruvate:ferredoxin oxidoreductase, alpha subunit (EC 1.2.7.1)	CTC02526
29	29	1	E88_peg.2626	1240_peg.1206	132CV__peg.988	2017.061_peg.1765	3483_peg.2195	329_peg.1621	358-99_peg.101	3582_peg.2051	407.86_peg.1463	46-1-08_peg.1377	51215_peg.624	526.17_peg.1793	63.05_peg.723	641.84_peg.1910	75.97_peg.1413	778.17_peg.1208	B4_peg.1567	157.15_peg.2513	202.15_peg.2221	4784A_peg.1574	89.12_peg.1961	COR1_peg.1621	TMP2_peg.2590	c-tet-1586-U1_peg.2514	c-tet-1586-Z1_peg.2268	strain-3_peg.1520	Pyruvate:ferredoxin oxidoreductase, delta subunit (EC 1.2.7.1)	CTC02527
29	29	1	E88_peg.2627	1240_peg.1207	132CV__peg.989	2017.061_peg.1766	3483_peg.2196	329_peg.1622	358-99_peg.102	3582_peg.2052	407.86_peg.1464	46-1-08_peg.1378	51215_peg.625	526.17_peg.1794	63.05_peg.724	641.84_peg.1911	75.97_peg.1414	778.17_peg.1209	B4_peg.1568	157.15_peg.2514	202.15_peg.2222	4784A_peg.1575	89.12_peg.1962	COR1_peg.1622	TMP2_peg.2591	c-tet-1586-U1_peg.2515	c-tet-1586-Z1_peg.2269	strain-3_peg.1519	Pyruvate:ferredoxin oxidoreductase, gamma subunit (EC 1.2.7.1)	CTC02528
29	29	1	E88_peg.2628	1240_peg.1208	132CV__peg.990	2017.061_peg.1767	3483_peg.2197	329_peg.1623	358-99_peg.103	3582_peg.2053	407.86_peg.1465	46-1-08_peg.1379	51215_peg.626	526.17_peg.1795	63.05_peg.725	641.84_peg.1912	75.97_peg.1415	778.17_peg.1210	B4_peg.1569	157.15_peg.2515	202.15_peg.2223	4784A_peg.1576	89.12_peg.1963	COR1_peg.1623	TMP2_peg.2592	c-tet-1586-U1_peg.2516	c-tet-1586-Z1_peg.2270	strain-3_peg.1518	Methionine transporter MetT	CTC02529
29	29	1	E88_peg.2629	1240_peg.1209	132CV__peg.991	2017.061_peg.1768	3483_peg.2198	329_peg.1624	358-99_peg.104	3582_peg.2054	407.86_peg.1466	46-1-08_peg.1380	51215_peg.627	526.17_peg.1796	63.05_peg.726	641.84_peg.1913	75.97_peg.1416	778.17_peg.1211	B4_peg.1570	157.15_peg.2516	202.15_peg.2224	4784A_peg.1577	89.12_peg.1964	COR1_peg.1624	TMP2_peg.2593	c-tet-1586-U1_peg.2517	c-tet-1586-Z1_peg.2271	strain-3_peg.1517	Methionine gamma-lyase (EC 4.4.1.11)	CTC02530
29	29	1	E88_peg.263	1240_peg.463	132CV__peg.642	2017.061_peg.1496	3483_peg.537	329_peg.907	358-99_peg.1218	3582_peg.101	407.86_peg.1932	46-1-08_peg.1565	51215_peg.352	526.17_peg.2171	63.05_peg.216	641.84_peg.1628	75.97_peg.1601	778.17_peg.532	B4_peg.1055	157.15_peg.171	202.15_peg.550	4784A_peg.2681	89.12_peg.1445	COR1_peg.906	TMP2_peg.1163	c-tet-1586-U1_peg.2259	c-tet-1586-Z1_peg.2435	strain-3_peg.1330	D-alanine--D-alanine ligase A (EC 6.3.2.4)	CTC00291
29	29	1	E88_peg.2630	1240_peg.1210	132CV__peg.992	2017.061_peg.1769	3483_peg.2199	329_peg.1625	358-99_peg.105	3582_peg.2055	407.86_peg.1467	46-1-08_peg.1381	51215_peg.628	526.17_peg.1797	63.05_peg.727	641.84_peg.1914	75.97_peg.1417	778.17_peg.1212	B4_peg.1571	157.15_peg.2517	202.15_peg.2225	4784A_peg.1578	89.12_peg.1965	COR1_peg.1625	TMP2_peg.2594	c-tet-1586-U1_peg.2518	c-tet-1586-Z1_peg.2272	strain-3_peg.1516	Response regulator of zinc sigma-54-dependent two-component system	CTC02531
29	29	1	E88_peg.2631	1240_peg.1211	132CV__peg.993	2017.061_peg.1770	3483_peg.2200	329_peg.1626	358-99_peg.106	3582_peg.2056	407.86_peg.1468	46-1-08_peg.1382	51215_peg.629	526.17_peg.1798	63.05_peg.728	641.84_peg.1915	75.97_peg.1418	778.17_peg.1213	B4_peg.1572	157.15_peg.2518	202.15_peg.2226	4784A_peg.1579	89.12_peg.1966	COR1_peg.1626	TMP2_peg.2595	c-tet-1586-U1_peg.2519	c-tet-1586-Z1_peg.2273	strain-3_peg.1515	Meso-diaminopimelate D-dehydrogenase (EC 1.4.1.16)	CTC02532
29	29	1	E88_peg.2632	1240_peg.1212	132CV__peg.994	2017.061_peg.1771	3483_peg.2201	329_peg.1627	358-99_peg.107	3582_peg.2057	407.86_peg.1469	46-1-08_peg.1383	51215_peg.630	526.17_peg.1799	63.05_peg.729	641.84_peg.1916	75.97_peg.1419	778.17_peg.1214	B4_peg.1573	157.15_peg.2519	202.15_peg.2227	4784A_peg.1580	89.12_peg.1967	COR1_peg.1627	TMP2_peg.2596	c-tet-1586-U1_peg.2520	c-tet-1586-Z1_peg.2274	strain-3_peg.1514	transcriptional regulator, MerR family	CTC02533
29	29	1	E88_peg.2633	1240_peg.1213	132CV__peg.995	2017.061_peg.1772	3483_peg.2202	329_peg.1628	358-99_peg.108	3582_peg.2058	407.86_peg.1470	46-1-08_peg.1384	51215_peg.631	526.17_peg.1800	63.05_peg.730	641.84_peg.1917	75.97_peg.1420	778.17_peg.1215	B4_peg.1574	157.15_peg.2520	202.15_peg.2228	4784A_peg.1581	89.12_peg.1968	COR1_peg.1628	TMP2_peg.2597	c-tet-1586-U1_peg.2521	c-tet-1586-Z1_peg.2275	strain-3_peg.1513	Conserved protein	CTC02534
29	29	1	E88_peg.2634	1240_peg.1214	132CV__peg.996	2017.061_peg.1773	3483_peg.2203	329_peg.1629	358-99_peg.109	3582_peg.2059	407.86_peg.1471	46-1-08_peg.1385	51215_peg.632	526.17_peg.1801	63.05_peg.731	641.84_peg.1918	75.97_peg.1421	778.17_peg.1216	B4_peg.1575	157.15_peg.2521	202.15_peg.2229	4784A_peg.1582	89.12_peg.1969	COR1_peg.1629	TMP2_peg.2598	c-tet-1586-U1_peg.2522	c-tet-1586-Z1_peg.2276	strain-3_peg.1512	probable short-chain dehydrogenase	CTC02535
29	29	1	E88_peg.2636	1240_peg.1217	132CV__peg.998	2017.061_peg.1775	3483_peg.2205	329_peg.1631	358-99_peg.111	3582_peg.2061	407.86_peg.1473	46-1-08_peg.1387	51215_peg.634	526.17_peg.1803	63.05_peg.733	641.84_peg.1920	75.97_peg.1423	778.17_peg.1218	B4_peg.1578	157.15_peg.2523	202.15_peg.2231	4784A_peg.1584	89.12_peg.1971	COR1_peg.1631	TMP2_peg.2600	c-tet-1586-U1_peg.2524	c-tet-1586-Z1_peg.2278	strain-3_peg.1510	FIG00516029: hypothetical protein	CTC02537
29	29	1	E88_peg.2637	1240_peg.1218	132CV__peg.999	2017.061_peg.1776	3483_peg.2206	329_peg.1632	358-99_peg.112	3582_peg.2062	407.86_peg.1474	46-1-08_peg.1388	51215_peg.635	526.17_peg.1804	63.05_peg.734	641.84_peg.1921	75.97_peg.1424	778.17_peg.1219	B4_peg.1579	157.15_peg.2524	202.15_peg.2232	4784A_peg.1585	89.12_peg.1972	COR1_peg.1632	TMP2_peg.2601	c-tet-1586-U1_peg.2525	c-tet-1586-Z1_peg.2279	strain-3_peg.1509	Hypothetical radical SAM family enzyme in interesting gene cluster	CTC02538
29	29	1	E88_peg.2638	1240_peg.1219	132CV__peg.1000	2017.061_peg.1777	3483_peg.2207	329_peg.1633	358-99_peg.113	3582_peg.2063	407.86_peg.1475	46-1-08_peg.1389	51215_peg.636	526.17_peg.1805	63.05_peg.735	641.84_peg.1922	75.97_peg.1425	778.17_peg.1220	B4_peg.1580	157.15_peg.2525	202.15_peg.2233	4784A_peg.1586	89.12_peg.1973	COR1_peg.1633	TMP2_peg.2602	c-tet-1586-U1_peg.2526	c-tet-1586-Z1_peg.2280	strain-3_peg.1508	FIG01124638: hypothetical protein	CTC02539
29	29	1	E88_peg.2639	1240_peg.1220	132CV__peg.1001	2017.061_peg.1778	3483_peg.2208	329_peg.1634	358-99_peg.114	3582_peg.2064	407.86_peg.1476	46-1-08_peg.1390	51215_peg.637	526.17_peg.1806	63.05_peg.736	641.84_peg.1923	75.97_peg.1426	778.17_peg.1221	B4_peg.1581	157.15_peg.2526	202.15_peg.2234	4784A_peg.1587	89.12_peg.1974	COR1_peg.1634	TMP2_peg.2603	c-tet-1586-U1_peg.2527	c-tet-1586-Z1_peg.2281	strain-3_peg.1507	FIG00532517: hypothetical protein	CTC02540
29	29	1	E88_peg.264	1240_peg.464	132CV__peg.643	2017.061_peg.1497	3483_peg.538	329_peg.908	358-99_peg.1219	3582_peg.102	407.86_peg.1933	46-1-08_peg.1566	51215_peg.353	526.17_peg.2172	63.05_peg.217	641.84_peg.1629	75.97_peg.1602	778.17_peg.531	B4_peg.1056	157.15_peg.172	202.15_peg.551	4784A_peg.2682	89.12_peg.1446	COR1_peg.907	TMP2_peg.1164	c-tet-1586-U1_peg.2260	c-tet-1586-Z1_peg.2436	strain-3_peg.1329	tRNA (5-methylaminomethyl-2-thiouridylate)-methyltransferase (EC 2.1.1.61)	CTC00292
29	29	1	E88_peg.2640	1240_peg.1221	132CV__peg.1002	2017.061_peg.1779	3483_peg.2209	329_peg.1635	358-99_peg.115	3582_peg.2065	407.86_peg.1477	46-1-08_peg.1391	51215_peg.638	526.17_peg.1807	63.05_peg.737	641.84_peg.1924	75.97_peg.1427	778.17_peg.1222	B4_peg.1582	157.15_peg.2527	202.15_peg.2235	4784A_peg.1588	89.12_peg.1975	COR1_peg.1635	TMP2_peg.2604	c-tet-1586-U1_peg.2528	c-tet-1586-Z1_peg.2282	strain-3_peg.1506	FIG074102: hypothetical protein	CTC02541
29	29	1	E88_peg.2642	1240_peg.1223	132CV__peg.1004	2017.061_peg.1791	3483_peg.2212	329_peg.1640	358-99_peg.127	3582_peg.2072	407.86_peg.1479	46-1-08_peg.1393	51215_peg.650	526.17_peg.1809	63.05_peg.740	641.84_peg.1926	75.97_peg.1429	778.17_peg.1225	B4_peg.1584	157.15_peg.2532	202.15_peg.2248	4784A_peg.1590	89.12_peg.1977	COR1_peg.1640	TMP2_peg.2606	c-tet-1586-U1_peg.2530	c-tet-1586-Z1_peg.2284	strain-3_peg.1504	Glucosamine--fructose-6-phosphate aminotransferase [isomerizing] (EC 2.6.1.16)	CTC02543
29	29	1	E88_peg.2643	1240_peg.1224	132CV__peg.1005	2017.061_peg.1792	3483_peg.2213	329_peg.1641	358-99_peg.128	3582_peg.2073	407.86_peg.1480	46-1-08_peg.1394	51215_peg.651	526.17_peg.1810	63.05_peg.741	641.84_peg.1927	75.97_peg.1430	778.17_peg.1226	B4_peg.1585	157.15_peg.2533	202.15_peg.2249	4784A_peg.1591	89.12_peg.1978	COR1_peg.1641	TMP2_peg.2607	c-tet-1586-U1_peg.2531	c-tet-1586-Z1_peg.2285	strain-3_peg.1503	Phosphoglucosamine mutase (EC 5.4.2.10)	CTC02544
29	29	1	E88_peg.2644	1240_peg.1225	132CV__peg.1006	2017.061_peg.1793	3483_peg.2214	329_peg.1642	358-99_peg.129	3582_peg.2074	407.86_peg.1481	46-1-08_peg.1395	51215_peg.652	526.17_peg.1811	63.05_peg.742	641.84_peg.1928	75.97_peg.1431	778.17_peg.1227	B4_peg.1586	157.15_peg.2534	202.15_peg.2250	4784A_peg.1592	89.12_peg.1979	COR1_peg.1642	TMP2_peg.2608	c-tet-1586-U1_peg.2532	c-tet-1586-Z1_peg.2286	strain-3_peg.1502	Butyrate kinase (EC 2.7.2.7)	CTC02545
29	29	1	E88_peg.2645	1240_peg.1226	132CV__peg.1007	2017.061_peg.1794	3483_peg.2215	329_peg.1643	358-99_peg.130	3582_peg.2075	407.86_peg.1482	46-1-08_peg.1396	51215_peg.653	526.17_peg.1812	63.05_peg.743	641.84_peg.1929	75.97_peg.1432	778.17_peg.1228	B4_peg.1587	157.15_peg.2535	202.15_peg.2251	4784A_peg.1593	89.12_peg.1980	COR1_peg.1643	TMP2_peg.2609	c-tet-1586-U1_peg.2533	c-tet-1586-Z1_peg.2287	strain-3_peg.1501	Phosphate butyryltransferase (EC 2.3.1.19)	CTC02546
29	29	1	E88_peg.2646	1240_peg.1227	132CV__peg.1008	2017.061_peg.1795	3483_peg.2216	329_peg.1644	358-99_peg.131	3582_peg.2076	407.86_peg.1483	46-1-08_peg.1397	51215_peg.654	526.17_peg.1813	63.05_peg.744	641.84_peg.1930	75.97_peg.1433	778.17_peg.1229	B4_peg.1588	157.15_peg.2536	202.15_peg.2252	4784A_peg.1594	89.12_peg.1981	COR1_peg.1644	TMP2_peg.2610	c-tet-1586-U1_peg.2534	c-tet-1586-Z1_peg.2288	strain-3_peg.1500	NAD(FAD)-utilizing dehydrogenase, sll0175 homolog	CTC02547
29	29	1	E88_peg.2647	1240_peg.1228	132CV__peg.1009	2017.061_peg.1796	3483_peg.2217	329_peg.1645	358-99_peg.132	3582_peg.2077	407.86_peg.1484	46-1-08_peg.1398	51215_peg.655	526.17_peg.1814	63.05_peg.745	641.84_peg.1931	75.97_peg.1434	778.17_peg.1230	B4_peg.1589	157.15_peg.2537	202.15_peg.2253	4784A_peg.1595	89.12_peg.1982	COR1_peg.1645	TMP2_peg.2611	c-tet-1586-U1_peg.2535	c-tet-1586-Z1_peg.2289	strain-3_peg.1499	Uncharacterized secreted protein associated with spyDAC	CTC02548
29	29	1	E88_peg.2648	1240_peg.1229	132CV__peg.1010	2017.061_peg.1797	3483_peg.2218	329_peg.1646	358-99_peg.133	3582_peg.2078	407.86_peg.1485	46-1-08_peg.1399	51215_peg.656	526.17_peg.1815	63.05_peg.746	641.84_peg.1932	75.97_peg.1435	778.17_peg.1231	B4_peg.1590	157.15_peg.2538	202.15_peg.2254	4784A_peg.1596	89.12_peg.1983	COR1_peg.1646	TMP2_peg.2612	c-tet-1586-U1_peg.2536	c-tet-1586-Z1_peg.2290	strain-3_peg.1498	Diadenylate cyclase spyDAC; Bacterial checkpoint controller DisA with nucleotide-binding domain	CTC02549
29	29	1	E88_peg.2649	1240_peg.1230	132CV__peg.1011	2017.061_peg.1798	3483_peg.2219	329_peg.1647	358-99_peg.134	3582_peg.2079	407.86_peg.1486	46-1-08_peg.1400	51215_peg.657	526.17_peg.1816	63.05_peg.747	641.84_peg.1933	75.97_peg.1436	778.17_peg.1232	B4_peg.1591	157.15_peg.2539	202.15_peg.2255	4784A_peg.1597	89.12_peg.1984	COR1_peg.1647	TMP2_peg.2613	c-tet-1586-U1_peg.2537	c-tet-1586-Z1_peg.2291	strain-3_peg.1497	conserved hypothetical protein	CTC02550
29	29	1	E88_peg.265	1240_peg.465	132CV__peg.644	2017.061_peg.1498	3483_peg.539	329_peg.909	358-99_peg.1220	3582_peg.103	407.86_peg.1934	46-1-08_peg.1567	51215_peg.354	526.17_peg.2173	63.05_peg.218	641.84_peg.1630	75.97_peg.1603	778.17_peg.530	B4_peg.1057	157.15_peg.173	202.15_peg.552	4784A_peg.2683	89.12_peg.1447	COR1_peg.908	TMP2_peg.1165	c-tet-1586-U1_peg.2261	c-tet-1586-Z1_peg.2437	strain-3_peg.1328	hypothetical fig|282458.1.peg.583 homolog	CTC00293
29	29	1	E88_peg.2650	1240_peg.1231	132CV__peg.1012	2017.061_peg.1799	3483_peg.2220	329_peg.1648	358-99_peg.135	3582_peg.2080	407.86_peg.1487	46-1-08_peg.1401	51215_peg.658	526.17_peg.1817	63.05_peg.748	641.84_peg.1934	75.97_peg.1437	778.17_peg.1233	B4_peg.1592	157.15_peg.2540	202.15_peg.2256	4784A_peg.1598	89.12_peg.1985	COR1_peg.1648	TMP2_peg.2614	c-tet-1586-U1_peg.2538	c-tet-1586-Z1_peg.2292	strain-3_peg.1496	Spore-cortex-lytic enzyme, SLEB	CTC02551
29	29	1	E88_peg.2651	1240_peg.1232	132CV__peg.1013	2017.061_peg.1800	3483_peg.2221	329_peg.1649	358-99_peg.136	3582_peg.2081	407.86_peg.1488	46-1-08_peg.1402	51215_peg.659	526.17_peg.1818	63.05_peg.749	641.84_peg.1935	75.97_peg.1438	778.17_peg.1234	B4_peg.1593	157.15_peg.2541	202.15_peg.2257	4784A_peg.1599	89.12_peg.1986	COR1_peg.1649	TMP2_peg.2615	c-tet-1586-U1_peg.2539	c-tet-1586-Z1_peg.2293	strain-3_peg.1495	Thioredoxin reductase (EC 1.8.1.9)	CTC02552
29	29	1	E88_peg.2652	1240_peg.1233	132CV__peg.1014	2017.061_peg.1801	3483_peg.2222	329_peg.1650	358-99_peg.137	3582_peg.2082	407.86_peg.1489	46-1-08_peg.1403	51215_peg.660	526.17_peg.1819	63.05_peg.750	641.84_peg.1936	75.97_peg.1439	778.17_peg.1235	B4_peg.1594	157.15_peg.2542	202.15_peg.2258	4784A_peg.1600	89.12_peg.1987	COR1_peg.1650	TMP2_peg.2616	c-tet-1586-U1_peg.2540	c-tet-1586-Z1_peg.2294	strain-3_peg.1494	Thioredoxin	CTC02553
29	29	1	E88_peg.2654	1240_peg.1235	132CV__peg.1016	2017.061_peg.1803	3483_peg.2224	329_peg.1652	358-99_peg.139	3582_peg.2084	407.86_peg.1491	46-1-08_peg.1405	51215_peg.662	526.17_peg.1821	63.05_peg.752	641.84_peg.1938	75.97_peg.1441	778.17_peg.1237	B4_peg.1596	157.15_peg.2544	202.15_peg.2260	4784A_peg.1602	89.12_peg.1989	COR1_peg.1652	TMP2_peg.2618	c-tet-1586-U1_peg.2542	c-tet-1586-Z1_peg.2296	strain-3_peg.1492	2-(5''-triphosphoribosyl)-3'-dephosphocoenzyme-A synthase (EC 2.7.8.25)	CTC02555
29	29	1	E88_peg.2655	1240_peg.1236	132CV__peg.1017	2017.061_peg.1804	3483_peg.2225	329_peg.1653	358-99_peg.140	3582_peg.2085	407.86_peg.1492	46-1-08_peg.1406	51215_peg.663	526.17_peg.1822	63.05_peg.753	641.84_peg.1939	75.97_peg.1442	778.17_peg.1238	B4_peg.1597	157.15_peg.2545	202.15_peg.2261	4784A_peg.1603	89.12_peg.1990	COR1_peg.1653	TMP2_peg.2619	c-tet-1586-U1_peg.2543	c-tet-1586-Z1_peg.2297	strain-3_peg.1491	Apo-citrate lyase phosphoribosyl-dephospho-CoA transferase (EC 2.7.7.61)	CTC02556
29	29	1	E88_peg.2656	1240_peg.1237	132CV__peg.1018	2017.061_peg.1805	3483_peg.2226	329_peg.1654	358-99_peg.141	3582_peg.2086	407.86_peg.1493	46-1-08_peg.1407	51215_peg.664	526.17_peg.1823	63.05_peg.754	641.84_peg.1940	75.97_peg.1443	778.17_peg.1239	B4_peg.1598	157.15_peg.2546	202.15_peg.2262	4784A_peg.1604	89.12_peg.1991	COR1_peg.1654	TMP2_peg.2620	c-tet-1586-U1_peg.2544	c-tet-1586-Z1_peg.2298	strain-3_peg.1490	[Citrate [pro-3S]-lyase] ligase (EC 6.2.1.22)	CTC02557
29	29	1	E88_peg.2657	1240_peg.1238	132CV__peg.1019	2017.061_peg.1806	3483_peg.2227	329_peg.1655	358-99_peg.142	3582_peg.2087	407.86_peg.1494	46-1-08_peg.1408	51215_peg.665	526.17_peg.1824	63.05_peg.755	641.84_peg.1941	75.97_peg.1444	778.17_peg.1240	B4_peg.1599	157.15_peg.2547	202.15_peg.2263	4784A_peg.1605	89.12_peg.1992	COR1_peg.1655	TMP2_peg.2621	c-tet-1586-U1_peg.2545	c-tet-1586-Z1_peg.2299	strain-3_peg.1489	Citrate lyase alpha chain (EC 4.1.3.6)	CTC02559
29	29	1	E88_peg.2658	1240_peg.1239	132CV__peg.1020	2017.061_peg.1807	3483_peg.2228	329_peg.1656	358-99_peg.143	3582_peg.2088	407.86_peg.1495	46-1-08_peg.1409	51215_peg.666	526.17_peg.1825	63.05_peg.756	641.84_peg.1942	75.97_peg.1445	778.17_peg.1241	B4_peg.1600	157.15_peg.2548	202.15_peg.2264	4784A_peg.1606	89.12_peg.1993	COR1_peg.1656	TMP2_peg.2622	c-tet-1586-U1_peg.2546	c-tet-1586-Z1_peg.2300	strain-3_peg.1488	Citrate lyase beta chain (EC 4.1.3.6)	CTC02560
29	29	1	E88_peg.2659	1240_peg.1240	132CV__peg.1021	2017.061_peg.1808	3483_peg.2229	329_peg.1657	358-99_peg.144	3582_peg.2089	407.86_peg.1496	46-1-08_peg.1410	51215_peg.667	526.17_peg.1826	63.05_peg.757	641.84_peg.1943	75.97_peg.1446	778.17_peg.1242	B4_peg.1601	157.15_peg.2549	202.15_peg.2265	4784A_peg.1607	89.12_peg.1994	COR1_peg.1657	TMP2_peg.2623	c-tet-1586-U1_peg.2547	c-tet-1586-Z1_peg.2301	strain-3_peg.1487	Citrate lyase gamma chain, acyl carrier protein (EC 4.1.3.6)	E88_peg.2659
29	29	1	E88_peg.266	1240_peg.466	132CV__peg.645	2017.061_peg.1499	3483_peg.540	329_peg.910	358-99_peg.1221	3582_peg.104	407.86_peg.1935	46-1-08_peg.1568	51215_peg.355	526.17_peg.2174	63.05_peg.219	641.84_peg.1631	75.97_peg.1604	778.17_peg.529	B4_peg.1058	157.15_peg.174	202.15_peg.553	4784A_peg.2684	89.12_peg.1448	COR1_peg.909	TMP2_peg.1166	c-tet-1586-U1_peg.2262	c-tet-1586-Z1_peg.2438	strain-3_peg.1327	FIG00513362: hypothetical protein	CTC00294
29	29	1	E88_peg.2660	1240_peg.1241	132CV__peg.1022	2017.061_peg.1809	3483_peg.2230	329_peg.1658	358-99_peg.145	3582_peg.2090	407.86_peg.1497	46-1-08_peg.1411	51215_peg.668	526.17_peg.1827	63.05_peg.758	641.84_peg.1944	75.97_peg.1447	778.17_peg.1243	B4_peg.1602	157.15_peg.2550	202.15_peg.2266	4784A_peg.1608	89.12_peg.1995	COR1_peg.1658	TMP2_peg.2624	c-tet-1586-U1_peg.2548	c-tet-1586-Z1_peg.2302	strain-3_peg.1486	Fumarate hydratase class I, aerobic (EC 4.2.1.2); L(+)-tartrate dehydratase beta subunit (EC 4.2.1.32)	CTC02561
29	29	1	E88_peg.2661	1240_peg.1242	132CV__peg.1023	2017.061_peg.1810	3483_peg.2231	329_peg.1659	358-99_peg.146	3582_peg.2091	407.86_peg.1498	46-1-08_peg.1412	51215_peg.669	526.17_peg.1828	63.05_peg.759	641.84_peg.1945	75.97_peg.1448	778.17_peg.1244	B4_peg.1603	157.15_peg.2551	202.15_peg.2267	4784A_peg.1609	89.12_peg.1996	COR1_peg.1659	TMP2_peg.2625	c-tet-1586-U1_peg.2549	c-tet-1586-Z1_peg.2303	strain-3_peg.1485	Fumarate hydratase class I, aerobic (EC 4.2.1.2); L(+)-tartrate dehydratase alpha subunit (EC 4.2.1.32)	CTC02562
29	29	1	E88_peg.2662	1240_peg.1243	132CV__peg.1024	2017.061_peg.1811	3483_peg.2232	329_peg.1660	358-99_peg.147	3582_peg.2092	407.86_peg.1499	46-1-08_peg.1413	51215_peg.670	526.17_peg.1829	63.05_peg.760	641.84_peg.1946	75.97_peg.1449	778.17_peg.1245	B4_peg.1604	157.15_peg.2552	202.15_peg.2268	4784A_peg.1610	89.12_peg.1997	COR1_peg.1660	TMP2_peg.2626	c-tet-1586-U1_peg.2550	c-tet-1586-Z1_peg.2304	strain-3_peg.1484	Methylaspartate ammonia-lyase (EC 4.3.1.2)	CTC02563
29	29	1	E88_peg.2663	1240_peg.1244	132CV__peg.1025	2017.061_peg.1812	3483_peg.2233	329_peg.1661	358-99_peg.148	3582_peg.2093	407.86_peg.1500	46-1-08_peg.1414	51215_peg.671	526.17_peg.1830	63.05_peg.761	641.84_peg.1947	75.97_peg.1450	778.17_peg.1246	B4_peg.1605	157.15_peg.2553	202.15_peg.2269	4784A_peg.1611	89.12_peg.1998	COR1_peg.1661	TMP2_peg.2627	c-tet-1586-U1_peg.2551	c-tet-1586-Z1_peg.2305	strain-3_peg.1483	Methylaspartate mutase, E subunit (EC 5.4.99.1)	CTC02565
29	29	1	E88_peg.2664	1240_peg.1245	132CV__peg.1026	2017.061_peg.1813	3483_peg.2234	329_peg.1662	358-99_peg.149	3582_peg.2094	407.86_peg.1501	46-1-08_peg.1415	51215_peg.672	526.17_peg.1831	63.05_peg.762	641.84_peg.1948	75.97_peg.1451	778.17_peg.1247	B4_peg.1606	157.15_peg.2554	202.15_peg.2270	4784A_peg.1612	89.12_peg.1999	COR1_peg.1662	TMP2_peg.2628	c-tet-1586-U1_peg.2552	c-tet-1586-Z1_peg.2306	strain-3_peg.1482	METHYLASPARTATE MUTASE (EC 5.4.99.1)	CTC02567
29	29	1	E88_peg.2665	1240_peg.1246	132CV__peg.1027	2017.061_peg.1814	3483_peg.2235	329_peg.1663	358-99_peg.150	3582_peg.2095	407.86_peg.1502	46-1-08_peg.1416	51215_peg.673	526.17_peg.1832	63.05_peg.763	641.84_peg.1949	75.97_peg.1452	778.17_peg.1248	B4_peg.1607	157.15_peg.2555	202.15_peg.2271	4784A_peg.1613	89.12_peg.2000	COR1_peg.1663	TMP2_peg.2629	c-tet-1586-U1_peg.2553	c-tet-1586-Z1_peg.2307	strain-3_peg.1481	Methylaspartate mutase, S subunit (EC 5.4.99.1)	CTC02568
29	29	1	E88_peg.2666	1240_peg.1247	132CV__peg.1028	2017.061_peg.1815	3483_peg.2236	329_peg.1664	358-99_peg.151	3582_peg.2096	407.86_peg.1503	46-1-08_peg.1417	51215_peg.674	526.17_peg.1833	63.05_peg.764	641.84_peg.1950	75.97_peg.1453	778.17_peg.1249	B4_peg.1608	157.15_peg.2556	202.15_peg.2272	4784A_peg.1615	89.12_peg.2001	COR1_peg.1664	TMP2_peg.2630	c-tet-1586-U1_peg.2554	c-tet-1586-Z1_peg.2308	strain-3_peg.1479	Transcriptional regulator, GntR family	CTC02569
29	29	1	E88_peg.2667	1240_peg.1248	132CV__peg.1029	2017.061_peg.1816	3483_peg.2237	329_peg.1665	358-99_peg.152	3582_peg.2097	407.86_peg.1504	46-1-08_peg.1418	51215_peg.675	526.17_peg.1834	63.05_peg.765	641.84_peg.1951	75.97_peg.1454	778.17_peg.1250	B4_peg.1609	157.15_peg.2557	202.15_peg.2273	4784A_peg.1616	89.12_peg.2002	COR1_peg.1665	TMP2_peg.2631	c-tet-1586-U1_peg.2555	c-tet-1586-Z1_peg.2309	strain-3_peg.1478	N-acetylmuramoyl-L-alanine amidase (EC 3.5.1.28)	CTC02570
29	29	1	E88_peg.2668	1240_peg.1249	132CV__peg.1030	2017.061_peg.1817	3483_peg.2238	329_peg.1666	358-99_peg.153	3582_peg.2098	407.86_peg.1505	46-1-08_peg.1419	51215_peg.676	526.17_peg.1835	63.05_peg.766	641.84_peg.1952	75.97_peg.1455	778.17_peg.1251	B4_peg.1610	157.15_peg.2558	202.15_peg.2274	4784A_peg.1617	89.12_peg.2003	COR1_peg.1666	TMP2_peg.2632	c-tet-1586-U1_peg.2556	c-tet-1586-Z1_peg.2310	strain-3_peg.1477	SSU ribosomal protein S9p (S16e)	CTC02571
29	29	1	E88_peg.2669	1240_peg.1250	132CV__peg.1031	2017.061_peg.1818	3483_peg.2239	329_peg.1667	358-99_peg.154	3582_peg.2099	407.86_peg.1506	46-1-08_peg.1420	51215_peg.677	526.17_peg.1836	63.05_peg.767	641.84_peg.1953	75.97_peg.1456	778.17_peg.1252	B4_peg.1611	157.15_peg.2559	202.15_peg.2275	4784A_peg.1618	89.12_peg.2004	COR1_peg.1667	TMP2_peg.2633	c-tet-1586-U1_peg.2557	c-tet-1586-Z1_peg.2311	strain-3_peg.1476	LSU ribosomal protein L13p (L13Ae)	CTC02572
29	29	1	E88_peg.267	1240_peg.467	132CV__peg.646	2017.061_peg.1500	3483_peg.541	329_peg.911	358-99_peg.1222	3582_peg.105	407.86_peg.1936	46-1-08_peg.1569	51215_peg.356	526.17_peg.2175	63.05_peg.220	641.84_peg.1632	75.97_peg.1605	778.17_peg.528	B4_peg.1059	157.15_peg.175	202.15_peg.554	4784A_peg.2685	89.12_peg.1449	COR1_peg.910	TMP2_peg.1167	c-tet-1586-U1_peg.2263	c-tet-1586-Z1_peg.2439	strain-3_peg.1326	FIG00514382: hypothetical protein	CTC00295
29	29	1	E88_peg.2670	1240_peg.1251	132CV__peg.1032	2017.061_peg.1819	3483_peg.2240	329_peg.1668	358-99_peg.155	3582_peg.2100	407.86_peg.1507	46-1-08_peg.1421	51215_peg.678	526.17_peg.1837	63.05_peg.768	641.84_peg.1954	75.97_peg.1457	778.17_peg.1253	B4_peg.1612	157.15_peg.2560	202.15_peg.2276	4784A_peg.1619	89.12_peg.2005	COR1_peg.1668	TMP2_peg.2634	c-tet-1586-U1_peg.2558	c-tet-1586-Z1_peg.2312	strain-3_peg.1475	tRNA pseudouridine synthase A (EC 4.2.1.70)	CTC02573
29	29	1	E88_peg.2671	1240_peg.1252	132CV__peg.1033	2017.061_peg.1820	3483_peg.2241	329_peg.1669	358-99_peg.156	3582_peg.2101	407.86_peg.1508	46-1-08_peg.1422	51215_peg.679	526.17_peg.1838	63.05_peg.769	641.84_peg.1955	75.97_peg.1458	778.17_peg.1254	B4_peg.1613	157.15_peg.2561	202.15_peg.2277	4784A_peg.1620	89.12_peg.2006	COR1_peg.1669	TMP2_peg.2635	c-tet-1586-U1_peg.2559	c-tet-1586-Z1_peg.2313	strain-3_peg.1474	Transmembrane component of general energizing module of ECF transporters	CTC02574
29	29	1	E88_peg.2672	1240_peg.1253	132CV__peg.1034	2017.061_peg.1821	3483_peg.2242	329_peg.1670	358-99_peg.157	3582_peg.2102	407.86_peg.1509	46-1-08_peg.1423	51215_peg.680	526.17_peg.1839	63.05_peg.770	641.84_peg.1956	75.97_peg.1459	778.17_peg.1255	B4_peg.1614	157.15_peg.2562	202.15_peg.2278	4784A_peg.1621	89.12_peg.2007	COR1_peg.1670	TMP2_peg.2636	c-tet-1586-U1_peg.2560	c-tet-1586-Z1_peg.2314	strain-3_peg.1473	ATPase component of general energizing module of ECF transporters	CTC02575
29	29	1	E88_peg.2673	1240_peg.1254	132CV__peg.1035	2017.061_peg.1822	3483_peg.2243	329_peg.1671	358-99_peg.158	3582_peg.2103	407.86_peg.1510	46-1-08_peg.1424	51215_peg.681	526.17_peg.1840	63.05_peg.771	641.84_peg.1957	75.97_peg.1460	778.17_peg.1256	B4_peg.1615	157.15_peg.2563	202.15_peg.2279	4784A_peg.1622	89.12_peg.2008	COR1_peg.1671	TMP2_peg.2637	c-tet-1586-U1_peg.2561	c-tet-1586-Z1_peg.2315	strain-3_peg.1472	ATPase component of general energizing module of ECF transporters	CTC02576
29	29	1	E88_peg.2674	1240_peg.1255	132CV__peg.1036	2017.061_peg.1823	3483_peg.2244	329_peg.1672	358-99_peg.159	3582_peg.2104	407.86_peg.1511	46-1-08_peg.1425	51215_peg.682	526.17_peg.1841	63.05_peg.772	641.84_peg.1958	75.97_peg.1461	778.17_peg.1257	B4_peg.1616	157.15_peg.2564	202.15_peg.2280	4784A_peg.1623	89.12_peg.2009	COR1_peg.1672	TMP2_peg.2638	c-tet-1586-U1_peg.2562	c-tet-1586-Z1_peg.2316	strain-3_peg.1471	LSU ribosomal protein L17p	CTC02577
29	29	1	E88_peg.2675	1240_peg.1256	132CV__peg.1037	2017.061_peg.1824	3483_peg.2245	329_peg.1673	358-99_peg.160	3582_peg.2105	407.86_peg.1512	46-1-08_peg.1426	51215_peg.683	526.17_peg.1842	63.05_peg.773	641.84_peg.1959	75.97_peg.1462	778.17_peg.1258	B4_peg.1617	157.15_peg.2565	202.15_peg.2281	4784A_peg.1624	89.12_peg.2010	COR1_peg.1673	TMP2_peg.2639	c-tet-1586-U1_peg.2563	c-tet-1586-Z1_peg.2317	strain-3_peg.1470	DNA-directed RNA polymerase alpha subunit (EC 2.7.7.6)	CTC02578
29	29	1	E88_peg.2676	1240_peg.1257	132CV__peg.1038	2017.061_peg.1825	3483_peg.2246	329_peg.1674	358-99_peg.161	3582_peg.2106	407.86_peg.1513	46-1-08_peg.1427	51215_peg.684	526.17_peg.1843	63.05_peg.774	641.84_peg.1960	75.97_peg.1463	778.17_peg.1259	B4_peg.1618	157.15_peg.2566	202.15_peg.2282	4784A_peg.1625	89.12_peg.2011	COR1_peg.1674	TMP2_peg.2640	c-tet-1586-U1_peg.2564	c-tet-1586-Z1_peg.2318	strain-3_peg.1469	SSU ribosomal protein S4p (S9e)	CTC02579
29	29	1	E88_peg.2677	1240_peg.1258	132CV__peg.1039	2017.061_peg.1826	3483_peg.2247	329_peg.1675	358-99_peg.162	3582_peg.2107	407.86_peg.1514	46-1-08_peg.1428	51215_peg.685	526.17_peg.1844	63.05_peg.775	641.84_peg.1961	75.97_peg.1464	778.17_peg.1260	B4_peg.1619	157.15_peg.2567	202.15_peg.2283	4784A_peg.1626	89.12_peg.2012	COR1_peg.1675	TMP2_peg.2641	c-tet-1586-U1_peg.2565	c-tet-1586-Z1_peg.2319	strain-3_peg.1468	SSU ribosomal protein S11p (S14e)	CTC02580
29	29	1	E88_peg.2678	1240_peg.1259	132CV__peg.1040	2017.061_peg.1827	3483_peg.2248	329_peg.1676	358-99_peg.163	3582_peg.2108	407.86_peg.1515	46-1-08_peg.1429	51215_peg.686	526.17_peg.1845	63.05_peg.776	641.84_peg.1962	75.97_peg.1465	778.17_peg.1261	B4_peg.1620	157.15_peg.2568	202.15_peg.2284	4784A_peg.1627	89.12_peg.2013	COR1_peg.1676	TMP2_peg.2642	c-tet-1586-U1_peg.2566	c-tet-1586-Z1_peg.2320	strain-3_peg.1467	SSU ribosomal protein S13p (S18e)	CTC02581
29	29	1	E88_peg.2679	1240_peg.1260	132CV__peg.1041	2017.061_peg.1828	3483_peg.2249	329_peg.1677	358-99_peg.164	3582_peg.2109	407.86_peg.1516	46-1-08_peg.1430	51215_peg.687	526.17_peg.1846	63.05_peg.777	641.84_peg.1963	75.97_peg.1466	778.17_peg.1262	B4_peg.1621	157.15_peg.2569	202.15_peg.2285	4784A_peg.1628	89.12_peg.2014	COR1_peg.1677	TMP2_peg.2643	c-tet-1586-U1_peg.2567	c-tet-1586-Z1_peg.2321	strain-3_peg.1466	LSU ribosomal protein L36p	E88_peg.2679
29	29	1	E88_peg.268	1240_peg.468	132CV__peg.647	2017.061_peg.1501	3483_peg.542	329_peg.912	358-99_peg.1223	3582_peg.106	407.86_peg.1937	46-1-08_peg.1570	51215_peg.357	526.17_peg.2176	63.05_peg.221	641.84_peg.1633	75.97_peg.1606	778.17_peg.527	B4_peg.1060	157.15_peg.176	202.15_peg.555	4784A_peg.2686	89.12_peg.1450	COR1_peg.911	TMP2_peg.1168	c-tet-1586-U1_peg.2264	c-tet-1586-Z1_peg.2440	strain-3_peg.1325	Transcription termination factor Rho	CTC00296
29	29	1	E88_peg.2680	1240_peg.1261	132CV__peg.1042	2017.061_peg.1829	3483_peg.2250	329_peg.1678	358-99_peg.165	3582_peg.2110	407.86_peg.1517	46-1-08_peg.1431	51215_peg.688	526.17_peg.1847	63.05_peg.778	641.84_peg.1964	75.97_peg.1467	778.17_peg.1263	B4_peg.1622	157.15_peg.2570	202.15_peg.2286	4784A_peg.1629	89.12_peg.2015	COR1_peg.1678	TMP2_peg.2644	c-tet-1586-U1_peg.2568	c-tet-1586-Z1_peg.2322	strain-3_peg.1465	Translation initiation factor 1	E88_peg.2680
29	29	1	E88_peg.2681	1240_peg.1262	132CV__peg.1043	2017.061_peg.1830	3483_peg.2251	329_peg.1679	358-99_peg.166	3582_peg.2111	407.86_peg.1518	46-1-08_peg.1432	51215_peg.689	526.17_peg.1848	63.05_peg.779	641.84_peg.1965	75.97_peg.1468	778.17_peg.1264	B4_peg.1623	157.15_peg.2571	202.15_peg.2287	4784A_peg.1630	89.12_peg.2016	COR1_peg.1679	TMP2_peg.2645	c-tet-1586-U1_peg.2569	c-tet-1586-Z1_peg.2323	strain-3_peg.1464	FIG00513560: hypothetical protein	E88_peg.2681
29	29	1	E88_peg.2682	1240_peg.1263	132CV__peg.1044	2017.061_peg.1831	3483_peg.2252	329_peg.1680	358-99_peg.167	3582_peg.2112	407.86_peg.1519	46-1-08_peg.1433	51215_peg.690	526.17_peg.1849	63.05_peg.780	641.84_peg.1966	75.97_peg.1469	778.17_peg.1265	B4_peg.1624	157.15_peg.2572	202.15_peg.2288	4784A_peg.1631	89.12_peg.2017	COR1_peg.1680	TMP2_peg.2646	c-tet-1586-U1_peg.2570	c-tet-1586-Z1_peg.2324	strain-3_peg.1463	Methionine aminopeptidase (EC 3.4.11.18)	CTC02582
29	29	1	E88_peg.2683	1240_peg.1264	132CV__peg.1045	2017.061_peg.1832	3483_peg.2253	329_peg.1681	358-99_peg.168	3582_peg.2113	407.86_peg.1520	46-1-08_peg.1434	51215_peg.691	526.17_peg.1850	63.05_peg.781	641.84_peg.1967	75.97_peg.1470	778.17_peg.1266	B4_peg.1625	157.15_peg.2573	202.15_peg.2289	4784A_peg.1632	89.12_peg.2018	COR1_peg.1681	TMP2_peg.2647	c-tet-1586-U1_peg.2571	c-tet-1586-Z1_peg.2325	strain-3_peg.1462	Adenylate kinase (EC 2.7.4.3)	CTC02583
29	29	1	E88_peg.2684	1240_peg.1265	132CV__peg.1046	2017.061_peg.1833	3483_peg.2254	329_peg.1682	358-99_peg.169	3582_peg.2114	407.86_peg.1521	46-1-08_peg.1435	51215_peg.692	526.17_peg.1851	63.05_peg.782	641.84_peg.1968	75.97_peg.1471	778.17_peg.1267	B4_peg.1626	157.15_peg.2574	202.15_peg.2290	4784A_peg.1633	89.12_peg.2019	COR1_peg.1682	TMP2_peg.2648	c-tet-1586-U1_peg.2572	c-tet-1586-Z1_peg.2326	strain-3_peg.1461	Preprotein translocase secY subunit (TC 3.A.5.1.1)	CTC02584
29	29	1	E88_peg.2685	1240_peg.1266	132CV__peg.1047	2017.061_peg.1834	3483_peg.2255	329_peg.1683	358-99_peg.170	3582_peg.2115	407.86_peg.1522	46-1-08_peg.1436	51215_peg.693	526.17_peg.1852	63.05_peg.783	641.84_peg.1969	75.97_peg.1472	778.17_peg.1268	B4_peg.1627	157.15_peg.2575	202.15_peg.2291	4784A_peg.1634	89.12_peg.2020	COR1_peg.1683	TMP2_peg.2649	c-tet-1586-U1_peg.2573	c-tet-1586-Z1_peg.2327	strain-3_peg.1460	LSU ribosomal protein L15p (L27Ae)	CTC02585
29	29	1	E88_peg.2686	1240_peg.1267	132CV__peg.1048	2017.061_peg.1835	3483_peg.2256	329_peg.1684	358-99_peg.171	3582_peg.2116	407.86_peg.1523	46-1-08_peg.1437	51215_peg.694	526.17_peg.1853	63.05_peg.784	641.84_peg.1970	75.97_peg.1473	778.17_peg.1269	B4_peg.1628	157.15_peg.2576	202.15_peg.2292	4784A_peg.1635	89.12_peg.2021	COR1_peg.1684	TMP2_peg.2650	c-tet-1586-U1_peg.2574	c-tet-1586-Z1_peg.2328	strain-3_peg.1459	LSU ribosomal protein L30p (L7e)	E88_peg.2686
29	29	1	E88_peg.2687	1240_peg.1268	132CV__peg.1049	2017.061_peg.1836	3483_peg.2257	329_peg.1685	358-99_peg.172	3582_peg.2117	407.86_peg.1524	46-1-08_peg.1438	51215_peg.695	526.17_peg.1854	63.05_peg.785	641.84_peg.1971	75.97_peg.1474	778.17_peg.1270	B4_peg.1629	157.15_peg.2577	202.15_peg.2293	4784A_peg.1636	89.12_peg.2022	COR1_peg.1685	TMP2_peg.2651	c-tet-1586-U1_peg.2575	c-tet-1586-Z1_peg.2329	strain-3_peg.1458	SSU ribosomal protein S5p (S2e)	E88_peg.2687
29	29	1	E88_peg.2688	1240_peg.1269	132CV__peg.1050	2017.061_peg.1837	3483_peg.2258	329_peg.1686	358-99_peg.173	3582_peg.2118	407.86_peg.1525	46-1-08_peg.1439	51215_peg.696	526.17_peg.1855	63.05_peg.786	641.84_peg.1972	75.97_peg.1475	778.17_peg.1271	B4_peg.1630	157.15_peg.2578	202.15_peg.2294	4784A_peg.1637	89.12_peg.2023	COR1_peg.1686	TMP2_peg.2652	c-tet-1586-U1_peg.2576	c-tet-1586-Z1_peg.2330	strain-3_peg.1457	LSU ribosomal protein L18p (L5e)	CTC02587
29	29	1	E88_peg.2689	1240_peg.1270	132CV__peg.1051	2017.061_peg.1838	3483_peg.2259	329_peg.1687	358-99_peg.174	3582_peg.2119	407.86_peg.1526	46-1-08_peg.1440	51215_peg.697	526.17_peg.1856	63.05_peg.787	641.84_peg.1973	75.97_peg.1476	778.17_peg.1272	B4_peg.1631	157.15_peg.2579	202.15_peg.2295	4784A_peg.1638	89.12_peg.2024	COR1_peg.1687	TMP2_peg.2653	c-tet-1586-U1_peg.2577	c-tet-1586-Z1_peg.2331	strain-3_peg.1456	LSU ribosomal protein L6p (L9e)	CTC02588
29	29	1	E88_peg.2690	1240_peg.1271	132CV__peg.1052	2017.061_peg.1839	3483_peg.2260	329_peg.1688	358-99_peg.175	3582_peg.2120	407.86_peg.1527	46-1-08_peg.1441	51215_peg.698	526.17_peg.1857	63.05_peg.788	641.84_peg.1974	75.97_peg.1477	778.17_peg.1273	B4_peg.1632	157.15_peg.2580	202.15_peg.2296	4784A_peg.1639	89.12_peg.2025	COR1_peg.1688	TMP2_peg.2654	c-tet-1586-U1_peg.2578	c-tet-1586-Z1_peg.2332	strain-3_peg.1455	SSU ribosomal protein S8p (S15Ae)	CTC02589
29	29	1	E88_peg.2691	1240_peg.1272	132CV__peg.1053	2017.061_peg.1840	3483_peg.2261	329_peg.1689	358-99_peg.176	3582_peg.2121	407.86_peg.1528	46-1-08_peg.1442	51215_peg.699	526.17_peg.1858	63.05_peg.789	641.84_peg.1975	75.97_peg.1478	778.17_peg.1274	B4_peg.1633	157.15_peg.2581	202.15_peg.2297	4784A_peg.1640	89.12_peg.2026	COR1_peg.1689	TMP2_peg.2655	c-tet-1586-U1_peg.2579	c-tet-1586-Z1_peg.2333	strain-3_peg.1454	SSU ribosomal protein S14p (S29e) @ SSU ribosomal protein S14p (S29e), zinc-dependent	E88_peg.2691
29	29	1	E88_peg.2692	1240_peg.1273	132CV__peg.1054	2017.061_peg.1841	3483_peg.2262	329_peg.1690	358-99_peg.177	3582_peg.2122	407.86_peg.1529	46-1-08_peg.1443	51215_peg.700	526.17_peg.1859	63.05_peg.790	641.84_peg.1976	75.97_peg.1479	778.17_peg.1275	B4_peg.1634	157.15_peg.2582	202.15_peg.2298	4784A_peg.1641	89.12_peg.2027	COR1_peg.1690	TMP2_peg.2656	c-tet-1586-U1_peg.2580	c-tet-1586-Z1_peg.2334	strain-3_peg.1453	LSU ribosomal protein L5p (L11e)	CTC02590
29	29	1	E88_peg.2693	1240_peg.1274	132CV__peg.1055	2017.061_peg.1842	3483_peg.2263	329_peg.1691	358-99_peg.178	3582_peg.2123	407.86_peg.1530	46-1-08_peg.1444	51215_peg.701	526.17_peg.1860	63.05_peg.791	641.84_peg.1977	75.97_peg.1480	778.17_peg.1276	B4_peg.1635	157.15_peg.2583	202.15_peg.2299	4784A_peg.1642	89.12_peg.2028	COR1_peg.1691	TMP2_peg.2657	c-tet-1586-U1_peg.2581	c-tet-1586-Z1_peg.2335	strain-3_peg.1452	LSU ribosomal protein L24p (L26e)	CTC02591
29	29	1	E88_peg.2694	1240_peg.1275	132CV__peg.1056	2017.061_peg.1843	3483_peg.2264	329_peg.1692	358-99_peg.179	3582_peg.2124	407.86_peg.1531	46-1-08_peg.1445	51215_peg.702	526.17_peg.1861	63.05_peg.792	641.84_peg.1978	75.97_peg.1481	778.17_peg.1277	B4_peg.1636	157.15_peg.2584	202.15_peg.2300	4784A_peg.1643	89.12_peg.2029	COR1_peg.1692	TMP2_peg.2658	c-tet-1586-U1_peg.2582	c-tet-1586-Z1_peg.2336	strain-3_peg.1451	LSU ribosomal protein L14p (L23e)	CTC02593
29	29	1	E88_peg.2695	1240_peg.1276	132CV__peg.1057	2017.061_peg.1844	3483_peg.2265	329_peg.1693	358-99_peg.180	3582_peg.2125	407.86_peg.1532	46-1-08_peg.1446	51215_peg.703	526.17_peg.1862	63.05_peg.793	641.84_peg.1979	75.97_peg.1482	778.17_peg.1278	B4_peg.1637	157.15_peg.2585	202.15_peg.2301	4784A_peg.1644	89.12_peg.2030	COR1_peg.1693	TMP2_peg.2659	c-tet-1586-U1_peg.2583	c-tet-1586-Z1_peg.2337	strain-3_peg.1450	SSU ribosomal protein S17p (S11e)	E88_peg.2695
29	29	1	E88_peg.2696	1240_peg.1277	132CV__peg.1058	2017.061_peg.1845	3483_peg.2266	329_peg.1694	358-99_peg.181	3582_peg.2126	407.86_peg.1533	46-1-08_peg.1447	51215_peg.704	526.17_peg.1863	63.05_peg.794	641.84_peg.1980	75.97_peg.1483	778.17_peg.1279	B4_peg.1638	157.15_peg.2586	202.15_peg.2302	4784A_peg.1645	89.12_peg.2031	COR1_peg.1694	TMP2_peg.2660	c-tet-1586-U1_peg.2584	c-tet-1586-Z1_peg.2338	strain-3_peg.1449	LSU ribosomal protein L29p (L35e)	E88_peg.2696
29	29	1	E88_peg.2697	1240_peg.1278	132CV__peg.1059	2017.061_peg.1846	3483_peg.2267	329_peg.1695	358-99_peg.182	3582_peg.2127	407.86_peg.1534	46-1-08_peg.1448	51215_peg.705	526.17_peg.1864	63.05_peg.795	641.84_peg.1981	75.97_peg.1484	778.17_peg.1280	B4_peg.1639	157.15_peg.2587	202.15_peg.2303	4784A_peg.1646	89.12_peg.2032	COR1_peg.1695	TMP2_peg.2661	c-tet-1586-U1_peg.2585	c-tet-1586-Z1_peg.2339	strain-3_peg.1448	LSU ribosomal protein L16p (L10e)	CTC02595
29	29	1	E88_peg.2698	1240_peg.1279	132CV__peg.1060	2017.061_peg.1847	3483_peg.2268	329_peg.1696	358-99_peg.183	3582_peg.2128	407.86_peg.1535	46-1-08_peg.1449	51215_peg.706	526.17_peg.1865	63.05_peg.796	641.84_peg.1982	75.97_peg.1485	778.17_peg.1281	B4_peg.1640	157.15_peg.2588	202.15_peg.2304	4784A_peg.1647	89.12_peg.2033	COR1_peg.1696	TMP2_peg.2662	c-tet-1586-U1_peg.2586	c-tet-1586-Z1_peg.2340	strain-3_peg.1447	SSU ribosomal protein S3p (S3e)	CTC02596
29	29	1	E88_peg.2699	1240_peg.1280	132CV__peg.1061	2017.061_peg.1848	3483_peg.2269	329_peg.1697	358-99_peg.184	3582_peg.2129	407.86_peg.1536	46-1-08_peg.1450	51215_peg.707	526.17_peg.1866	63.05_peg.797	641.84_peg.1983	75.97_peg.1486	778.17_peg.1282	B4_peg.1641	157.15_peg.2589	202.15_peg.2305	4784A_peg.1648	89.12_peg.2034	COR1_peg.1697	TMP2_peg.2663	c-tet-1586-U1_peg.2587	c-tet-1586-Z1_peg.2341	strain-3_peg.1446	LSU ribosomal protein L22p (L17e)	CTC02597
29	29	1	E88_peg.27	1240_peg.2663	132CV__peg.119	2017.061_peg.2668	3483_peg.1103	329_peg.2674	358-99_peg.2564	3582_peg.373	407.86_peg.2706	46-1-08_peg.2742	51215_peg.36	526.17_peg.2823	63.05_peg.35	641.84_peg.2717	75.97_peg.2818	778.17_peg.1699	B4_peg.2687	157.15_peg.81	202.15_peg.1119	4784A_peg.1441	89.12_peg.2475	COR1_peg.2717	TMP2_peg.45	c-tet-1586-U1_peg.86	c-tet-1586-Z1_peg.48	strain-3_peg.2776	Seryl-tRNA synthetase (EC 6.1.1.11)	CTC00081
[truncated: 3,059 more rows]
